# Supplementary material for: Synthesis, crystal structure, stereochemical and Hirshfeld surface analysis of trans-di­aqua­bis­(1-phenyl­propane-1,2-di­amine-κ2 N,N′)nickel(II) dichloride dihydrate
Source: Acta Crystallogr E Crystallogr Commun. 2023 Sep 29;79(Pt 10):967–71. doi: 10.1107/S2056989023008538 (PMC10561215; doi:10.1107/S2056989023008538)
Supplement: Supplementary file 1 [file e-79-00967-sup1.cif]

##############################################################################
#                                                                            #
# This CIF contains the data in a paper accepted for publication in          #
# Acta Crystallographica Section E. It conforms to the requirements of       #
# Notes for Authors for Acta Crystallographica Section E, and has been       #
# peer reviewed under the auspices of the IUCr Commission on Journals.       #
#                                                                            #
# Full details of the Crystallographic Information File format               #
# are given in the paper "The Crystallographic Information File (CIF):       #
# a New Standard Archive File for Crystallography" by S. R. Hall, F. H.      #
# Allen and I. D. Brown [Acta Cryst. (1991), A47, 655-685].                  #
#                                                                            #
# The current version of the core CIF dictionary is obtainable from          #
# ftp://ftp.iucr.org/pub/cif_core.dic.                                       #
#                                                                            #
# Software is freely available for graphical display of the structure(s)     #
# in this CIF. For information consult the CIF software page                 #
# http://www.iucr.org/resources/cif/software.                                #
#                                                                            #
# This file may be used for bona fide research purposes within the           #
# scientific community so long as proper attribution is given to the journal # 
# article from which it was obtained.                                        #
#                                                                            #
##############################################################################
data_I
_audit_creation_method     'SHELXL-2019/3'
_journal_date_recd_electronic     2023-09-10
_journal_date_accepted     2023-09-27
_journal_name_full     'Acta Crystallographica, Section E'
_journal_year     2023
_journal_volume     79
_journal_issue     10
_journal_page_first     967
_journal_page_last     971
_journal_paper_category     GM
_journal_paper_doi     10.1107/S2056989023008538
_journal_coeditor_code     WM5696
_publ_contact_author_name     'Aravazhi Amalan Thiruvalluvar'
_publ_contact_author_address
;
Principal (Retired)
Kunthavai Naacchiyaar Government Arts College for Women (Autonomous)
Thanjavur 613 007
Tamilnadu
India
;
_publ_contact_author_email     'thiruvalluvar.a@gmail.com'
_publ_contact_author_fax     'None'
_publ_contact_author_phone     '+919894889103'
_publ_section_title
;\
Synthesis, crystal structure, stereochemical and Hirshfeld surface analysis of
<i>trans</i>-diaquabis(1-phenylpropane-1,2-diamine-\k^2^<i>N</i>,<i>N</i>')\
nickel(II) dichloride dihydrate
;
loop_
    _publ_author_name
    _publ_author_footnote
    _publ_author_address
    'Akila, Shanmugasundaram' .
;
Department of Chemistry
Annamalai University
Annamalai Nagar 608 002
Tamil Nadu
India
;
    'Vidhyasagar, Thankakan' .
;
Department of Chemistry
Annamalai University
Annamalai Nagar 608 002
Tamil Nadu
India
;
    'Thiruvalluvar, Aravazhi Amalan' .
;
Principal (Retired)
Kunthavai Naacchiyaar Government Arts College for Women (Autonomous)
Thanjavur 613 007
Tamil Nadu
India
;
    'Rajeswari, Krishnan' .
;
Department of Chemistry
Annamalai University
Annamalai Nagar 608 002
Tamil Nadu
India
PG & Research Department of Chemistry
Government Arts College
Chidambaram 608 102
Tamil Nadu
India
;
_publ_section_synopsis
;
The cation of the title compound exhibits point group symmetry \=1, with the
central Ni^II^ atom in a <i>trans</i> [N~4~O~2~] coordination environment.
;
_chemical_name_systematic
;\
<i>trans</i>-Diaquabis(1-phenylpropane-1,2-diamine-\k^2^<i>N</i>,<i>N</i>')\
nickel(II) dichloride dihydrate
;
_chemical_name_common     ?
_chemical_formula_moiety     'C18 H32 N4 Ni O2 2+, 2(Cl -), 2(H2 O)'
_chemical_formula_sum     'C18 H36 Cl2 N4 Ni O4'
_chemical_formula_iupac     '[Ni(C9 H14 N2)2 (H2 O)2] Cl2, 2H2 O'
_chemical_formula_weight     502.12
_chemical_melting_point     497
_space_group_crystal_system     monoclinic
_space_group_name_H-M_alt     'P 21/c'
_space_group_name_Hall     '-P 2ybc'
loop_
    _space_group_symop_operation_xyz
    'x, y, z'
    '-x, y+1/2, -z+1/2'
    '-x, -y, -z'
    'x, -y-1/2, z-1/2'
_cell_length_a     12.1130(7)
_cell_length_b     7.3062(4)
_cell_length_c     14.0441(8)
_cell_angle_alpha     90
_cell_angle_beta     91.589(2)
_cell_angle_gamma     90
_cell_volume     1242.42(12)
_cell_formula_units_Z     2
_cell_measurement_reflns_used     7663
_cell_measurement_theta_min     3.14
_cell_measurement_theta_max     30.01
_cell_measurement_temperature     298(2)
_exptl_crystal_description     block
_exptl_crystal_colour     green
_exptl_crystal_size_max     0.310
_exptl_crystal_size_mid     0.270
_exptl_crystal_size_min     0.210
_exptl_crystal_density_diffrn     1.331
_exptl_crystal_density_meas     ?
_exptl_crystal_density_method     'not measured'
_exptl_crystal_F_000     524
_exptl_absorpt_coefficient_mu     1.024
_exptl_absorpt_correction_type     multi-scan
_exptl_absorpt_process_details
;
(<i>SADABS</i>; Krause <i>et al.</i>, 2015)
;
_exptl_absorpt_correction_T_min     0.6343
_exptl_absorpt_correction_T_max     0.7460
_diffrn_ambient_temperature     298(2)
_diffrn_source     ?
_diffrn_radiation_type     MoK\a
_diffrn_radiation_wavelength     0.71073
_diffrn_measurement_device_type     'Bruker D8 Quest XRD'
_diffrn_measurement_method     '\w and \f scans'
_diffrn_detector_area_resol_mean     7.3910
_diffrn_reflns_number     15989
_diffrn_reflns_av_R_equivalents     0.0200
_diffrn_reflns_av_unetI/netI     0.0189
_diffrn_reflns_theta_min     3.143
_diffrn_reflns_theta_max     30.040
_diffrn_reflns_theta_full     25.242
_diffrn_measured_fraction_theta_max     0.995
_diffrn_measured_fraction_theta_full     0.995
_diffrn_reflns_limit_h_min     -17
_diffrn_reflns_limit_h_max     16
_diffrn_reflns_limit_k_min     -10
_diffrn_reflns_limit_k_max     10
_diffrn_reflns_limit_l_min     -19
_diffrn_reflns_limit_l_max     17
_refine_special_details     ?
_reflns_number_total     3619
_reflns_number_gt     2841
_reflns_threshold_expression     'I > 2\s(I)'
_refine_ls_structure_factor_coef     Fsqd
_refine_ls_matrix_type     full
_refine_ls_R_factor_all     0.0783
_refine_ls_R_factor_gt     0.0607
_refine_ls_wR_factor_gt     0.1285
_refine_ls_wR_factor_ref     0.1400
_refine_ls_goodness_of_fit_ref     1.076
_refine_ls_restrained_S_all     1.076
_refine_ls_number_reflns     3619
_refine_ls_number_parameters     144
_refine_ls_number_restraints     0
_refine_ls_hydrogen_treatment     mixed
_refine_ls_weighting_scheme     calc
_refine_ls_weighting_details
              'w=1/[\s^2^(Fo^2^)+(0.0335P)^2^+2.3825P] where P=(Fo^2^+2Fc^2^)/3'
_atom_sites_solution_hydrogens     mixed
_atom_sites_solution_primary     direct
_atom_sites_solution_secondary     difmap
_refine_ls_shift/su_max     0.000
_refine_ls_shift/su_mean     0.000
_refine_diff_density_max     1.524
_refine_diff_density_min     -0.914
_refine_ls_extinction_method
;
SHELXL-2019/3 (Sheldrick, 2015<i>b</i>)
;
_refine_ls_extinction_coef     0.011(2)
_refine_ls_extinction_expression
                                  'Fc^*^=kFc[1+0.001xFc^2^\l^3^/sin(2\q)]^-1/4^'
loop_
    _atom_type_symbol
    _atom_type_description
    _atom_type_scat_dispersion_real
    _atom_type_scat_dispersion_imag
    _atom_type_scat_source
    'C' 'C' 0.0033 0.0016
                         'International Tables Vol C Tables 4.2.6.8 and 6.1.1.4'
    'H' 'H' 0.0000 0.0000
                         'International Tables Vol C Tables 4.2.6.8 and 6.1.1.4'
    'Cl' 'Cl' 0.1484 0.1585
                         'International Tables Vol C Tables 4.2.6.8 and 6.1.1.4'
    'N' 'N' 0.0061 0.0033
                         'International Tables Vol C Tables 4.2.6.8 and 6.1.1.4'
    'Ni' 'Ni' 0.3393 1.1124
                         'International Tables Vol C Tables 4.2.6.8 and 6.1.1.4'
    'O' 'O' 0.0106 0.0060
                         'International Tables Vol C Tables 4.2.6.8 and 6.1.1.4'
_computing_data_collection
;
APEX3 (Bruker, 2017)
;
_computing_cell_refinement
;
SAINT (Bruker, 2017)
;
_computing_data_reduction
;
SAINT (Bruker, 2017)
;
_computing_structure_solution
;
<i>SHELXT</i> (Sheldrick, 2015<i>a</i>)
;
_computing_structure_refinement
;
<i>SHELXL</i> (Sheldrick, 2015<i>b</i>)
;
_computing_molecular_graphics
;
ORTEP-3 for Windows (Farrugia, 2012) and PLATON (Spek, 2020)
;
_computing_publication_material
;
publCIF (Westrip, 2010)
;
loop_
    _atom_site_type_symbol
    _atom_site_label
    _atom_site_fract_x
    _atom_site_fract_y
    _atom_site_fract_z
    _atom_site_U_iso_or_equiv
    _atom_site_adp_type
    _atom_site_calc_flag
    _atom_site_occupancy
    _atom_site_disorder_assembly
    _atom_site_disorder_group
    Ni Ni1 0.000000 0.500000 0.500000 0.03444(17) Uani d 1 . .
    O O1 0.2039(4) 0.2818(7) 0.2674(3) 0.1230(15) Uani d 1 . .
    O O2 -0.08403(19) 0.7604(3) 0.49802(16) 0.0480(5) Uani d 1 . .
    H H2A -0.067927 0.830472 0.544916 0.072 Uiso d 1 . .
    H H2B -0.067224 0.824263 0.447313 0.072 Uiso d 1 . .
    Cl Cl2 0.00298(9) 0.99682(12) 0.32983(6) 0.0590(3) Uani d 1 . .
    N N1 0.1278(2) 0.6032(3) 0.41843(16) 0.0393(5) Uani d 1 . .
    H H1A 0.163790 0.511552 0.391321 0.047 Uiso calc 1 . .
    H H1B 0.100305 0.675472 0.372616 0.047 Uiso calc 1 . .
    N N2 0.1041(2) 0.5800(4) 0.61171(18) 0.0402(5) Uani d 1 . .
    C C1 0.2120(3) 0.6298(7) 0.5760(2) 0.0656(11) Uani d 1 . .
    H H1 0.247413 0.511203 0.565627 0.079 Uiso calc 1 . .
    C C2 0.2870(3) 0.7202(6) 0.6481(3) 0.0608(10) Uani d 1 . .
    H H2E 0.356214 0.748091 0.619709 0.091 Uiso calc 1 . .
    H H2F 0.299490 0.639331 0.701219 0.091 Uiso calc 1 . .
    H H2G 0.253580 0.831281 0.669762 0.091 Uiso calc 1 . .
    C C3 0.2038(3) 0.7078(7) 0.4816(3) 0.0670(11) Uani d 1 . .
    H H3 0.167920 0.826718 0.489949 0.080 Uiso calc 1 . .
    C C4 0.3132(3) 0.7513(6) 0.4357(2) 0.0568(9) Uani d 1 . .
    C C5 0.3882(4) 0.6251(7) 0.4081(3) 0.0793(13) Uani d 1 . .
    H H5 0.374550 0.501135 0.416994 0.095 Uiso calc 1 . .
    C C6 0.4867(4) 0.6819(9) 0.3659(4) 0.0890(16) Uani d 1 . .
    H H6 0.538556 0.595730 0.347740 0.107 Uiso calc 1 . .
    C C7 0.5056(3) 0.8635(9) 0.3517(3) 0.0806(15) Uani d 1 . .
    H H7 0.570103 0.901948 0.323347 0.097 Uiso calc 1 . .
    C C8 0.4309(4) 0.9858(7) 0.3788(4) 0.0824(14) Uani d 1 . .
    H H8 0.443916 1.109789 0.368966 0.099 Uiso calc 1 . .
    C C9 0.3354(3) 0.9320(7) 0.4208(3) 0.0669(10) Uani d 1 . .
    H H9 0.284926 1.020016 0.439403 0.080 Uiso calc 1 . .
    H H2C 0.079(3) 0.667(6) 0.644(3) 0.068(13) Uiso d 1 . .
    H H2D 0.114(4) 0.503(6) 0.653(3) 0.076(14) Uiso d 1 . .
loop_
    _atom_site_aniso_label
    _atom_site_aniso_U_11
    _atom_site_aniso_U_22
    _atom_site_aniso_U_33
    _atom_site_aniso_U_12
    _atom_site_aniso_U_13
    _atom_site_aniso_U_23
    Ni1 0.0403(3) 0.0322(3) 0.0311(3) -0.0052(2) 0.00578(18) 0.00010(19)
    O1 0.126(3) 0.115(3) 0.128(4) 0.001(3) 0.006(3) 0.009(3)
    O2 0.0588(13) 0.0360(11) 0.0495(12) 0.0009(10) 0.0076(10) 0.0012(9)
    Cl2 0.0953(7) 0.0415(4) 0.0409(4) 0.0030(4) 0.0133(4) -0.0025(3)
    N1 0.0426(12) 0.0424(13) 0.0331(11) -0.0084(10) 0.0038(9) 0.0001(10)
    N2 0.0450(13) 0.0439(14) 0.0318(12) -0.0060(11) 0.0047(10) 0.0005(11)
    C1 0.0497(19) 0.107(3) 0.0399(17) -0.026(2) 0.0018(14) 0.0001(19)
    C2 0.0518(19) 0.082(3) 0.0479(19) -0.0132(19) -0.0065(15) -0.0045(18)
    C3 0.058(2) 0.095(3) 0.0470(19) -0.031(2) 0.0043(16) -0.0007(19)
    C4 0.0435(17) 0.086(3) 0.0412(16) -0.0226(18) 0.0046(13) -0.0004(17)
    C5 0.102(4) 0.063(3) 0.074(3) -0.008(3) 0.015(3) 0.002(2)
    C6 0.072(3) 0.120(5) 0.076(3) 0.029(3) 0.012(2) -0.008(3)
    C7 0.049(2) 0.126(5) 0.068(3) -0.027(3) 0.0143(18) 0.000(3)
    C8 0.084(3) 0.079(3) 0.085(3) -0.027(3) 0.019(3) 0.007(3)
    C9 0.057(2) 0.080(3) 0.065(2) -0.001(2) 0.0106(18) 0.005(2)
_geom_special_details
;
 All esds (except the esd in the dihedral angle between two l.s. planes)
 are estimated using the full covariance matrix.  The cell esds are taken
 into account individually in the estimation of esds in distances, angles
 and torsion angles; correlations between esds in cell parameters are only
 used when they are defined by crystal symmetry.  An approximate (isotropic)
 treatment of cell esds is used for estimating esds involving l.s. planes.
;
loop_
    _geom_bond_atom_site_label_1
    _geom_bond_atom_site_label_2
    _geom_bond_site_symmetry_2
    _geom_bond_distance
    _geom_bond_publ_flag
    Ni1 N2 3_566 2.070(3) ?
    Ni1 N2 . 2.070(3) ?
    Ni1 N1 3_566 2.092(2) ?
    Ni1 N1 . 2.092(2) ?
    Ni1 O2 3_566 2.158(2) ?
    Ni1 O2 . 2.158(2) ?
    O2 H2A . 0.8524 ?
    O2 H2B . 0.8799 ?
    N1 C3 . 1.475(4) ?
    N1 H1A . 0.8900 ?
    N1 H1B . 0.8900 ?
    N2 C1 . 1.458(4) ?
    N2 H2C . 0.84(5) ?
    N2 H2D . 0.81(5) ?
    C1 C3 . 1.444(5) ?
    C1 C2 . 1.496(5) ?
    C1 H1 . 0.9800 ?
    C2 H2E . 0.9600 ?
    C2 H2F . 0.9600 ?
    C2 H2G . 0.9600 ?
    C3 C4 . 1.523(5) ?
    C3 H3 . 0.9800 ?
    C4 C5 . 1.359(6) ?
    C4 C9 . 1.364(6) ?
    C5 C6 . 1.409(7) ?
    C5 H5 . 0.9300 ?
    C6 C7 . 1.362(8) ?
    C6 H6 . 0.9300 ?
    C7 C8 . 1.335(7) ?
    C7 H7 . 0.9300 ?
    C8 C9 . 1.371(6) ?
    C8 H8 . 0.9300 ?
    C9 H9 . 0.9300 ?
loop_
    _geom_angle_atom_site_label_1
    _geom_angle_atom_site_label_2
    _geom_angle_atom_site_label_3
    _geom_angle_site_symmetry_1
    _geom_angle_site_symmetry_3
    _geom_angle
    _geom_angle_publ_flag
    N2 Ni1 N2 3_566 . 180.0 ?
    N2 Ni1 N1 3_566 3_566 82.45(9) ?
    N2 Ni1 N1 . 3_566 97.55(9) ?
    N2 Ni1 N1 3_566 . 97.55(9) ?
    N2 Ni1 N1 . . 82.45(9) ?
    N1 Ni1 N1 3_566 . 180.0 ?
    N2 Ni1 O2 3_566 3_566 92.17(11) ?
    N2 Ni1 O2 . 3_566 87.83(11) ?
    N1 Ni1 O2 3_566 3_566 91.79(9) ?
    N1 Ni1 O2 . 3_566 88.21(9) ?
    N2 Ni1 O2 3_566 . 87.83(11) ?
    N2 Ni1 O2 . . 92.17(11) ?
    N1 Ni1 O2 3_566 . 88.21(9) ?
    N1 Ni1 O2 . . 91.79(9) ?
    O2 Ni1 O2 3_566 . 180.00(11) ?
    Ni1 O2 H2A . . 114.9 ?
    Ni1 O2 H2B . . 111.0 ?
    H2A O2 H2B . . 104.7 ?
    C3 N1 Ni1 . . 108.45(19) ?
    C3 N1 H1A . . 110.0 ?
    Ni1 N1 H1A . . 110.0 ?
    C3 N1 H1B . . 110.0 ?
    Ni1 N1 H1B . . 110.0 ?
    H1A N1 H1B . . 108.4 ?
    C1 N2 Ni1 . . 110.06(19) ?
    C1 N2 H2C . . 110(3) ?
    Ni1 N2 H2C . . 114(3) ?
    C1 N2 H2D . . 107(3) ?
    Ni1 N2 H2D . . 115(3) ?
    H2C N2 H2D . . 101(4) ?
    C3 C1 N2 . . 112.0(3) ?
    C3 C1 C2 . . 118.2(4) ?
    N2 C1 C2 . . 114.3(3) ?
    C3 C1 H1 . . 103.4 ?
    N2 C1 H1 . . 103.4 ?
    C2 C1 H1 . . 103.4 ?
    C1 C2 H2E . . 109.5 ?
    C1 C2 H2F . . 109.5 ?
    H2E C2 H2F . . 109.5 ?
    C1 C2 H2G . . 109.5 ?
    H2E C2 H2G . . 109.5 ?
    H2F C2 H2G . . 109.5 ?
    C1 C3 N1 . . 111.9(3) ?
    C1 C3 C4 . . 115.7(3) ?
    N1 C3 C4 . . 112.9(3) ?
    C1 C3 H3 . . 105.0 ?
    N1 C3 H3 . . 105.0 ?
    C4 C3 H3 . . 105.0 ?
    C5 C4 C9 . . 118.5(4) ?
    C5 C4 C3 . . 125.1(4) ?
    C9 C4 C3 . . 116.4(4) ?
    C4 C5 C6 . . 120.1(5) ?
    C4 C5 H5 . . 120.0 ?
    C6 C5 H5 . . 120.0 ?
    C7 C6 C5 . . 119.8(5) ?
    C7 C6 H6 . . 120.1 ?
    C5 C6 H6 . . 120.1 ?
    C8 C7 C6 . . 119.5(4) ?
    C8 C7 H7 . . 120.2 ?
    C6 C7 H7 . . 120.2 ?
    C7 C8 C9 . . 121.1(5) ?
    C7 C8 H8 . . 119.4 ?
    C9 C8 H8 . . 119.4 ?
    C4 C9 C8 . . 121.1(4) ?
    C4 C9 H9 . . 119.5 ?
    C8 C9 H9 . . 119.5 ?
loop_
    _geom_torsion_atom_site_label_1
    _geom_torsion_atom_site_label_2
    _geom_torsion_atom_site_label_3
    _geom_torsion_atom_site_label_4
    _geom_torsion_site_symmetry_1
    _geom_torsion_site_symmetry_2
    _geom_torsion_site_symmetry_3
    _geom_torsion_site_symmetry_4
    _geom_torsion
    _geom_torsion_publ_flag
    Ni1 N2 C1 C3 . . . . 32.1(5) ?
    Ni1 N2 C1 C2 . . . . 169.9(3) ?
    N2 C1 C3 N1 . . . . -44.5(5) ?
    C2 C1 C3 N1 . . . . 179.4(4) ?
    N2 C1 C3 C4 . . . . -175.8(4) ?
    C2 C1 C3 C4 . . . . 48.2(6) ?
    Ni1 N1 C3 C1 . . . . 33.9(4) ?
    Ni1 N1 C3 C4 . . . . 166.5(3) ?
    C1 C3 C4 C5 . . . . 67.3(6) ?
    N1 C3 C4 C5 . . . . -63.4(5) ?
    C1 C3 C4 C9 . . . . -113.5(5) ?
    N1 C3 C4 C9 . . . . 115.7(4) ?
    C9 C4 C5 C6 . . . . 0.6(7) ?
    C3 C4 C5 C6 . . . . 179.8(4) ?
    C4 C5 C6 C7 . . . . -0.9(8) ?
    C5 C6 C7 C8 . . . . 0.6(8) ?
    C6 C7 C8 C9 . . . . 0.1(8) ?
    C5 C4 C9 C8 . . . . 0.1(7) ?
    C3 C4 C9 C8 . . . . -179.2(4) ?
    C7 C8 C9 C4 . . . . -0.4(7) ?
loop_
    _geom_hbond_atom_site_label_D
    _geom_hbond_atom_site_label_H
    _geom_hbond_atom_site_label_A
    _geom_hbond_site_symmetry_A
    _geom_hbond_distance_DH
    _geom_hbond_distance_HA
    _geom_hbond_distance_DA
    _geom_hbond_angle_DHA
    _geom_hbond_publ_flag
    O2 H2A Cl2 3_576 0.85 2.29 3.134(2) 173 yes
    O2 H2B Cl2 . 0.88 2.26 3.132(2) 170 yes
    N1 H1A O1 . 0.89 2.48 3.313(5) 157 yes
    N1 H1B Cl2 . 0.89 2.69 3.464(3) 146 yes
    N2 H2C Cl2 3_576 0.84(5) 2.68(5) 3.460(3) 155(4) yes
    N2 H2D Cl2 4_576 0.81(5) 2.86(5) 3.378(3) 124(4) yes
_shelx_space_group_comment
;
The symmetry employed for this shelxl refinement is uniquely defined
by the following loop, which should always be used as a source of
symmetry information in preference to the above space-group names.
They are only intended as comments.
;
_shelx_estimated_absorpt_T_min     0.742
_shelx_estimated_absorpt_T_max     0.814
_shelx_hkl_file
;
   3   0   0 1517.45   21.20
  -3   0   0 1489.95   21.10
  -4   0   0 3602.04   48.40
   4   0   0 3718.43   48.70
  -5   0   0  579.44   11.10
   5   0   0  595.54   11.20
  -6   0   0 2203.18   32.30
  -7   0   0  465.05   13.10
   7   0   0  481.65   10.80
  -7   0   0  448.66   10.50
   8   0   0 1149.69   20.60
  -8   0   0 1096.29   21.20
  -8   0   0 1121.39   20.40
   8   0   0 1135.59   21.30
  -9   0   0 1519.65   27.70
   9   0   0 1555.34   27.90
   9   0   0 1528.95   26.60
  10   0   0 1829.82   34.70
  10   0   0 1809.32   31.00
 -10   0   0 1834.12   35.70
 -10   0   0 1786.62   30.70
 -11   0   0  230.58    9.60
 -11   0   0  216.38    8.50
 -12   0   0  159.58    7.50
 -12   0   0  161.58    8.90
  12   0   0  169.78    7.80
 -13   0   0   78.89    6.90
 -14   0   0  157.58    8.10
 -14   0   0  152.58    9.30
 -15   0   0   47.40    5.20
 -15   0   0   47.90    6.30
 -16   0   0   41.70    5.30
 -16   0   0   52.49    6.90
 -17   0   0   -2.60    2.90
 -17   0   0    9.10    4.50
   0  -1   0    0.30    0.20
   0  -1   0    0.60    0.30
   0   1   0    0.40    0.20
   0   1   0    0.50    0.20
  -2  -1   0 1119.59   16.60
   2  -1   0 1154.28   17.20
  -2   1   0 1145.19   17.20
   2   1   0 1147.59   16.60
  -3  -1   0  422.46    6.50
  -3  -1   0  428.36    8.40
   3  -1   0  446.26    8.90
  -3   1   0  442.16    8.90
   4  -1   0   48.00    2.70
  -4  -1   0   46.80    2.70
  -4  -1   0   51.59    1.90
  -4   1   0   50.69    2.80
   4   1   0   55.19    2.00
  -5  -1   0  355.36    7.00
  -5  -1   0  363.66    8.90
   5  -1   0  367.26    9.00
  -5   1   0  370.76    9.10
   5   1   0  377.16    7.20
   6  -1   0  254.97    7.60
  -6  -1   0  246.38    7.60
  -6  -1   0  247.98    6.00
   6   1   0  255.97    6.10
  -6   1   0  249.38    7.60
   7  -1   0   14.50    2.30
  -7  -1   0   11.40    1.60
  -7  -1   0   12.90    2.10
   7   1   0   12.30    1.60
  -7   1   0   11.00    2.10
  -8  -1   0   14.10    2.50
   8  -1   0   17.90    2.80
  -8  -1   0   13.60    2.00
   8  -1   0   16.30    2.70
  -8   1   0   13.00    2.40
   8   1   0   15.50    2.10
   8   1   0   18.30    3.20
  -9  -1   0    1.90    1.50
   9  -1   0    7.10    2.20
   9  -1   0    4.30    1.90
  -9  -1   0    8.10    2.10
   9   1   0    5.60    1.50
   9   1   0    7.70    2.30
  -9   1   0    7.50    2.10
 -10  -1   0   55.99    3.90
  10  -1   0   63.59    4.70
 -10  -1   0   53.79    5.10
  10  -1   0   54.19    4.60
 -10   1   0   58.69    4.90
  10   1   0   49.90    3.70
 -10   1   0   52.09    4.70
 -11  -1   0   85.59    5.00
  11  -1   0   81.89    5.70
 -11  -1   0   89.59    6.50
 -11   1   0   83.29    6.00
  11   1   0   78.29    4.80
 -11   1   0   89.19    6.20
 -12  -1   0    2.90    1.60
 -12  -1   0    1.00    2.10
 -12   1   0    2.60    2.20
  12   1   0   -0.50    1.30
 -12   1   0    5.00    2.30
 -13  -1   0   14.50    3.50
 -13  -1   0   14.40    2.60
 -13   1   0   12.40    3.30
  13   1   0   17.80    3.00
 -13   1   0   14.80    3.30
 -14  -1   0    2.10    2.60
 -14  -1   0    4.70    2.00
 -14   1   0    9.40    3.30
  14   1   0    1.70    2.10
 -14   1   0    1.10    4.00
 -15  -1   0    5.20    2.30
 -15  -1   0    3.40    3.20
 -15   1   0    0.00    2.50
 -15   1   0    4.50    3.10
 -16  -1   0    4.40    3.30
 -16  -1   0   -2.70    1.90
 -16   1   0    1.60    3.00
 -16   1   0    0.50    4.60
   0  -2   0 1604.14   23.10
   0  -2   0 1629.74   21.30
   0  -2   0 1562.34   22.70
   0   2   0 1660.43   21.50
   0   2   0 1632.64   23.10
   0   2   0 1609.74   22.80
  -1  -2   0 4456.65   58.59
   1  -2   0 4521.35   58.39
  -1  -2   0 4424.96   57.19
   1   2   0 4460.05   57.29
  -1   2   0 4539.95   58.39
   1   2   0 4500.15   58.49
  -3  -2   0 5824.82   76.19
   3   2   0 5966.50   76.99
   3   2   0 5831.62   76.29
   4  -2   0 1656.93   22.80
   4  -2   0 1619.24   26.20
  -4  -2   0 1609.94   25.00
  -4   2   0 1630.84   26.30
   5  -2   0 4079.19   58.09
   5  -2   0 4216.78   54.79
  -5  -2   0 4101.19   57.09
  -5   2   0 4152.88   58.49
   6  -2   0 1897.31   28.80
   6  -2   0 1779.52   30.00
  -6  -2   0 1697.83   29.30
  -7  -2   0 3140.59   46.80
   7  -2   0 3127.29   47.60
   7  -2   0 3101.19   44.30
  -7   2   0 3099.79   47.50
  -8  -2   0 1880.61   26.60
   8  -2   0 1877.21   30.00
  -8  -2   0 1917.31   32.40
   8  -2   0 1885.71   36.70
  -8   2   0 1870.31   32.90
   8   2   0 1872.21   32.40
  -9  -2   0 1189.48   24.10
   9  -2   0 1225.88   24.80
   9  -2   0 1186.98   22.10
  -9  -2   0 1181.48   18.70
  -9   2   0 1198.88   24.40
   9   2   0 1188.68   19.10
  10  -2   0   87.19    5.30
 -10  -2   0   91.79    6.30
 -10  -2   0   97.79    4.00
 -10   2   0   92.49    7.00
  10   2   0   98.49    4.60
 -10   2   0   94.59    5.80
 -11  -2   0  225.88   10.10
  11  -2   0  237.48    9.10
 -11  -2   0  220.48    6.70
  11   2   0  223.28    6.90
 -11   2   0  234.98    9.40
 -11   2   0  247.08   10.50
 -12  -2   0  252.27   11.10
 -12  -2   0  238.48    7.30
 -12   2   0  233.58   10.00
  12   2   0  235.58    7.40
 -12   2   0  256.17   11.00
 -13  -2   0   73.39    6.80
  13   2   0   64.59    4.10
 -13   2   0   76.49    6.50
 -13   2   0   74.39    6.80
 -14  -2   0   48.00    3.80
 -14  -2   0   45.50    6.00
 -14   2   0   50.89    6.10
 -14   2   0   38.40    5.30
 -15  -2   0   27.40    5.40
 -15  -2   0   26.80    3.40
 -15   2   0   26.60    4.60
 -15   2   0   29.10    4.70
 -16  -2   0   21.80    4.50
 -16   2   0   21.80    4.90
 -16   2   0   19.30    4.40
   0  -3   0    4.20    1.10
   0  -3   0    5.50    0.80
   0  -3   0    6.00    1.20
   0   3   0    6.20    1.20
   0   3   0    8.50    1.40
   0   3   0    6.60    0.90
   1  -3   0  940.71   18.20
  -1  -3   0  939.01   14.30
  -1  -3   0  928.01   14.70
  -1  -3   0  944.91   16.40
   1  -3   0  943.11   16.10
   1   3   0  925.31   14.80
  -1   3   0  907.31   16.20
  -1   3   0  922.21   13.40
   1   3   0  939.71   16.10
   1   3   0  914.11   14.20
  -1   3   0  952.40   16.10
   1   3   0  919.41   14.50
   2  -3   0 1393.36   22.10
  -2  -3   0 1406.26   19.50
   2  -3   0 1376.06   22.80
  -2  -3   0 1373.76   22.40
  -2  -3   0 1358.86   20.60
   2   3   0 1370.76   19.50
  -2   3   0 1396.56   23.00
   2   3   0 1369.16   22.00
   2   3   0 1356.16   20.80
  -2   3   0 1380.66   18.80
  -2   3   0 1378.46   21.80
   2   3   0 1361.16   20.70
   3  -3   0 1352.16   22.10
  -3  -3   0 1356.66   21.20
   3  -3   0 1359.76   23.20
  -3   3   0 1350.46   23.40
   3   3   0 1349.86   21.40
   3   3   0 1349.27   22.10
   4  -3   0    8.80    1.70
  -4  -3   0    4.00    1.20
   4  -3   0    1.10    1.00
  -4   3   0    3.40    1.50
   4   3   0    4.30    1.10
  -5  -3   0   18.10    2.30
   5  -3   0   18.60    2.40
   5  -3   0   17.50    2.50
   5   3   0   19.00    2.40
  -5   3   0   18.60    2.70
   5   3   0   20.60    2.20
   6  -3   0    1.30    1.20
   6  -3   0   -0.20    1.00
   6  -3   0    1.70    0.90
  -6  -3   0    4.90    1.70
  -6   3   0    1.90    1.40
   6   3   0    1.20    1.00
   6   3   0    1.50    1.00
   7  -3   0  326.67   10.90
  -7  -3   0  333.27   10.20
   7  -3   0  329.87    8.10
   7   3   0  320.87   10.30
  -7   3   0  327.37   11.00
   8  -3   0  327.77    8.60
  -8  -3   0  329.97   10.70
   8  -3   0  309.17   11.20
  -8   3   0  295.07   11.00
   8   3   0  326.47   10.70
  -9  -3   0    5.90    2.10
   9  -3   0    9.30    1.80
  -9   3   0    5.20    2.00
  10  -3   0    6.90    2.10
 -10  -3   0    8.60    2.50
 -10   3   0    7.90    2.40
  11  -3   0    7.90    2.30
 -11  -3   0    6.90    2.50
 -11   3   0    5.60    2.50
 -11   3   0    6.00    2.50
 -12  -3   0    0.90    1.80
 -12   3   0    2.60    1.80
 -12   3   0    1.50    2.50
 -13  -3   0   -1.60    2.00
 -13   3   0    2.50    2.70
 -13   3   0   -1.60    1.70
 -14  -3   0    0.20    2.40
 -14   3   0   -4.70    1.90
 -14   3   0   -0.50    2.70
 -15  -3   0   -0.10    2.80
 -15   3   0    0.80    3.10
 -15   3   0   -2.30    2.00
 -16   3   0    6.40    3.70
 -16   3   0   -3.30    2.60
   0  -4   0 3701.83   48.30
   0  -4   0 3693.83   51.39
   0   4   0 3733.93   52.29
   0   4   0 3705.93   51.59
   0   4   0 3701.53   48.80
  -1  -4   0 3712.43   56.89
   1  -4   0 3603.54   51.09
  -1  -4   0 3623.24   47.80
  -1  -4   0 3511.85   49.00
  -1   4   0 3536.05   50.79
  -1   4   0 3651.53   47.10
   1   4   0 3605.84   48.30
   1   4   0 3594.04   50.99
   1   4   0 3570.24   49.30
  -1   4   0 3586.44   51.19
   1   4   0 3620.74   47.80
  -2  -4   0 1932.01   27.60
   2  -4   0 1920.11   31.00
  -2  -4   0 1922.01   28.00
   2  -4   0 1934.01   30.50
  -2  -4   0 1936.71   31.00
  -2   4   0 1934.11   30.30
   2   4   0 1920.81   28.50
  -2   4   0 1888.71   31.10
   2   4   0 1942.61   27.80
   2   4   0 1897.41   30.30
  -2   4   0 1935.21   26.20
  -3  -4   0 3609.24   49.50
   3  -4   0 3586.54   52.69
  -3  -4   0 3548.84   51.99
   3  -4   0 3588.34   51.39
   3   4   0 3611.64   49.70
  -3   4   0 3497.65   50.89
  -3   4   0 3575.94   52.79
   3   4   0 3576.14   51.29
  -3   4   0 3621.74   46.50
   3   4   0 3537.65   49.70
  -4  -4   0 2319.37   35.00
   4  -4   0 2379.06   38.20
   4  -4   0 2309.27   36.50
   4   4   0 2326.37   35.50
  -4   4   0 2382.36   38.40
   4   4   0 2357.26   36.60
   5  -4   0 1318.47   23.90
  -5  -4   0 1316.77   23.00
  -5   4   0 1350.76   25.80
   5   4   0 1263.67   25.80
   5   4   0 1302.77   23.30
   6  -4   0  877.61   20.20
  -6  -4   0  909.91   18.50
   6  -4   0  882.31   18.80
   6   4   0  943.81   21.20
  -6   4   0  881.91   20.40
   6   4   0  909.81   19.00
   7  -4   0  955.50   20.60
  -7  -4   0  957.80   19.90
  -7   4   0  950.90   23.00
   7   4   0  924.61   20.10
   8  -4   0   85.59    3.90
   8  -4   0   83.59    5.70
  -8  -4   0   74.89    5.40
  -8   4   0   82.09    6.20
   9  -4   0  366.76    9.40
  -9  -4   0  365.16   12.20
   9  -4   0  380.36   12.70
  -9   4   0  361.76   13.30
  10  -4   0  354.86   12.80
  10  -4   0  365.56   10.00
 -10   4   0  349.37   16.20
 -11  -4   0  363.56   13.30
  11  -4   0  343.17   10.50
 -11   4   0  330.67   12.90
 -11   4   0  362.46   14.20
  12  -4   0  195.48   10.20
  12  -4   0  176.88    8.00
 -12  -4   0  190.48   10.10
 -12   4   0  178.98    8.40
 -12   4   0  186.78   10.60
 -13  -4   0  100.69    8.20
  13  -4   0  107.69    8.20
 -13   4   0  114.19    9.10
 -14  -4   0   48.10    9.60
 -14   4   0   52.89    7.10
 -14   4   0   43.20    5.20
 -15  -4   0   21.70    4.50
  15  -4   0   23.20    4.60
 -15   4   0   25.00    4.50
 -15   4   0   26.20    5.40
   0  -5   0   -0.10    0.80
   0  -5   0    0.30    1.10
   0   5   0   -1.40    0.90
   0   5   0    0.20    0.60
   0   5   0    2.90    1.30
   1  -5   0    0.80    1.20
  -1  -5   0   -0.70    0.70
  -1  -5   0   -0.10    0.90
  -1  -5   0    0.70    0.80
   1  -5   0    0.70    0.90
   1   5   0    3.00    1.20
   1   5   0    2.80    1.00
   1   5   0    0.60    1.00
  -1   5   0    0.80    0.50
   2  -5   0   88.29    5.20
  -2  -5   0   90.79    5.30
   2  -5   0   89.39    5.20
  -2  -5   0   91.59    3.90
  -2  -5   0   89.59    4.50
   2   5   0   92.79    3.90
   2   5   0   89.99    4.90
   2   5   0   91.39    4.00
  -2   5   0   85.89    5.20
  -2   5   0   91.69    4.90
   2   5   0   94.19    4.10
   3  -5   0   44.10    4.10
   3  -5   0   47.70    4.10
  -3  -5   0   45.00    3.20
  -3  -5   0   46.70    4.10
   3   5   0   44.40    3.10
   3   5   0   47.90    2.60
  -3   5   0   44.00    4.10
   3   5   0   49.10    3.20
   3   5   0   42.40    3.60
  -3   5   0   48.20    3.80
   4  -5   0    2.50    1.70
  -4  -5   0    4.50    1.50
   4  -5   0    3.30    1.80
  -4   5   0    0.00    1.40
   4   5   0    4.90    1.60
   4   5   0    5.30    1.60
   5  -5   0   35.90    4.70
   5  -5   0   43.30    4.90
  -5  -5   0   48.70    3.90
   5   5   0   42.90    3.80
  -5   5   0   37.80    4.40
  -6  -5   0   80.99    5.20
   6  -5   0   84.29    5.70
   6   5   0   76.89    5.10
  -6   5   0   83.29    6.20
   7  -5   0   15.60    3.00
  -7   5   0   23.80    4.20
  -8  -5   0    1.60    1.70
   8  -5   0   -1.20    1.50
  -8   5   0    2.20    2.10
  -9  -5   0    3.70    2.10
   9  -5   0   -2.10    1.60
  -9   5   0    1.40    2.00
  10  -5   0    4.40    2.40
 -10  -5   0    2.70    2.30
 -10   5   0    3.40    2.50
  11  -5   0    1.20    2.10
 -11  -5   0    0.60    2.10
 -11   5   0   -0.50    1.50
 -11   5   0    0.60    2.60
  12  -5   0    0.50    2.10
 -12  -5   0   -1.10    2.40
 -12   5   0    1.00    2.80
 -12   5   0    1.00    2.20
 -13  -5   0    1.20    2.90
  13  -5   0   -3.90    1.70
  13  -5   0    0.30    3.10
 -13   5   0    3.50    3.10
 -13   5   0    1.30    2.20
  14  -5   0    1.20    2.90
  14  -5   0   -1.70    2.20
 -14  -5   0    0.70    2.80
 -14   5   0   -0.40    3.50
 -14   5   0    2.00    2.70
   0  -6   0  349.96   10.30
   0  -6   0  351.46   11.70
   0   6   0  335.57    8.00
   0   6   0  356.86   10.50
  -1  -6   0  482.15    9.90
  -1  -6   0  476.45   13.70
  -1  -6   0  493.25   11.90
   1  -6   0  470.55   12.80
   1  -6   0  481.15   13.70
   1   6   0  495.35   10.60
  -1   6   0  472.45    9.40
  -1   6   0  498.05   13.40
   1   6   0  503.95   12.20
  -2  -6   0 1291.27   20.90
  -2  -6   0 1247.58   25.50
   2  -6   0 1244.68   24.90
  -2  -6   0 1258.57   21.90
   2  -6   0 1281.47   25.20
   2   6   0 1276.47   21.10
   2   6   0 1236.78   21.60
   2   6   0 1262.47   21.80
  -2   6   0 1279.17   25.30
   3  -6   0  943.31   21.10
  -3  -6   0  945.11   17.20
  -3  -6   0  919.91   21.10
   3  -6   0  878.81   20.10
   3   6   0  914.41   16.30
   3   6   0  916.71   17.50
  -3   6   0  921.11   21.00
  -4  -6   0 1221.78   21.60
   4  -6   0 1163.98   24.40
  -4   6   0 1201.48   25.70
   4   6   0 1206.28   22.30
  -5  -6   0 1200.88   22.30
   5  -6   0 1143.99   24.60
   5   6   0 1180.68   23.00
  -5   6   0 1191.08   26.30
   6  -6   0  629.04   17.50
  -6  -6   0  645.54   17.80
  -6   6   0  650.03   18.80
   7  -6   0  470.15   14.90
  -7  -6   0  486.45   13.80
  -7   6   0  478.35   16.20
  -8  -6   0  253.07   10.30
   8  -6   0  248.18   11.00
  -8   6   0  274.27   12.40
  -9  -6   0  102.99    6.90
   9  -6   0   97.99    7.40
  -9   6   0  107.89    8.20
  10  -6   0   74.89    6.90
 -10  -6   0   79.69    6.70
 -10   6   0   84.09    7.80
 -10   6   0   71.49    4.50
 -11  -6   0   73.99    6.80
  11  -6   0   73.19    7.20
 -11   6   0   81.89    8.20
 -11   6   0   84.19    5.30
  12  -6   0   48.10    8.20
 -12  -6   0   68.79    6.90
 -12   6   0   62.79    5.00
 -12   6   0   66.89    8.80
  13  -6   0   24.60    5.00
 -13   6   0   25.40    3.80
   0  -7   0    0.10    1.60
   0  -7   0   -1.20    1.40
   0   7   0    0.30    1.40
   0   7   0   -0.80    0.70
  -1  -7   0   20.40    2.80
   1  -7   0   24.40    3.70
  -1  -7   0   23.60    4.60
   1  -7   0   22.00    4.20
   1   7   0   21.60    3.10
  -1   7   0   24.10    3.60
  -2  -7   0    1.20    1.20
  -2   7   0    0.60    1.60
   2   7   0   -0.10    1.40
  -3  -7   0    4.40    2.20
  -3  -7   0    5.80    1.60
   3  -7   0    4.60    2.20
  -3   7   0    4.90    2.30
   3   7   0    2.30    1.40
   3   7   0    1.50    1.50
  -4  -7   0    0.00    1.30
   4  -7   0   -1.10    1.80
   4   7   0   -2.40    1.40
   5  -7   0    2.60    1.90
  -5  -7   0    0.80    1.70
   5   7   0   -0.40    1.50
  -5   7   0    2.80    2.20
   6  -7   0   -1.10    1.60
  -6  -7   0   -2.20    1.50
  -6   7   0    1.60    1.90
   7  -7   0    1.50    2.30
  -7  -7   0    0.90    1.80
  -7   7   0    2.50    2.50
   8  -7   0    4.10    2.70
  -8  -7   0    4.80    2.50
  -8   7   0    2.20    3.00
  -9  -7   0    3.50    2.60
   9  -7   0    5.20    2.60
  -9   7   0    6.10    2.80
 -10  -7   0   15.30    3.10
  10  -7   0   11.10    4.00
 -10   7   0   23.00    5.00
  11  -7   0   10.60    3.90
 -11  -7   0    9.00    2.90
 -11   7   0   14.80    4.40
 -12  -7   0    4.10    2.90
  12  -7   0    2.30    4.30
   0  -8   0  574.54   17.70
  -1  -8   0  343.67   11.60
   1  -8   0  373.76   14.00
  -1  -8   0  386.66   14.40
  -1   8   0  365.86   12.70
   1   8   0  383.76   11.90
  -2  -8   0  330.67   13.40
   2  -8   0  337.27   13.20
   2   8   0  344.97   10.50
  -2   8   0  339.87   12.70
   3  -8   0  294.67   12.40
  -3  -8   0  286.87   12.60
  -3  -8   0  292.37    8.50
  -3   8   0  285.17   11.90
   4  -8   0  225.88   11.10
  -4  -8   0  235.18    8.20
  -4   8   0  248.68   11.60
   4   8   0  231.68    8.40
  -5  -8   0  211.58    8.00
   5  -8   0  201.58   10.50
  -5   8   0  202.08   10.80
   6  -8   0   90.19    7.50
  -6  -8   0   92.89    6.00
  -6   8   0   82.79    7.40
  -7  -8   0  127.09    7.30
   7  -8   0  126.79    9.00
  -7   8   0  129.59    9.40
  -8  -8   0   95.09    6.90
  -8   8   0   99.39    8.90
   9  -8   0   60.99    7.10
  -9  -8   0   66.59    6.40
  -9   8   0   72.59    8.00
 -10  -8   0   75.59    7.00
  10  -8   0   44.70    7.30
 -10   8   0   70.69    8.20
   0  -9   0   -0.70    2.10
   0   9   0    2.00    2.30
   1  -9   0    7.20    3.20
  -1  -9   0    2.40    2.60
   1   9   0    0.90    2.00
  -1   9   0    2.10    2.40
   2  -9   0   22.60    4.40
  -2  -9   0   19.40    4.30
   2   9   0   16.70    3.00
  -2   9   0   22.20    4.30
   3  -9   0   10.30    3.50
   3   9   0   10.60    2.50
  -3   9   0   13.40    3.40
  -4  -9   0    0.80    1.70
  -4   9   0    5.10    2.80
   4   9   0   -2.50    1.60
  -5  -9   0    1.80    1.80
   5  -9   0    0.40    2.60
  -5   9   0   -1.40    2.40
  -6  -9   0   -0.70    1.60
   6  -9   0   -2.30    2.20
  -6   9   0   -0.90    2.40
  -7  -9   0   -3.00    2.20
   7  -9   0    1.00    2.60
  -7   9   0    0.70    2.80
  -8  -9   0   -4.00    2.50
  -8   9   0    3.30    3.50
   0 -10   0  135.49   11.60
   0  10   0  133.99    8.00
  -1 -10   0  103.09   10.60
   1 -10   0  103.69   10.50
  -1  10   0  109.19    7.80
   1  10   0  103.79   10.50
   2  10   0   61.99    5.70
  -2  10   0   64.99    6.60
  -3  10   0   46.30    5.90
  -4  10   0   74.79   11.20
 -17   0   1   -3.20    3.00
 -17   0   1    1.50    3.00
 -16   0   1   -1.90    3.20
 -16   0   1   -1.50    2.60
 -15   0   1    3.40    2.60
 -15   0   1   -1.50    2.70
 -14   0   1    1.40    2.20
 -14   0   1    3.40    2.80
 -13   0   1    5.30    2.30
 -13   0   1    2.80    2.20
 -12   0   1    5.60    2.60
 -12   0   1    5.40    2.40
  12   0  -1    7.80    2.30
  11   0  -1   -0.30    1.50
 -11   0   1   -0.50    1.60
 -11   0   1    1.90    2.00
  10   0  -1   19.60    3.20
 -10   0   1   19.90    3.50
 -10   0   1   20.10    3.40
  -9   0   1    4.40    2.00
   9   0  -1    2.10    1.70
  -9   0   1    3.10    2.10
   8   0  -1   14.30    2.30
  -8   0   1   12.10    2.30
  -8   0   1   11.00    2.10
  -7   0   1    0.50    0.90
   7   0  -1   -0.40    0.70
   6   0  -1    1.00    0.80
  -6   0   1    0.40    0.90
  -6   0   1   -0.10    0.90
  -5   0   1    3.10    1.00
   5   0  -1    4.20    1.00
  -5   0   1    4.10    1.10
  -4   0   1    3.20    0.90
   4   0  -1    4.50    1.00
  -4   0   1    2.10    0.80
   3   0  -1    0.80    0.40
  -3   0   1    0.20    0.40
  -3   0   1    0.70    0.40
   2   0  -1    3.70    0.60
  -2   0   1    2.70    0.50
   2   0  -1    2.30    0.50
  -2   0   1    2.40    0.50
   1   0  -1    0.10    0.20
  -1   0   1    1.00    0.20
  -1   0  -1    4.30    0.50
   2   0   1    1.20    0.40
   2   0   1    0.80    0.40
  -2   0  -1    0.70    0.40
  -2   0  -1    0.90    0.40
   3   0   1    5.30    0.80
   3   0   1    3.60    0.90
  -3   0  -1    5.80    0.90
  -4   0  -1    2.90    0.80
   4   0   1    2.10    0.70
   4   0   1    2.60    0.80
  -5   0  -1    1.30    0.80
   5   0   1    1.90    0.70
   5   0   1    2.10    1.00
   6   0   1   12.20    1.90
  -6   0  -1   12.60    1.80
  -7   0  -1    1.70    1.00
   7   0   1    2.60    1.10
   7   0   1    1.90    1.20
  -8   0  -1   25.50    2.80
   8   0   1   22.60    2.80
   8   0   1   25.20    2.70
   9   0   1   17.80    2.80
  -9   0  -1   18.60    3.20
   9   0   1   28.40    3.40
 -10   0  -1   32.70    6.70
  10   0   1   33.80    6.40
 -10   0  -1   39.40    4.30
  10   0   1   35.20    3.60
 -11   0  -1    3.20    2.00
  11   0   1    2.70    1.90
 -11   0  -1    3.30    1.80
  12   0   1   -2.90    1.30
 -12   0  -1    0.60    1.70
 -13   0  -1   10.40    5.30
 -13   0  -1    7.30    2.60
 -14   0  -1    1.00    2.60
 -14   0  -1    2.90    2.40
 -15   0  -1    1.80    2.40
 -15   0  -1    0.80    2.70
 -16   0  -1   -2.90    3.10
 -16   0  -1    4.50    2.80
 -17   0  -1   -5.20    3.10
 -16  -1   1   15.00    3.00
 -16  -1   1   16.70    4.20
 -16   1   1   11.20    3.60
 -16   1   1   12.70    3.90
 -15  -1   1   30.80    5.20
 -15  -1   1   36.00    4.50
 -15   1   1   37.90    5.60
 -15   1   1   30.30    4.80
 -14  -1   1   53.99    4.90
 -14  -1   1   64.49    6.80
 -14   1   1   65.09    6.30
  14   1  -1   57.09    4.80
 -14   1   1   57.09    5.80
 -13  -1   1   89.79    5.50
 -13  -1   1   91.99    7.10
 -13   1   1   87.79    6.60
 -13   1   1   85.99    6.80
  13   1  -1   82.89    5.40
 -12  -1   1   45.70    4.80
 -12  -1   1   43.60    3.90
  12   1  -1   47.80    4.10
 -12   1   1   36.90    4.50
 -12   1   1   42.10    5.00
  11  -1  -1   88.29    6.70
 -11  -1   1   84.19    6.20
 -11  -1   1   84.59    4.90
  11   1  -1   78.69    4.90
 -11   1   1  101.09    6.40
 -11   1   1   89.79    6.00
 -10  -1   1  442.06   11.10
  10  -1  -1  457.95   13.40
 -10  -1   1  470.55   13.70
 -10   1   1  466.65   13.30
 -10   1   1  455.75   12.90
  10   1  -1  469.05   11.70
  -9  -1   1  178.48    7.80
   9  -1  -1  172.18    7.50
  -9  -1   1  166.68    6.00
   9   1  -1  162.88    6.10
  -9   1   1  166.48    7.10
  -9   1   1  170.28    7.50
  -8  -1   1  582.14   11.90
   8  -1  -1  594.04   14.30
  -8  -1   1  585.34   14.10
  -8   1   1  584.44   13.50
  -8   1   1  593.04   14.20
   8   1  -1  590.04   12.30
  -7  -1   1  271.87    8.50
   7  -1  -1  273.87    8.60
  -7  -1   1  273.27    6.90
  -7   1   1  256.87    7.80
  -7   1   1  275.47    8.60
   7   1  -1  280.47    7.20
  -6  -1   1   30.00    2.00
  -6  -1   1   34.60    2.90
   6  -1  -1   29.20    2.60
   6   1  -1   28.20    2.00
  -6   1   1   30.80    2.70
  -6   1   1   30.40    2.60
  -5  -1   1  737.53   14.00
   5  -1  -1  739.83   14.30
   5   1  -1  737.23   12.30
  -5   1   1  740.13   13.20
  -4  -1   1  248.08    6.40
   4  -1  -1  261.07    6.90
  -4  -1   1  249.68    5.10
  -4   1   1  240.28    6.60
   4   1  -1  249.88    5.20
   4   1  -1  261.27    7.50
  -3  -1   1   11.00    0.80
   3  -1  -1    9.00    1.20
   3   1  -1    7.50    0.70
   2  -1  -1    2.80    0.70
  -2  -1   1    3.70    0.70
   2   1  -1    2.70    0.60
  -2   1   1    3.80    0.50
  -2   1   1    3.40    0.80
   2   1  -1    3.30    0.40
   0  -1   1 2595.34   33.60
   0  -1   1 2713.03   34.50
   0   1  -1 2730.33   34.50
   1  -1   1 1709.03   23.70
   1  -1   1 1719.93   22.10
   1  -1   1 1755.42   23.10
  -1  -1  -1 1686.43   21.90
  -1  -1  -1 1722.73   23.10
  -1   1  -1 1713.53   23.00
   1   1   1 1761.02   23.20
   1   1   1 1718.83   23.20
   1   1   1 1720.93   21.90
  -1   1  -1 1708.83   23.80
   2  -1   1   52.49    2.40
   2  -1   1   56.59    1.90
  -2  -1  -1   61.39    2.40
   2   1   1   57.59    2.30
  -2   1  -1   57.89    1.80
  -2   1  -1   54.29    2.40
   3  -1   1  154.58    3.90
   3  -1   1  164.68    4.80
  -3   1  -1  164.28    4.90
   3   1   1  152.38    4.50
   4  -1   1   45.00    2.70
   4  -1   1   35.60    2.00
  -4  -1  -1   43.40    1.70
   4   1   1   37.90    2.50
   4   1   1   37.50    1.60
  -4   1  -1   42.00    2.70
  -5  -1  -1  103.39    3.20
   5  -1   1  110.29    4.20
   5  -1   1  106.69    4.50
   5   1   1  107.29    4.40
   5   1   1  106.29    3.20
  -5   1  -1  106.89    4.60
   6  -1   1  115.29    4.60
  -6  -1  -1  111.99    3.80
   6  -1   1  112.69    4.90
   6   1   1  115.19    5.10
   6   1   1  109.89    3.70
  -6   1  -1  111.99    5.10
   7  -1   1  174.88    6.30
   7  -1   1  192.08    6.90
  -7  -1  -1  173.48    5.30
  -7  -1  -1  187.48    7.00
   7   1   1  187.78    5.40
  -7   1  -1  173.88    6.80
   7   1   1  179.18    6.80
   8  -1   1  861.71   17.40
   8  -1   1  847.42   17.90
  -8  -1  -1  852.21   18.30
  -8  -1  -1  849.41   15.50
   8   1   1  873.31   15.60
  -8   1  -1  860.31   18.10
  -9  -1  -1  474.15   13.30
  -9  -1  -1  459.05   10.80
   9  -1   1  483.25   12.60
   9  -1   1  481.95   13.10
   9   1   1  472.15   13.30
  -9   1  -1  455.05   12.70
   9   1   1  478.25   10.90
  10  -1   1  161.08    7.30
  10  -1   1  156.98    7.40
 -10  -1  -1  165.78    8.10
 -10  -1  -1  161.78    6.30
 -10   1  -1  163.38    7.60
  10   1   1  170.08    6.30
 -11  -1  -1   98.09    6.50
 -11  -1  -1  104.09    7.10
  11  -1   1  112.19    6.70
 -11   1  -1  117.49    6.90
 -11   1  -1  114.09    6.80
  11   1   1   95.59    5.20
 -12  -1  -1    1.10    1.70
 -12  -1  -1    3.50    2.50
 -12   1  -1    3.60    2.10
  12   1   1    0.60    1.40
 -12   1  -1    4.20    2.40
 -13  -1  -1   48.50    4.40
 -13  -1  -1   37.60    5.30
 -13   1  -1   44.70    5.60
 -13   1  -1   47.80    5.40
 -14  -1  -1   14.60    3.80
 -14  -1  -1   14.00    2.80
 -14   1  -1   14.70    3.40
  14   1   1   10.70    2.60
 -15  -1  -1   14.90    4.70
 -15  -1  -1   20.80    4.20
 -15   1  -1   14.20    3.90
 -16  -1  -1    8.80    3.70
 -16  -1  -1    9.60    2.80
 -16   1  -1   10.50    3.60
 -16   1  -1    8.30    5.90
 -16  -2   1   -2.60    2.90
 -16   2   1    2.10    2.60
 -16   2   1   -0.10    3.20
 -15  -2   1    3.40    2.00
 -15  -2   1    0.00    3.00
 -15   2   1   -0.60    2.50
 -15   2   1    6.40    3.00
 -14  -2   1    9.00    3.10
 -14  -2   1    7.50    2.10
 -14   2   1   10.60    2.80
  14   2  -1    6.70    2.00
 -14   2   1    7.80    3.10
 -13  -2   1    1.40    1.60
 -13  -2   1    2.10    2.40
 -13   2   1    3.40    2.10
 -13   2   1    8.30    3.00
  13   2  -1    1.10    1.60
 -12  -2   1   13.60    2.20
 -12  -2   1   14.10    3.60
 -12   2   1    9.20    3.20
 -12   2   1   10.80    2.80
  12   2  -1   15.90    2.30
 -11  -2   1   56.19    3.60
 -11  -2   1   66.59    5.80
  11  -2  -1   62.09    4.80
 -11   2   1   68.69    6.00
 -11   2   1   65.49    5.90
  11   2  -1   52.99    3.60
 -10  -2   1   14.90    3.00
  10  -2  -1   22.90    3.40
 -10  -2   1   22.50    2.40
  10   2  -1   22.30    2.30
 -10   2   1   22.60    6.30
 -10   2   1   13.40    2.60
  -9  -2   1   14.80    3.00
   9  -2  -1   17.40    3.20
  -9  -2   1   15.00    2.10
  -9   2   1   14.70    3.10
  -9   2   1   18.70    2.90
   9   2  -1   15.10    2.70
  -8  -2   1   21.20    3.20
  -8  -2   1   15.40    2.10
  -8   2   1   23.00    2.80
   8   2  -1   23.10    2.10
  -7  -2   1   51.89    2.60
   7  -2  -1   39.80    3.90
  -7  -2   1   49.90    4.20
   7   2  -1   53.59    2.70
  -7   2   1   56.29    3.50
  -7   2   1   52.09    4.50
  -6  -2   1   24.40    2.90
   6   2  -1   29.60    1.70
   5  -2  -1  100.89    5.00
  -5  -2   1   88.49    4.40
  -5   2   1   94.09    4.90
   5   2  -1   92.39    4.30
   4  -2  -1  403.56    9.90
  -4  -2   1  377.66    8.80
  -4   2   1  409.96   10.00
   4   2  -1  392.36    9.10
  -3  -2   1  404.56    8.60
   3  -2  -1  427.16    9.60
   3  -2  -1  423.46    8.70
   3   2  -1  434.36   10.00
  -3   2   1  429.16    9.70
   3   2  -1  385.46    9.70
   2  -2  -1 1434.96   22.30
  -2  -2   1 1422.86   21.70
   2  -2  -1 1477.05   21.50
  -2  -2   1 1408.06   21.10
  -2   2   1 1478.65   22.40
   2   2  -1 1455.55   19.80
   2   2  -1 1418.06   21.20
   2   2  -1 1429.26   21.50
  -2   2   1 1470.25   21.30
  -1  -2   1 1260.57   19.00
  -1  -2   1 1268.77   18.10
   1  -2  -1 1275.27   19.30
   1  -2  -1 1290.27   18.90
  -1   2   1 1231.58   19.20
   1   2  -1 1269.27   18.30
   1   2  -1 1226.28   18.00
  -1   2   1 1293.57   18.80
   1   2  -1 1257.47   18.90
   0  -2  -1  393.06    5.90
   0  -2  -1  398.16    7.40
   0  -2   1  383.66    6.60
   0  -2   1  393.36    7.50
   0  -2  -1  387.06    6.30
   0  -2  -1  380.36    7.60
   0  -2   1  393.36    7.60
   0   2   1  379.76    7.20
   0   2  -1  377.96    5.80
   0   2  -1  385.86    7.60
   0   2   1  391.66    6.40
   0   2  -1  394.86    7.60
   0   2   1  385.86    7.50
   0   2  -1  381.96    6.70
  -1  -2  -1 2139.29   28.90
   1  -2   1 2213.58   30.40
  -1  -2  -1 2183.78   29.40
   1  -2   1 2158.98   30.80
  -1  -2  -1 2222.78   30.60
  -1  -2  -1 2168.68   28.90
   1   2   1 2165.88   28.80
  -1   2  -1 2142.69   30.90
  -1   2  -1 2195.48   28.80
   1   2   1 2231.88   29.60
  -1   2  -1 2230.48   30.40
   1   2   1 2210.58   30.40
   2  -2   1  440.66    9.50
  -2  -2  -1  467.25    8.50
   2  -2   1  462.35    9.00
   2   2   1  467.45    8.80
   2   2   1  468.55    9.10
  -2   2  -1  449.36    9.60
  -2   2  -1  448.26    8.70
  -3  -2  -1  392.36    8.30
   3  -2   1  378.26    9.10
   3  -2   1  386.66    8.30
  -3   2  -1  376.46    9.20
   3   2   1  394.96    8.50
   3   2   1  398.76    8.60
  -4  -2  -1    4.50    1.10
   4  -2   1    5.70    1.00
   4  -2   1    4.80    1.20
   4   2   1    5.40    1.20
  -4   2  -1    3.90    1.20
   5  -2   1   19.80    1.80
   5  -2   1   15.40    2.10
  -5  -2  -1   16.80    2.40
   5   2   1   18.40    2.20
  -5   2  -1   15.20    2.30
   6  -2   1   11.30    2.10
   6  -2   1   13.30    1.80
  -6  -2  -1   12.50    2.30
   6   2   1   14.00    2.30
   7  -2   1  423.16   10.10
  -7  -2  -1  400.36   11.30
   7  -2   1  416.16   11.60
  -7   2  -1  424.86   12.00
   7   2   1  407.56   11.30
  -8  -2  -1  162.68    7.50
   8  -2   1  164.18    6.40
   8  -2   1  164.48   11.00
  -8   2  -1  159.68    7.60
   8   2   1  159.88    7.30
  -9  -2  -1   14.00    2.80
  -9  -2  -1   21.20    2.00
   9  -2   1   16.10    2.70
   9  -2   1   17.80    3.20
  -9   2  -1   13.70    3.10
 -10  -2  -1   43.90    2.80
 -10  -2  -1   40.80    4.40
  10  -2   1   35.20    3.70
 -10   2  -1   42.60    5.20
  10   2   1   46.50    4.50
  11  -2   1   81.59    6.30
 -11  -2  -1   87.59    6.50
 -11  -2  -1   84.39    4.00
  11   2   1   78.89    4.10
 -11   2  -1   85.49    6.30
 -12  -2  -1    4.50    2.50
 -12  -2  -1    3.50    1.60
 -12   2  -1    5.40    2.70
 -12   2  -1    4.20    2.40
 -13  -2  -1   12.70    2.20
 -13  -2  -1   11.70    3.50
 -13   2  -1   14.10    3.60
  13   2   1   10.30    2.00
 -13   2  -1   10.10    2.90
 -14  -2  -1    1.10    1.70
 -14  -2  -1    1.20    2.60
 -14   2  -1   -1.40    2.20
 -14   2  -1    0.70    2.60
 -15  -2  -1   -2.30    3.50
 -15   2  -1    1.30    2.70
 -15   2  -1    5.70    3.10
 -16  -2  -1    3.10    3.40
 -16   2  -1    0.90    3.10
 -16   3   1   10.00    3.80
 -16   3   1    9.90    3.20
 -15  -3   1    6.90    3.40
 -15   3   1    9.80    3.70
 -15   3   1    9.70    3.30
 -14  -3   1    9.70    3.70
 -14   3   1    8.70    3.10
 -14   3   1    7.50    2.70
 -13  -3   1  105.39    8.00
 -13   3   1  119.29    8.50
 -13   3   1  114.19   10.50
 -12  -3   1  119.59    7.90
 -12   3   1  127.69    8.50
 -12   3   1  117.49    6.90
  11  -3  -1  132.09    6.60
 -11  -3   1  138.89    8.00
 -11   3   1  137.49    7.00
 -11   3   1  147.19    8.70
  10  -3  -1   88.99    5.10
 -10  -3   1   89.39    6.20
 -10   3   1   92.19    6.70
 -10   3   1   91.79    5.40
   9  -3  -1  116.49    5.20
  -9  -3   1  110.69    6.50
  -9   3   1  116.09    7.00
  -9   3   1  113.99    5.60
   8  -3  -1  159.88    5.80
  -8  -3   1  154.08    7.20
   8  -3  -1  152.68    7.70
  -8   3   1  157.38    7.90
  -8   3   1  146.09    6.00
  -7  -3   1  249.48    8.80
   7  -3  -1  263.37    9.70
   7  -3  -1  264.17    8.80
  -7   3   1  257.27    9.60
   6  -3  -1  293.27    9.80
  -6  -3   1  269.97    8.60
   6  -3  -1  284.37    8.70
  -6   3   1  278.87    9.60
   6   3  -1  278.77    8.70
   5  -3  -1   96.09    5.20
   5  -3  -1  102.19    4.80
  -5   3   1   95.19    5.30
   5   3  -1  106.09    4.90
   5   3  -1  101.19    4.80
  -4  -3   1   55.29    3.30
   4  -3  -1   54.29    3.40
   4  -3  -1   55.09    3.80
   4   3  -1   53.79    3.20
   4   3  -1   57.09    3.40
  -4   3   1   51.69    3.70
   3  -3  -1 1132.19   19.00
   3  -3  -1 1128.89   20.20
  -3  -3   1 1080.99   18.20
  -3   3   1 1108.19   20.00
   3   3  -1 1104.09   19.00
   3   3  -1 1106.59   16.00
   3   3  -1 1091.09   18.60
  -2  -3   1  665.83   12.90
  -2  -3   1  626.14   11.50
   2  -3  -1  661.73   13.30
   2  -3  -1  644.14   12.50
  -2   3   1  654.83   13.20
  -2   3   1  637.24   12.20
   2   3  -1  639.44   12.50
   2   3  -1  598.94   12.90
   2   3  -1  630.14   10.80
  -1  -3   1 1548.84   24.30
  -1  -3   1 1568.64   22.50
   1  -3  -1 1568.94   24.20
  -1  -3   1 1590.74   23.10
   1  -3  -1 1584.34   26.50
   1   3  -1 1552.64   22.80
  -1   3   1 1574.74   24.10
   1   3  -1 1565.84   23.10
   1   3  -1 1569.74   24.10
  -1   3   1 1527.75   24.20
   0  -3  -1   57.89    3.20
   0  -3  -1   65.89    3.00
   0  -3   1   62.19    3.00
   0  -3   1   61.09    2.30
   0  -3   1   56.89    3.10
   0  -3  -1   59.39    1.90
   0   3   1   64.09    3.10
   0   3   1   59.59    2.00
   0   3   1   57.99    2.80
   0   3  -1   63.79    2.50
   0   3  -1   61.59    3.10
   0   3  -1   63.49    3.10
   1  -3   1  359.66    9.80
  -1  -3  -1  383.36    7.00
   1  -3   1  387.16    8.70
  -1  -3  -1  384.56    7.60
  -1  -3  -1  371.96    8.80
  -1   3  -1  347.17    8.70
   1   3   1  388.86    7.50
  -1   3  -1  380.36    8.60
  -1   3  -1  380.76    7.00
   1   3   1  385.06    7.20
   1   3   1  373.66    8.60
   1   3   1  372.76    7.40
   2  -3   1  680.73   14.00
  -2  -3  -1  702.13   12.10
  -2  -3  -1  711.53   13.80
   2  -3   1  730.03   13.60
  -2  -3  -1  701.63   11.00
  -2   3  -1  691.33   14.20
   2   3   1  712.93   13.50
  -2   3  -1  724.23   13.40
   2   3   1  718.83   11.00
   2   3   1  736.13   12.70
  -3  -3  -1   86.29    3.60
   3  -3   1   89.19    4.10
   3  -3   1   81.09    4.30
  -3   3  -1   76.39    4.30
   3   3   1   85.69    4.00
   3   3   1   96.39    4.00
   4  -3   1  698.03   15.10
   4  -3   1  677.33   13.80
  -4  -3  -1  665.73   13.30
  -4   3  -1  698.33   15.20
   4   3   1  691.03   13.90
   4   3   1  675.43   13.90
   5  -3   1   12.20    2.10
  -5  -3  -1   11.50    2.00
   5  -3   1   11.00    2.30
  -5   3  -1    6.40    1.80
   5   3   1    9.60    1.70
   5   3   1    9.50    2.00
   6  -3   1  220.78    8.40
   6  -3   1  216.08    5.80
   6  -3   1  219.08    7.60
  -6  -3  -1  221.88    7.70
   6   3   1  222.38    7.80
  -6   3  -1  212.98    8.50
   7  -3   1  201.88    8.50
   7  -3   1  197.68    6.20
  -7  -3  -1  200.18    7.80
   7   3   1  190.58    7.70
  -7   3  -1  185.28    8.30
   8  -3   1  278.87    8.00
  -8  -3  -1  284.57    9.90
   8  -3   1  263.17   10.20
  -8   3  -1  271.17   10.60
   8   3   1  288.97   10.10
  -9  -3  -1    8.70    2.50
   9  -3   1   12.90    2.20
  -9   3  -1   11.40    2.80
 -10  -3  -1   34.40    4.40
  10  -3   1   34.20    3.60
 -10   3  -1   22.60    3.80
  11  -3   1   73.69    5.10
 -11  -3  -1   79.09    6.30
 -11   3  -1   68.69    6.20
 -12  -3  -1  107.09    7.50
 -12   3  -1  115.59    7.10
 -12   3  -1  113.09    8.00
 -13  -3  -1   20.70    4.10
 -13   3  -1   35.90    4.80
 -14  -3  -1   44.30    6.10
 -14   3  -1   28.30    4.50
 -14   3  -1   42.80    6.30
 -15  -3  -1    6.90    3.10
 -15   3  -1    0.60    2.20
 -15   3  -1    8.60    3.60
 -16   3  -1   14.90    4.50
 -16   3  -1    3.90    4.90
 -15  -4   1    5.40    3.20
  15  -4  -1   -1.80    2.00
  15  -4  -1   -4.40    2.30
 -15   4   1    0.60    2.50
 -15   4   1    4.30    3.30
  14  -4  -1    5.70    3.20
 -14   4   1   13.80    4.10
 -14   4   1    7.50    2.80
 -13  -4   1    2.90    3.00
  13  -4  -1    1.10    2.30
 -13   4   1   -0.10    2.00
 -13   4   1    1.40    3.00
  12  -4  -1    8.10    2.70
 -12  -4   1   13.70    3.80
  12  -4  -1   13.30    3.30
 -12   4   1   11.10    3.50
 -12   4   1    6.90    2.40
  11  -4  -1    8.30    2.70
 -11  -4   1   10.10    3.30
  11  -4  -1    4.00    2.40
 -11   4   1   12.10    3.60
 -11   4   1    6.80    2.10
  10  -4  -1    8.00    2.00
  10  -4  -1    3.50    2.30
 -10  -4   1    6.10    3.70
 -10   4   1    3.20    1.70
 -10   4   1    4.20    2.90
   9  -4  -1   10.90    2.00
  -9  -4   1    9.30    2.70
   9  -4  -1    7.80    2.30
  -9   4   1    7.10    2.60
  -9   4   1    7.80    1.90
   8  -4  -1    4.30    1.90
   8  -4  -1    4.60    1.40
  -8  -4   1    0.80    1.60
  -8   4   1    3.60    1.90
  -7  -4   1   60.29    4.80
   7  -4  -1   68.99    4.90
  -7   4   1   57.59    6.20
   6  -4  -1   61.69    4.50
  -6  -4   1   52.29    4.10
   6  -4  -1   48.40    4.40
   6   4  -1   50.59    4.10
  -6   4   1   49.90    4.60
   5  -4  -1   -0.30    0.90
  -5  -4   1   -1.00    1.10
   5  -4  -1    0.00    1.30
  -5   4   1    0.30    1.20
   5   4  -1    0.10    0.90
   4  -4  -1    2.80    1.40
   4  -4  -1    1.60    1.30
  -4   4   1    1.60    1.60
   4   4  -1    3.10    1.30
   4   4  -1    2.70    1.20
  -3  -4   1   13.60    2.10
   3  -4  -1   13.50    2.20
  -3  -4   1    9.00    1.90
   3  -4  -1    6.20    1.90
  -3   4   1   11.70    1.90
   3   4  -1   10.10    1.90
  -3   4   1    5.10    2.00
   3   4  -1   16.10    2.20
   2  -4  -1    7.50    1.70
  -2  -4   1    9.30    1.60
  -2  -4   1    6.60    1.70
   2   4  -1   13.40    1.60
  -2   4   1    4.50    1.80
   2   4  -1    9.30    1.60
   2   4  -1    5.00    1.40
  -2   4   1    9.60    1.80
  -1  -4   1   19.90    3.80
  -1  -4   1   16.90    1.90
   1  -4  -1   14.80    2.20
  -1   4   1   15.60    2.40
   1   4  -1   17.10    1.80
   1   4  -1   18.90    2.30
  -1   4   1   17.60    2.20
   1   4  -1   20.70    2.10
   0  -4   1   14.70    1.70
   0  -4  -1   12.70    1.90
   0  -4  -1   18.30    1.30
   0  -4   1   17.80    2.00
   0   4   1   15.80    2.20
   0   4  -1   15.50    2.00
   0   4  -1   16.50    2.30
   0   4   1   15.60    2.10
   0   4   1   17.00    1.30
   0   4  -1   16.90    1.80
  -1  -4  -1   55.49    4.90
  -1  -4  -1   41.90    2.20
   1  -4   1   49.40    4.20
  -1  -4  -1   37.60    2.60
   1  -4   1   41.30    3.00
  -1   4  -1   42.90    2.30
   1   4   1   46.40    2.50
  -1   4  -1   44.90    3.40
   1   4   1   40.90    3.20
   1   4   1   40.70    2.70
   1   4   1   44.50    2.30
  -1   4  -1   44.90    3.30
   2  -4   1  500.85   11.70
  -2  -4  -1  496.65    9.50
   2  -4   1  491.95   12.10
  -2  -4  -1  493.05   12.00
  -2  -4  -1  509.05    9.90
   2   4   1  500.95    9.50
  -2   4  -1  499.55   11.50
   2   4   1  524.15   11.70
  -2   4  -1  505.45    9.20
   2   4   1  498.85   11.60
  -2   4  -1  480.25   12.20
  -3  -4  -1   33.10    2.60
   3  -4   1   27.10    2.90
   3  -4   1   43.10    3.50
  -3   4  -1   33.00    2.00
   3   4   1   32.10    2.60
   3   4   1   35.90    3.10
  -3   4  -1   34.70    3.00
  -3   4  -1   25.40    3.00
  -4  -4  -1   35.60    3.00
   4  -4   1   31.10    3.30
   4  -4   1   29.60    3.20
  -4   4  -1   30.30    3.40
   4   4   1   33.90    2.90
   4   4   1   28.30    2.90
   5  -4   1   63.49    4.80
  -5  -4  -1   64.09    4.10
   5  -4   1   67.49    4.50
  -5   4  -1   73.29    5.20
   5   4   1   64.49    4.30
   5   4   1   68.09    4.20
  -6  -4  -1   47.80    4.00
   6  -4   1   43.70    4.10
   6  -4   1   50.09    4.30
  -6   4  -1   44.30    4.50
   6   4   1   47.10    4.00
  -7  -4  -1  167.18    7.40
   7  -4   1  165.78   11.10
   7   4   1  156.68    7.20
  -7   4  -1  152.48   10.30
   8  -4   1   34.60    4.00
   8  -4   1   29.00    2.70
  -8  -4  -1   43.40    4.70
  -8   4  -1   25.10    3.80
   9  -4   1   36.00    4.50
  -9  -4  -1   37.90    4.40
   9  -4   1   46.50    3.40
  -9   4  -1   34.60    4.70
  10  -4   1   10.60    2.60
  10  -4   1    7.80    2.30
 -10   4  -1    8.90    3.80
 -11  -4  -1    9.80    3.00
  11  -4   1    7.60    2.70
 -11   4  -1    8.20    2.80
 -12  -4  -1    5.10    2.90
  12  -4   1    6.20    2.40
  12  -4   1    1.10    2.60
 -12   4  -1    7.00    2.90
 -12   4  -1    6.10    2.40
  13  -4   1    3.70    2.50
 -13  -4  -1    3.80    2.60
 -13   4  -1    6.40    3.30
 -13   4  -1    4.10    2.40
  14  -4   1    2.90    4.40
 -14   4  -1    2.20    2.80
 -14   4  -1   -2.20    2.40
  15  -4   1    2.60    3.00
 -15  -4  -1   -1.10    3.30
 -15   4  -1    6.40    3.70
 -15   4  -1   -3.30    2.50
 -14  -5   1   16.50    4.30
  14  -5  -1   17.20    4.40
  14  -5  -1   15.00    2.90
 -14   5   1   23.10    5.00
 -14   5   1   16.90    3.30
  13  -5  -1    0.30    2.60
 -13  -5   1   -2.60    2.30
  13  -5  -1    0.60    1.90
 -13   5   1    1.60    2.10
 -13   5   1   -1.80    2.60
 -12  -5   1   33.70    5.20
  12  -5  -1   49.30    5.40
  12  -5  -1   47.90    6.00
 -12   5   1   59.19    6.90
 -12   5   1   47.20    4.60
 -11  -5   1   66.29    6.20
  11  -5  -1   66.49    6.50
 -11   5   1   66.39    7.10
 -11   5   1   63.79    4.70
 -10  -5   1   85.99    6.50
  10  -5  -1   81.09    7.00
 -10   5   1   77.89    4.70
 -10   5   1   87.59    7.50
  -9  -5   1   23.70    4.40
   9  -5  -1   35.60    4.60
  -9   5   1   31.50    4.80
  -9   5   1   44.70    5.50
  -8  -5   1  175.88    8.20
   8  -5  -1  169.28    8.40
  -8   5   1  165.58    9.20
  -8   5   1  160.58    5.70
  -7  -5   1   31.70    3.80
   7  -5  -1   34.70    4.10
  -7   5   1   39.30    4.80
  -6  -5   1  308.17   10.00
   6  -5  -1  317.57   10.80
  -6   5   1  321.97   11.90
   6   5  -1  306.77   10.20
   5  -5  -1  235.68   10.70
  -5  -5   1  239.08    8.10
   5  -5  -1  239.18    9.10
   5   5  -1  211.78   10.50
  -5   5   1  253.27    9.90
   5   5  -1  222.48    8.10
   4  -5  -1  567.74   14.40
   4  -5  -1  622.94   15.90
  -4  -5   1  596.44   13.10
   4   5  -1  575.34   13.20
  -4   5   1  599.74   15.60
   4   5  -1  584.44   14.30
   4   5  -1  571.84   13.50
   3  -5  -1  378.06   11.70
   3  -5  -1  379.16   10.90
  -3  -5   1  352.96   11.10
   3   5  -1  369.66   10.60
   3   5  -1  363.76    9.20
   3   5  -1  359.16    9.60
   3   5  -1  362.56    8.40
  -3   5   1  357.36   11.20
  -3   5   1  354.36   10.40
   2  -5  -1   15.60    2.50
   2  -5  -1   17.00    2.60
  -2  -5   1   14.60    2.50
  -2  -5   1   19.40    2.20
  -2   5   1   15.20    2.40
   2   5  -1   14.60    2.00
  -2   5   1   18.40    2.80
   2   5  -1   14.10    2.00
   2   5  -1   14.00    1.80
   2   5  -1   19.20    2.70
   1  -5  -1   12.30    2.30
  -1  -5   1   10.10    1.60
  -1  -5   1    8.60    1.70
  -1  -5   1    9.80    2.10
   1  -5  -1   12.90    2.30
   1   5  -1   12.60    2.20
   1   5  -1   14.20    2.40
  -1   5   1    6.00    1.70
   1   5  -1   12.30    1.70
   1   5  -1   10.70    1.50
   0  -5   1    7.60    1.70
   0  -5  -1    8.30    2.00
   0  -5   1    7.90    1.90
   0  -5  -1   12.60    2.10
   0   5  -1   10.10    1.60
   0   5  -1   10.80    2.30
   0   5   1    8.10    2.30
   0   5   1   12.50    2.20
   0   5  -1    7.90    1.90
  -1  -5  -1   21.20    2.10
  -1  -5  -1   23.20    2.90
  -1  -5  -1   21.30    1.90
   1  -5   1   18.70    2.70
   1  -5   1   18.70    2.50
  -1   5  -1   19.60    2.70
   1   5   1   19.60    2.60
   1   5   1   20.50    1.90
   1   5   1   22.00    2.30
  -1   5  -1   23.50    2.80
  -1   5  -1   20.40    2.80
  -2  -5  -1  162.18    5.10
   2  -5   1  153.88    6.70
  -2  -5  -1  157.28    6.90
   2  -5   1  146.09    6.60
  -2   5  -1  141.59    4.90
  -2   5  -1  152.08    7.00
   2   5   1  162.18    5.30
   2   5   1  153.18    5.30
  -2   5  -1  142.79    6.30
   2   5   1  153.98    6.60
  -3  -5  -1  141.99    6.80
  -3  -5  -1  148.49    4.40
  -3  -5  -1  150.38    5.40
   3  -5   1  144.09    6.70
   3   5   1  142.79    5.60
  -3   5  -1  140.09    6.30
   3   5   1  148.99    4.40
  -3   5  -1  121.29    6.10
   3   5   1  132.39    6.20
  -3   5  -1  135.19    7.00
   4  -5   1  390.56   11.50
   4  -5   1  390.06   12.20
  -4  -5  -1  395.26    9.90
  -4   5  -1  390.76    8.10
  -4   5  -1  366.86   12.20
   4   5   1  390.76   11.20
   4   5   1  397.26   10.60
  -5  -5  -1  199.98    7.20
   5   5   1  189.18    7.50
  -5   5  -1  179.18    8.60
  -6  -5  -1  557.94   13.70
   6  -5   1  553.54   14.90
  -6   5  -1  538.45   16.10
   6   5   1  539.55   14.20
   7  -5   1   34.90    4.20
  -7  -5  -1   39.60    4.30
  -7   5  -1   32.60    4.70
   8  -5   1    6.90    2.40
  -8  -5  -1    5.60    2.40
  -8   5  -1    5.40    2.80
   9  -5   1    6.20    2.70
  -9  -5  -1   10.80    2.80
  -9   5  -1    8.20    2.90
 -10  -5  -1   40.00    5.10
  10  -5   1   40.40    5.40
 -10   5  -1   40.10    5.50
 -11  -5  -1   61.69    6.10
  11  -5   1   68.29    6.60
 -11   5  -1   65.49    6.90
  12  -5   1   27.30    4.70
 -12  -5  -1   31.40    5.20
 -12   5  -1   36.70    4.40
 -12   5  -1   38.10    5.90
 -13  -5  -1   16.20    3.90
 -13   5  -1    9.80    4.30
 -13   5  -1   14.30    2.90
  14  -5   1   10.10    3.70
 -14  -5  -1    8.50    3.70
 -14   5  -1    6.90    3.80
 -14   5  -1    8.10    3.10
  13  -6  -1   -5.60    2.30
 -13  -6   1    0.50    3.10
 -13   6   1    0.60    3.10
 -13   6   1   -0.30    2.00
 -12  -6   1    6.50    3.50
 -12   6   1    5.00    2.00
 -12   6   1    7.50    4.20
 -11  -6   1    7.40    3.00
  11  -6  -1    6.60    2.80
 -11   6   1    3.40    3.50
 -11   6   1    1.40    1.80
 -10  -6   1   12.40    3.50
  10  -6  -1   21.00    4.30
 -10   6   1   17.30    4.60
 -10   6   1   15.60    2.30
   9  -6  -1   39.00    5.10
  -9  -6   1   41.90    5.00
  -9   6   1   37.20    5.80
  -8  -6   1    1.70    2.10
   8  -6  -1    1.30    2.00
  -8   6   1    2.70    2.40
   7  -6  -1   12.30    3.00
  -7  -6   1   13.00    3.00
  -7   6   1   11.50    3.40
   6  -6  -1    3.50    1.90
  -6  -6   1    2.00    2.00
  -6   6   1    4.60    2.90
   5  -6  -1    7.90    2.50
  -5  -6   1    3.60    2.10
   5   6  -1    4.00    1.70
  -5   6   1    3.20    2.30
   4  -6  -1   20.30    3.30
  -4  -6   1   19.00    2.90
  -4   6   1   17.50    3.50
   4   6  -1   15.70    2.80
   4   6  -1   20.80    3.10
   3  -6  -1   22.40    3.50
  -3  -6   1   24.20    3.10
   3  -6  -1   23.20    3.50
  -3  -6   1   20.50    3.20
  -3   6   1   21.70    3.70
   3   6  -1   28.20    2.90
   3   6  -1   25.30    2.50
   3   6  -1   22.00    2.50
  -2  -6   1   17.70    3.10
   2  -6  -1   21.10    3.30
   2  -6  -1   20.10    3.40
  -2  -6   1   17.00    2.30
   2   6  -1   21.90    2.50
   2   6  -1   15.70    2.40
  -2   6   1   21.90    3.50
   2   6  -1   14.50    2.00
   1  -6  -1   20.80    3.20
  -1  -6   1   18.70    3.10
   1  -6  -1   18.10    3.00
  -1  -6   1   17.50    2.50
  -1  -6   1   16.90    2.30
   1   6  -1   18.10    2.50
  -1   6   1   18.80    3.20
   0  -6  -1   53.59    4.70
   0  -6   1   55.29    4.00
   0  -6   1   45.70    4.40
   0  -6  -1   51.39    3.90
   0   6  -1   49.20    3.00
   0   6  -1   54.19    4.20
   0   6   1   49.00    3.90
  -1  -6  -1    2.10    1.70
   1  -6   1   -0.40    1.30
  -1  -6  -1    3.00    1.10
   1  -6   1    1.80    1.50
  -1  -6  -1    0.70    1.30
   1   6   1    0.60    1.40
  -1   6  -1    0.40    1.20
  -1   6  -1    1.30    1.00
   2  -6   1    8.30    2.30
  -2  -6  -1    8.80    2.40
  -2  -6  -1    4.60    1.80
   2  -6   1    9.40    2.40
  -2  -6  -1   11.60    1.80
   2   6   1    8.40    1.70
  -2   6  -1    6.80    2.20
  -2   6  -1    6.90    1.30
   2   6   1    7.50    2.00
  -3  -6  -1    6.10    2.20
   3  -6   1    4.80    2.10
   3  -6   1    1.90    2.00
  -3  -6  -1    3.10    1.80
   3   6   1    2.40    1.30
  -3   6  -1    3.00    1.00
  -3   6  -1    1.40    1.80
   3   6   1    1.90    1.30
   4  -6   1    7.20    2.30
  -4  -6  -1    6.60    1.80
  -4   6  -1    5.30    1.20
   4   6   1    5.70    1.80
  -4   6  -1    4.50    2.10
  -5  -6  -1   13.90    2.60
   5  -6   1   13.30    2.90
  -5   6  -1   16.80    1.90
  -5   6  -1    8.90    3.10
   5   6   1   16.40    2.80
   6  -6   1    6.40    2.90
  -6  -6  -1    7.00    2.20
  -6   6  -1    6.00    1.30
  -6   6  -1    6.70    2.90
  -7  -6  -1   39.10    4.30
   7  -6   1   26.10    4.10
  -7   6  -1   23.20    4.30
  -8  -6  -1    7.10    2.60
   8  -6   1    3.80    2.30
  -8   6  -1    2.70    2.60
  -9  -6  -1    8.70    2.80
   9  -6   1    1.90    2.00
  -9   6  -1    7.50    2.90
  10  -6   1   10.50    3.20
 -10  -6  -1   10.10    3.20
 -10   6  -1    9.10    3.50
  11  -6   1    3.70    2.40
 -11  -6  -1    1.00    2.50
 -11   6  -1    2.80    3.20
 -12  -6  -1    4.70    2.60
  12  -6   1    3.30    2.90
 -12   6  -1    4.30    2.20
 -12   6  -1    4.30    3.50
 -13  -6  -1   -3.00    2.70
  13  -6   1   -0.70    2.70
 -13   6  -1   -2.10    3.00
 -13   6  -1   -4.30    2.10
  12  -7  -1   14.70    4.60
 -12  -7   1   23.60    4.50
 -11  -7   1    5.80    3.20
  11  -7  -1    5.80    3.80
 -11   7   1   10.40    4.10
  10  -7  -1   22.80    4.70
 -10  -7   1   20.00    4.00
 -10   7   1   20.70    5.10
   9  -7  -1   19.80    4.10
  -9  -7   1   19.70    3.60
  -9   7   1   17.20    4.50
   8  -7  -1   50.19    6.10
  -8  -7   1   54.79    5.20
  -8   7   1   54.79    6.40
   7  -7  -1   45.50    5.40
  -7  -7   1   47.60    6.10
  -7   7   1   46.80    6.00
   6  -7  -1   78.09    6.50
  -6  -7   1   75.19    5.30
  -6   7   1   86.89    7.10
   5  -7  -1   55.79    5.50
  -5  -7   1   58.29    4.60
  -5   7   1   57.59    5.80
   5   7  -1   52.59    4.40
   4  -7  -1   17.10    3.40
  -4  -7   1   16.70    2.70
   4   7  -1   15.40    2.20
   4   7  -1   13.90    3.20
  -4   7   1   17.80    3.90
  -3  -7   1  128.29    7.80
   3  -7  -1  122.19    7.40
  -3  -7   1  113.49    5.30
  -3   7   1  124.09    7.40
   3   7  -1  112.49    5.30
   3   7  -1  109.59    5.70
   3   7  -1  117.89    5.30
  -2  -7   1   93.59    4.50
   2   7  -1   88.49    5.00
  -2   7   1   88.79    6.30
   2   7  -1   83.09    4.70
   1  -7  -1   34.20    5.00
  -1  -7   1   37.00    3.60
  -1  -7   1   28.60    5.40
   1  -7  -1   35.10    3.90
  -1   7   1   29.70    3.80
   1   7  -1   32.00    3.80
   1   7  -1   30.80    2.80
   0  -7   1   21.20    3.30
   0  -7  -1   26.20    3.40
   0  -7   1   23.90    4.30
   0  -7  -1   26.70    4.30
   0   7   1   31.20    3.60
   0   7  -1   22.90    3.40
   0   7  -1   21.20    2.30
  -1  -7  -1   52.29    4.00
  -1  -7  -1   55.89    6.80
   1  -7   1   56.39    6.80
   1  -7   1   46.60    4.40
  -1   7  -1   51.69    3.10
   1   7   1   60.99    4.40
  -1   7  -1   52.59    4.90
  -2  -7  -1   54.39    8.60
   2  -7   1   59.59    7.20
  -2  -7  -1   54.19    3.90
  -2  -7  -1   59.39    3.40
  -2   7  -1   64.99    3.20
  -2   7  -1   63.69    5.60
   2   7   1   63.99    5.80
   2   7   1   55.49    3.60
   3  -7   1  163.18    8.50
  -3  -7  -1  163.38    8.70
  -3  -7  -1  178.88    6.20
   3   7   1  150.68    6.30
  -3   7  -1  164.18    8.70
   3   7   1  159.68    5.70
   4  -7   1   78.19    6.20
  -4  -7  -1   98.09    5.10
  -4   7  -1   73.39    6.40
  -5  -7  -1   16.30    2.70
   5  -7   1   21.60    3.90
  -5   7  -1   16.20    3.80
   5   7   1   19.60    3.10
  -6  -7  -1    6.50    2.10
   6  -7   1    8.80    3.00
  -6   7  -1    7.10    3.00
  -7  -7  -1    7.60    2.50
   7  -7   1    7.00    2.70
  -7   7  -1   14.20    4.00
  -8  -7  -1   20.30    3.40
   8  -7   1   22.30    4.10
  -8   7  -1   17.60    4.30
   9  -7   1    6.50    3.10
  -9  -7  -1   17.80    3.70
  -9   7  -1   15.20    4.10
  10  -7   1    1.10    2.50
 -10  -7  -1    3.20    2.30
 -10   7  -1    2.90    3.40
  11  -7   1   19.70    4.20
 -11  -7  -1   17.30    4.10
 -11   7  -1   14.90    2.70
 -11   7  -1   26.10    5.50
 -12  -7  -1   13.90    3.60
 -12   7  -1   16.00    5.20
  10  -8  -1   -0.70    2.70
 -10  -8   1    0.10    2.50
 -10   8   1   -1.10    2.80
  -9  -8   1    1.70    2.50
   9  -8  -1   -0.50    2.70
  -9   8   1   -5.00    2.40
   8  -8  -1    1.30    3.20
  -8  -8   1    3.00    2.50
   7  -8  -1   -1.00    2.30
  -7  -8   1    2.60    2.50
  -7   8   1    0.10    2.80
   6  -8  -1    4.10    2.70
  -6   8   1    6.10    3.00
  -5  -8   1    6.40    2.20
   5  -8  -1    7.20    2.60
  -5   8   1   11.60    3.60
  -4  -8   1    1.50    1.40
   4  -8  -1   -1.60    1.50
  -4   8   1   -1.50    1.90
   4   8  -1   -0.10    1.50
   3  -8  -1    6.30    2.70
  -3  -8   1    5.00    2.60
  -3  -8   1    8.10    2.00
  -3   8   1   10.20    3.30
   3   8  -1    9.10    2.10
  -2  -8   1   55.59    6.10
   2  -8  -1   62.89    6.10
   2   8  -1   64.29    4.60
  -2   8   1   62.59    5.70
   1  -8  -1   48.00    5.50
  -1  -8   1   47.70    5.30
   1   8  -1   44.60    4.40
  -1   8   1   45.20    5.00
   1   8  -1   36.30    3.30
   0  -8  -1    4.80    2.40
   0  -8   1    2.20    2.00
   0   8  -1    2.20    1.70
   0   8  -1   -0.50    1.10
  -1  -8  -1   25.50    4.50
  -1  -8  -1   24.10    3.80
   1  -8   1   35.40    4.80
   1   8   1   26.80    3.60
  -1   8  -1   24.50    4.10
  -2  -8  -1   12.70    3.50
   2  -8   1   14.20    3.10
   2   8   1   14.40    2.70
  -2   8  -1   10.50    3.00
   3  -8   1    5.70    2.70
  -3  -8  -1    4.60    1.50
  -3  -8  -1    1.50    2.00
   3   8   1    7.00    1.80
  -3   8  -1    4.50    2.40
   3   8   1    6.10    1.90
  -4  -8  -1    1.10    1.40
   4  -8   1    1.50    2.00
   4   8   1    1.60    1.60
  -4   8  -1    0.30    1.90
   5  -8   1    3.20    2.40
  -5  -8  -1    1.30    1.50
  -5   8  -1    1.90    2.40
   6  -8   1    2.10    2.50
  -6  -8  -1    2.20    1.90
  -6   8  -1   -1.30    1.90
   7  -8   1    5.20    2.70
  -7  -8  -1    3.00    2.20
  -7   8  -1    0.30    2.30
  -8  -8  -1    7.70    2.90
   8  -8   1    8.50    4.30
  -8   8  -1    7.50    3.40
  -9  -8  -1    0.10    2.60
   9  -8   1    4.60    3.00
  -9   8  -1    3.30    3.20
  10  -8   1   13.20    6.30
 -10  -8  -1   12.00    3.60
 -10   8  -1   11.30    4.10
  -8  -9   1   15.40    3.60
  -8   9   1   19.60    5.30
  -7  -9   1    6.80    2.80
   7  -9  -1   14.70    3.90
  -7   9   1   11.40    3.90
   6  -9  -1   21.00    4.30
  -6  -9   1   33.50    4.30
  -6   9   1   27.10    5.30
   6   9  -1   18.40    3.30
  -5  -9   1   59.69    5.00
   5  -9  -1   64.49    7.20
   5   9  -1   44.00    4.30
  -5   9   1   65.19    7.00
  -4  -9   1   23.00    3.10
  -4   9   1   23.50    4.60
   3  -9  -1    3.20    2.80
  -3   9   1    1.90    2.40
   3   9  -1    0.20    1.60
   2  -9  -1    1.30    2.10
  -2  -9   1    2.00    2.10
   2   9  -1   -1.00    1.60
  -2   9   1   -3.00    1.70
  -1  -9   1   14.40    3.60
   1  -9  -1   14.90    4.00
   1   9  -1   17.00    3.30
  -1   9   1   17.80    3.70
   0  -9   1   47.80    6.10
   0  -9  -1   47.00    6.00
   0   9   1   47.30    4.90
   0   9  -1   52.39    5.40
  -1  -9  -1   18.60    4.30
   1  -9   1   17.10    3.50
   1   9   1   20.00    3.20
  -1   9  -1   19.20    3.60
   2  -9   1    1.60    2.50
  -2  -9  -1    2.60    2.50
  -2   9  -1    2.80    2.30
   2   9   1    3.80    1.80
   3  -9   1    3.20    2.80
  -3   9  -1    5.20    2.60
  -4   9  -1   17.90    4.40
  -5  -9  -1   16.30    2.70
   5  -9   1   13.60    3.80
  -5   9  -1   15.30    3.90
  -6  -9  -1   11.70    2.90
   6  -9   1   14.60    4.00
  -6   9  -1   12.30    5.00
  -7  -9  -1   -0.60    2.30
   7  -9   1    3.10    2.80
  -7   9  -1    0.10    2.60
  -8  -9  -1    4.40    3.10
  -8   9  -1   14.30    5.40
  -3  10   1    4.30    2.40
  -2  10   1    2.90    2.40
   1 -10  -1    6.30    3.40
  -1 -10   1    0.40    3.80
  -1  10   1    0.50    2.40
   1  10  -1    0.40    2.40
   0 -10   1   -0.10    2.90
   0 -10  -1    3.80    3.20
   0  10   1   -0.70    2.10
   0  10  -1   -2.70    2.50
   1 -10   1    0.50    3.30
  -1 -10  -1    7.00    3.80
  -1  10  -1    1.50    2.50
  -2  10  -1   -3.70    2.20
  -3  10  -1   -1.80    2.30
 -17   0   2    3.20    3.00
 -17   0   2   -3.90    3.50
 -16   0   2    5.90    4.50
 -16   0   2    5.70    2.90
 -15   0   2  116.59    8.70
 -15   0   2   95.89    7.80
 -14   0   2   50.19    5.30
 -14   0   2   47.40    6.00
 -13   0   2   81.69    6.50
 -13   0   2   75.99    5.70
  12   0  -2  159.18    7.90
 -12   0   2  165.68    7.80
 -12   0   2  159.28    8.40
 -11   0   2  196.78    8.10
 -11   0   2  191.38    8.70
  11   0  -2  185.98    8.10
 -10   0   2   43.20    4.60
  10   0  -2   39.20    3.90
 -10   0   2   36.00    4.00
  -9   0   2  220.88    7.80
   9   0  -2  220.18    8.10
  -9   0   2  210.58    8.10
   8   0  -2   17.10    2.30
  -8   0   2   11.60    2.20
  -8   0   2   11.90    2.20
  -7   0   2   53.89    3.40
   7   0  -2   62.59    3.60
   6   0  -2   39.40    2.70
  -6   0   2   43.70    2.90
  -6   0   2   48.20    3.10
  -5   0   2  401.16    8.90
   5   0  -2  395.36    9.00
  -5   0   2  397.36    8.80
   4   0  -2    7.80    1.20
   4   0  -2    8.00    1.10
  -4   0   2    5.70    1.00
  -3   0   2    8.30    1.00
  -3   0   2    5.40    0.90
   3   0  -2    8.60    1.00
   3   0  -2    8.70    1.00
   2   0  -2 2706.73   34.90
   2   0  -2 2699.53   35.20
  -2   0   2 2662.73   35.10
   2   0  -2 2649.14   35.40
  -2   0   2 2659.23   35.30
   1   0  -2  768.12   11.00
   1   0  -2  757.82   11.30
  -1   0   2  778.12   11.00
  -1   0   2  755.72   11.30
  -1   0   2  767.12   11.00
   1   0  -2  764.52   11.00
   2   0   2 1010.30   15.30
  -2   0  -2 1010.10   15.00
  -2   0  -2 1005.30   15.20
  -3   0  -2 3408.46   48.10
  -3   0  -2 3694.93   47.90
   3   0   2 3770.82   47.90
   3   0   2 3647.84   48.40
   4   0   2  653.13   11.40
  -4   0  -2  621.14   11.80
  -4   0  -2  628.24   11.40
   4   0   2  634.64   12.00
   5   0   2  197.18    5.60
  -5   0  -2  187.58    5.60
   5   0   2  187.88    6.00
   6   0   2   62.49    3.30
  -6   0  -2   59.99    3.30
   6   0   2   53.29    3.40
  -7   0  -2  344.87    9.00
   7   0   2  349.57    8.90
   7   0   2  321.87    9.40
   8   0   2  183.48    6.50
   8   0   2  177.48    7.10
  -8   0  -2  165.98    6.40
   9   0   2  754.82   17.40
   9   0   2  770.92   16.20
  10   0   2  515.55   13.10
 -10   0  -2  497.15   13.10
 -11   0  -2   21.80    3.60
 -11   0  -2   26.30    3.60
 -12   0  -2   23.20    3.70
 -12   0  -2   21.60    3.70
  12   0   2   22.30    3.50
 -13   0  -2   86.99    7.10
 -13   0  -2  106.39   11.00
 -14   0  -2   14.30    3.30
 -14   0  -2   21.10    4.40
 -15   0  -2    8.40    3.10
 -15   0  -2    6.00    3.30
 -16   0  -2   49.99    6.00
 -16   0  -2   50.59    6.70
 -16  -1   2   12.70    3.20
 -16  -1   2   13.10    4.10
 -16   1   2   10.10    3.60
 -16   1   2   12.00    3.70
 -15  -1   2    3.00    3.10
 -15  -1   2    3.90    2.30
 -15   1   2    0.00    2.50
 -15   1   2    5.50    3.10
 -14  -1   2   22.80    4.50
 -14  -1   2   14.50    5.00
 -14   1   2   18.50    3.70
 -14   1   2   17.80    3.80
 -13  -1   2    7.40    3.00
 -13  -1   2    9.80    2.50
 -13   1   2    7.40    2.80
 -13   1   2    9.50    2.90
  13   1  -2    9.30    2.50
 -12  -1   2   11.20    2.50
 -12  -1   2   11.00    3.10
 -12   1   2    9.60    2.70
 -12   1   2   11.70    3.00
 -11  -1   2    5.60    1.90
 -11  -1   2    5.50    2.30
 -11   1   2    8.10    2.80
  11   1  -2    3.50    1.50
 -11   1   2    8.20    2.50
  10  -1  -2  106.29    6.30
 -10  -1   2  107.29    6.50
 -10   1   2  106.39    6.10
  10   1  -2  104.99    5.40
 -10   1   2   99.19    6.20
   9  -1  -2   19.30    3.20
  -9  -1   2   18.80    3.10
  -9  -1   2   21.30    2.60
   9   1  -2   17.80    2.30
  -9   1   2   19.60    2.90
  -9   1   2   19.80    3.20
   8  -1  -2   23.60    3.00
  -8  -1   2   28.30    3.30
  -8  -1   2   26.10    2.50
   8   1  -2   25.30    2.50
  -8   1   2   24.50    3.20
  -8   1   2   27.50    3.10
   7  -1  -2   55.89    3.90
  -7  -1   2   55.49    3.90
  -7  -1   2   52.19    2.90
   7   1  -2   54.59    3.20
  -7   1   2   49.99    4.60
  -7   1   2   57.59    3.70
   6  -1  -2 1062.19   19.80
  -6  -1   2 1109.79   17.60
  -6  -1   2 1094.09   19.50
   6   1  -2 1100.29   17.90
  -6   1   2 1059.99   19.70
  -6   1   2 1101.69   18.60
  -5  -1   2  830.42   15.40
   5  -1  -2  841.62   16.00
  -5  -1   2  825.92   13.70
   5   1  -2  851.01   15.70
  -5   1   2  839.62   14.50
  -5   1   2  848.22   15.90
   5   1  -2  867.81   14.20
  -4  -1   2 1619.14   23.40
   4  -1  -2 1757.92   26.30
  -4  -1   2 1654.83   25.20
  -4   1   2 1677.43   24.00
   4   1  -2 1659.03   23.80
  -4   1   2 1696.53   25.90
   4   1  -2 1689.93   25.50
   3  -1  -2 2095.69   27.50
   3  -1  -2 2050.79   29.60
  -3  -1   2 1988.10   28.80
   3   1  -2 2040.40   27.70
  -3   1   2 2062.99   29.60
   3   1  -2 2031.70   29.10
  -3   1   2 2087.59   27.70
  -2  -1   2 1150.08   17.40
   2  -1  -2 1194.98   16.40
   2  -1  -2 1186.98   16.10
   2  -1  -2 1201.08   18.10
   2   1  -2 1152.18   17.50
  -2   1   2 1213.58   16.30
  -2   1   2 1160.68   17.90
  -2   1   2 1185.48   16.00
  -1  -1   2   17.10    1.20
  -1  -1   2   19.30    1.10
   1  -1  -2   19.50    1.10
   1  -1  -2   19.40    1.30
   1  -1  -2   19.50    1.10
   1   1  -2   17.00    1.20
   1   1  -2   20.10    1.10
  -1   1   2   18.80    1.10
   1   1  -2   18.60    1.10
  -1   1   2   21.10    1.40
  -1   1   2   20.60    1.10
   0  -1  -2  769.72   11.80
   0  -1   2  791.62   11.30
   0  -1   2  767.32   11.40
   0  -1  -2  829.22   11.60
   0  -1  -2  827.32   12.00
   0   1   2  772.12   11.70
   0   1  -2  790.72   11.70
   0   1  -2  782.72   11.40
   0   1   2  819.72   11.90
   0   1  -2  798.92   11.50
   0   1   2  818.32   11.40
   2  -1   2 1828.42   25.10
   2  -1   2 1859.31   26.60
  -2  -1  -2 1861.71   26.20
   2   1   2 1884.61   26.20
  -2   1  -2 1821.52   26.40
  -2   1  -2 1827.32   25.20
   3  -1   2  444.66    9.20
   3  -1   2  443.86    8.40
  -3  -1  -2  473.45    7.40
  -3  -1  -2  449.26    9.10
  -3   1  -2  438.76    8.30
  -3   1  -2  434.26    9.30
   3   1   2  456.95    9.30
   4  -1   2 1147.49   18.20
  -4  -1  -2 1120.89   18.90
  -4  -1  -2 1195.38   16.80
   4   1   2 1187.98   19.40
  -4   1  -2 1143.29   19.30
  -4   1  -2 1132.89   18.00
   5  -1   2   18.80    2.00
  -5  -1  -2   18.70    1.60
   5  -1   2   19.50    2.10
  -5   1  -2   20.90    2.40
   5   1   2   19.50    2.20
   5   1   2   21.70    1.60
   6  -1   2   52.99    3.50
   6  -1   2   57.49    3.40
  -6  -1  -2   61.79    2.90
   6   1   2   69.19    3.00
   6   1   2   59.59    3.80
  -6   1  -2   51.19    3.70
   7  -1   2  263.87    8.30
  -7  -1  -2  240.08    6.60
   7  -1   2  248.08    7.80
  -7   1  -2  246.78    8.20
   7   1   2  258.17    8.40
   7   1   2  244.38    6.50
   8  -1   2  129.89    6.20
   8  -1   2  138.59    6.30
  -8  -1  -2  149.69    5.50
  -8   1  -2  135.69    6.60
   8   1   2  153.38    5.40
   8   1   2  147.69    7.90
   9  -1   2    6.10    2.00
  -9  -1  -2   12.30    2.20
  -9   1  -2    8.80    2.40
   9   1   2    7.90    1.80
   9   1   2    9.70    2.70
  10  -1   2   89.49    5.60
  10  -1   2   93.39    5.70
 -10  -1  -2   92.49    6.20
 -10  -1  -2   87.19    4.70
  10   1   2   85.19    4.50
 -10   1  -2   90.59    5.90
  11  -1   2  185.18    8.50
 -11  -1  -2  180.88    8.20
 -11  -1  -2  179.18    8.90
  11   1   2  164.68    6.80
 -11   1  -2  195.78    8.90
 -12  -1  -2   14.30    3.50
 -12  -1  -2   13.90    2.70
 -12   1  -2   17.90    3.50
  12   1   2   19.40    3.00
 -13  -1  -2    9.10    2.40
 -13  -1  -2    4.40    2.80
 -13   1  -2    5.00    2.60
 -13   1  -2    7.70    2.80
 -14  -1  -2    0.30    2.10
 -14  -1  -2    5.10    3.00
 -14   1  -2    2.30    4.90
 -14   1  -2    0.80    2.30
  14   1   2   -1.50    1.80
 -15  -1  -2    4.40    3.30
 -15   1  -2    6.20    3.00
 -15   1  -2    7.50    3.20
 -16  -1  -2    5.00    2.60
 -16  -1  -2    7.50    3.60
 -16   1  -2    8.20    3.60
 -16   1  -2    9.60    3.40
 -16  -2   2   -2.20    2.90
 -16   2   2    0.90    2.40
 -16   2   2    6.10    3.40
 -15  -2   2    3.70    3.30
 -15   2   2    2.40    2.60
 -15   2   2    1.70    2.50
 -14  -2   2   48.90    4.20
 -14  -2   2   51.09    6.40
  14   2  -2   55.89    4.40
 -14   2   2   50.59    5.50
 -14   2   2   57.39    6.40
 -13  -2   2   53.49    6.10
 -13  -2   2   48.80    3.80
 -13   2   2   39.80    6.10
  13   2  -2   52.89    4.10
 -13   2   2   60.39    6.20
 -12  -2   2   12.60    3.00
 -12  -2   2   18.20    3.60
  12   2  -2   16.00    2.30
 -12   2   2   12.50    3.30
 -12   2   2   21.70    3.40
 -11  -2   2   86.39    4.40
 -11  -2   2   84.99    6.30
 -11   2   2   94.39    6.60
  11   2  -2   85.59    4.50
 -10  -2   2   34.90    2.90
 -10  -2   2   44.00    4.60
  10   2  -2   45.00    3.10
 -10   2   2   37.80    4.00
 -10   2   2   42.90    5.10
  -9  -2   2   88.79    4.00
  -9  -2   2  101.09    9.70
   9  -2  -2   84.49    5.70
   9   2  -2   89.79    4.10
  -9   2   2   80.29    5.70
  -9   2   2   83.09    4.90
  -8  -2   2  169.18    7.30
   8  -2  -2  167.68    7.70
  -8  -2   2  166.98    5.10
  -8   2   2  170.58    7.80
   8   2  -2  173.58    5.80
  -7  -2   2  298.47    9.30
   7  -2  -2  296.17    9.90
   7   2  -2  302.97    7.10
  -7   2   2  288.37    9.80
  -7   2   2  300.27    8.10
  -6  -2   2  523.45   12.20
   6  -2  -2  509.25   12.80
   6   2  -2  516.55   12.40
   6   2  -2  513.25    9.70
  -6   2   2  517.85   10.50
  -6   2   2  528.65   13.00
   5  -2  -2  497.25   12.10
  -5  -2   2  510.25   11.30
  -5   2   2  496.95   12.00
   5   2  -2  511.25   11.60
  -5   2   2  493.25    9.50
   5   2  -2  507.35    9.00
   4  -2  -2  914.11   13.60
  -4  -2   2  907.61   16.00
   4  -2  -2  882.01   17.00
   4  -2  -2  921.61   15.60
   4   2  -2  915.61   16.30
   4   2  -2  882.71   13.50
  -4   2   2  880.61   16.90
  -4   2   2  918.31   13.90
  -3  -2   2   64.89    3.10
   3  -2  -2   55.79    2.80
   3  -2  -2   55.39    2.00
   3  -2  -2   48.10    3.00
  -3   2   2   53.09    3.20
   3   2  -2   56.49    2.90
   2  -2  -2  462.45    7.50
  -2  -2   2  452.25    9.10
   2  -2  -2  458.85    9.80
   2  -2  -2  464.85    8.90
  -2  -2   2  462.75    9.00
  -2   2   2  494.15    8.90
   2   2  -2  460.15    9.00
  -2   2   2  477.85    7.30
   2   2  -2  479.95    9.20
  -2   2   2  455.35    9.70
  -1  -2   2  187.18    4.90
   1  -2  -2  196.98    5.30
   1  -2  -2  205.38    4.20
  -1  -2   2  192.28    4.70
   1  -2  -2  205.58    5.00
   1   2  -2  187.08    4.80
  -1   2   2  198.98    4.90
   1   2  -2  195.18    4.90
  -1   2   2  203.28    4.00
   1   2  -2  201.28    4.90
   1   2  -2  199.08    4.20
  -1   2   2  186.38    5.20
   0  -2   2   74.69    2.60
   0  -2  -2   87.79    3.00
   0  -2  -2   81.79    3.00
   0  -2  -2   81.39    2.60
   0  -2   2   77.69    2.90
   0   2  -2   78.29    2.20
   0   2   2   73.99    2.70
   0   2   2   76.49    2.50
   0   2  -2   82.29    3.00
   0   2  -2   85.99    3.20
   0   2  -2   79.59    2.70
   0   2   2   83.29    2.90
  -1  -2  -2  103.69    3.00
  -1  -2  -2  105.69    3.40
   1  -2   2  104.39    2.40
   1  -2   2  111.19    4.00
   1  -2   2  108.89    3.60
  -1  -2  -2  112.69    3.70
  -1   2  -2  104.49    2.70
   1   2   2  109.29    3.50
  -1   2  -2  105.09    3.50
   1   2   2  106.19    3.40
   1   2   2  104.69    2.90
  -1   2  -2  106.49    3.90
  -2  -2  -2  397.96    8.30
   2  -2   2  413.46    9.30
   2  -2   2  398.76    6.70
  -2  -2  -2  399.96    6.50
   2  -2   2  412.66    8.30
   2   2   2  421.26    8.50
  -2   2  -2  391.66    9.00
   2   2   2  405.86    8.30
  -2   2  -2  393.06    6.80
   3  -2   2  241.68    6.20
   3  -2   2  238.08    6.90
  -3  -2  -2  237.78    6.40
   3  -2   2  236.48    5.10
   3   2   2  236.88    6.30
  -3   2  -2  236.68    5.10
  -3   2  -2  240.78    7.10
   3   2   2  255.27    7.50
   4  -2   2  533.85    9.80
   4  -2   2  566.94   12.20
  -4   2  -2  520.45    9.60
  -4   2  -2  547.05   12.20
   4   2   2  539.75   11.60
   5  -2   2 1038.00   17.20
   5  -2   2 1078.89   19.90
   5   2   2 1048.80   19.30
  -5   2  -2 1065.39   20.00
   6  -2   2  417.96   11.20
   6  -2   2  403.76    9.40
  -6   2  -2  411.46   11.40
   6   2   2  427.16   11.10
   7  -2   2  600.94   14.60
   7  -2   2  592.34   12.70
  -7  -2  -2  587.64   14.10
  -7   2  -2  591.24   14.70
   7   2   2  571.94   14.20
   8  -2   2  868.61   23.90
  -8  -2  -2  903.11   19.30
   8  -2   2  875.71   17.50
   8   2   2  866.71   19.20
  -8   2  -2  887.01   19.70
   9  -2   2  219.68    7.90
   9  -2   2  220.38    9.00
  -9   2  -2  221.88    9.30
 -10  -2  -2   25.30    2.30
  10  -2   2   22.60    3.40
 -10  -2  -2   26.20    3.70
 -11  -2  -2   22.60    2.40
 -11  -2  -2   20.20    4.40
 -11   2  -2   19.20    3.50
 -12  -2  -2   76.39    6.50
 -12  -2  -2   68.99    3.90
 -12   2  -2   84.99    6.70
 -13  -2  -2    7.40    1.90
 -13  -2  -2    6.10    2.60
 -13   2  -2    4.70    2.90
 -13   2  -2    2.50    2.50
 -14  -2  -2   16.40    3.70
 -14  -2  -2   14.20    3.90
 -14   2  -2   14.30    3.60
 -14   2  -2   13.30    3.70
 -15   2  -2   49.30    6.10
 -15   2  -2   45.50    6.30
 -16  -2  -2    8.70    3.40
 -16   2  -2    6.30    3.60
 -16   2  -2    5.80    3.30
  16  -3  -2    0.40    2.20
 -16   3   2    4.20    3.50
 -16   3   2   -2.60    2.60
 -15  -3   2   13.50    4.20
 -15   3   2    7.50    3.90
 -15   3   2   10.70    3.20
 -14  -3   2    9.20    3.60
 -14   3   2    6.10    2.50
 -14   3   2    5.80    3.40
 -13  -3   2   11.20    3.30
 -13   3   2    7.30    2.60
 -13   3   2    8.50    3.10
 -12  -3   2    6.10    2.90
 -12   3   2    8.00    2.50
 -12   3   2    6.00    2.80
  11  -3  -2   28.80    3.60
 -11  -3   2   39.40    4.50
 -11   3   2   30.10    3.90
 -11   3   2   25.70    6.00
 -10  -3   2   54.49    5.20
 -10   3   2   56.79    4.40
 -10   3   2   57.49    5.50
  -9   3   2   21.00    3.80
  -9   3   2   23.80    3.10
   8  -3  -2    3.70    1.90
  -8  -3   2    5.10    1.90
  -8   3   2    6.10    1.60
  -8   3   2    5.70    2.20
   7  -3  -2   45.60    3.90
   7  -3  -2   36.90    2.60
  -7  -3   2   41.10    3.90
   7  -3  -2   37.20    3.90
  -7   3   2   41.70    3.00
  -7   3   2   38.30    4.20
   6  -3  -2    8.50    1.90
  -6  -3   2    8.50    1.90
   6  -3  -2    5.20    1.20
   6  -3  -2    4.80    1.90
   6   3  -2   12.40    2.20
  -6   3   2    7.00    1.30
   6   3  -2   11.30    2.00
  -6   3   2    4.00    1.70
   5  -3  -2   43.50    3.60
  -5  -3   2   57.39    3.80
   5  -3  -2   51.19    2.30
   5  -3  -2   58.79    3.90
   5   3  -2   56.29    3.60
  -5   3   2   47.70    3.90
   5   3  -2   52.49    3.60
  -5   3   2   47.10    2.40
   4  -3  -2  177.68    6.90
  -4  -3   2  192.98    6.30
   4  -3  -2  193.08    6.40
   4   3  -2  193.08    4.80
   4   3  -2  188.68    6.30
   4   3  -2  191.38    6.40
  -4   3   2  179.48    7.10
  -3  -3   2  935.41   16.30
   3  -3  -2  933.61   16.70
   3  -3  -2  921.21   17.80
   3   3  -2  935.41   16.80
   3   3  -2  929.21   16.70
  -3   3   2  941.31   17.80
   3   3  -2  939.21   14.80
  -2  -3   2  176.88    5.20
  -2  -3   2  174.88    5.80
   2  -3  -2  175.08    5.60
   2  -3  -2  156.98    5.80
  -2   3   2  172.18    5.40
   2   3  -2  174.58    5.60
   2   3  -2  171.58    4.90
   2   3  -2  174.88    5.40
  -2   3   2  165.68    5.90
   1  -3  -2   74.59    4.20
  -1  -3   2   81.19    3.80
   1  -3  -2   83.39    3.80
  -1  -3   2   83.29    3.30
   1   3  -2   82.79    4.00
   1   3  -2   93.19    3.70
   1   3  -2   81.59    3.70
  -1   3   2   77.49    3.70
   1   3  -2   82.89    2.70
  -1   3   2   84.39    3.70
   0  -3  -2  239.78    6.40
   0  -3   2  257.67    6.80
   0  -3   2  254.17    6.80
   0  -3  -2  247.78    6.70
   0  -3   2  244.08    5.70
   0  -3  -2  248.58    5.40
   0   3  -2  246.38    6.80
   0   3  -2  251.27    6.70
   0   3  -2  251.17    5.90
   0   3   2  262.77    6.70
   0   3   2  239.28    6.30
   0   3  -2  247.48    4.80
   0   3   2  252.57    5.50
   1  -3   2  374.76    9.10
  -1  -3  -2  376.56    8.90
  -1  -3  -2  374.96    7.80
  -1  -3  -2  378.86    7.00
   1  -3   2  373.76    8.70
  -1  -3  -2  388.86    7.80
   1   3   2  376.26    8.60
   1   3   2  362.76    7.50
   1   3   2  385.36    7.90
  -1   3  -2  389.06    7.60
  -1   3  -2  380.76    9.30
  -1   3  -2  378.06    8.70
  -2  -3  -2  122.59    4.00
   2  -3   2  113.19    4.90
  -2  -3  -2  119.09    3.40
   2  -3   2  116.29    4.70
  -2  -3  -2  112.79    4.70
  -2   3  -2  114.59    5.00
  -2   3  -2  117.89    4.50
   2   3   2  118.69    3.20
   2   3   2  113.29    4.30
   2   3   2  119.29    4.60
  -3  -3  -2  466.15    9.80
   3  -3   2  473.95   10.50
   3  -3   2  470.05   11.40
   3   3   2  459.65   10.30
   3   3   2  452.65   10.30
  -3   3  -2  474.25   11.60
   4  -3   2  299.97    9.10
   4  -3   2  291.77    9.50
  -4  -3  -2  302.67    8.00
  -4   3  -2  300.17   14.20
   4   3   2  304.77    8.50
   4   3   2  303.77    8.40
   5  -3   2    4.80    1.20
   5  -3   2    4.60    1.40
  -5  -3  -2    4.00    1.30
   5  -3   2    3.80    1.50
   5   3   2    3.40    1.50
   5   3   2    8.90    1.70
  -5   3  -2    2.70    1.70
   6  -3   2  185.38    7.80
   6  -3   2  186.78    5.70
  -6  -3  -2  199.28    7.40
   6  -3   2  211.58    7.40
  -6   3  -2  189.58    8.20
   6   3   2  201.68    7.60
  -7  -3  -2  375.46   11.10
   7  -3   2  374.86    9.20
   7  -3   2  366.36   11.80
   7   3   2  390.56   11.60
  -7   3  -2  381.76   12.20
  -8  -3  -2  100.09    6.00
   8  -3   2   89.49    4.60
   8  -3   2   84.79    5.90
  -8   3  -2   92.69    6.40
   9  -3   2   42.90    3.70
  -9  -3  -2   39.10    4.30
  -9   3  -2   42.90    4.80
  10  -3   2   14.40    3.00
 -10  -3  -2   12.60    3.20
 -10   3  -2   15.10    3.40
 -11  -3  -2   12.20    3.30
  11  -3   2   12.00    2.60
 -11   3  -2   12.00    3.30
 -12  -3  -2    9.30    3.10
 -12   3  -2    3.70    2.60
 -13  -3  -2    4.10    2.90
 -13   3  -2    3.00    2.80
 -14  -3  -2    5.30    3.20
 -14   3  -2    6.60    2.70
 -14   3  -2    3.30    3.10
 -15  -3  -2    0.00    2.70
 -15   3  -2   -3.50    2.60
 -15   3  -2   -1.50    2.60
 -16   3  -2    6.70    2.70
 -16   3  -2    3.20    3.30
 -15  -4   2    4.50    3.70
  15  -4  -2   10.20    3.70
  15  -4  -2    1.50    2.40
 -15   4   2   10.20    2.80
 -15   4   2    8.60    3.90
 -14  -4   2    2.50    4.10
  14  -4  -2    4.80    3.10
  14  -4  -2    3.60    2.10
 -14   4   2    2.50    3.40
 -14   4   2    1.80    2.60
 -13  -4   2   11.70    3.30
  13  -4  -2   22.70    4.40
  13  -4  -2   19.00    2.90
 -13   4   2   14.10    4.50
 -13   4   2   16.20    3.00
  12  -4  -2   83.59    7.00
  12  -4  -2   86.79    4.90
 -12  -4   2   81.49    7.10
  12  -4  -2   77.29    5.70
 -12   4   2   95.59    7.80
 -12   4   2   87.49    5.80
 -11  -4   2  112.49    7.60
  11  -4  -2  119.19    7.70
  11  -4  -2  114.09    5.20
 -11   4   2  117.29    8.40
 -11   4   2  111.09    5.90
  10  -4  -2   46.40    3.80
 -10  -4   2   46.00    5.00
  10  -4  -2   54.49    3.50
 -10   4   2   53.19    4.00
 -10   4   2   47.70    5.80
   9  -4  -2  185.28    8.70
   9  -4  -2  176.28    6.30
  -9  -4   2  191.78    8.70
   9  -4  -2  176.38    5.70
  -9   4   2  192.98    7.70
  -9   4   2  173.98    9.30
   8  -4  -2   55.79    4.90
  -8  -4   2   49.40    4.50
   8  -4  -2   56.59    3.30
   8  -4  -2   50.89    2.90
  -8   4   2   48.20    3.20
  -8   4   2   48.70    4.90
   7  -4  -2    4.80    1.80
  -7  -4   2    4.40    1.80
  -7   4   2    5.60    1.30
   6  -4  -2   35.80    3.70
  -6  -4   2   32.10    3.50
   6  -4  -2   27.10    3.50
   6   4  -2   35.10    3.40
  -6   4   2   27.90    2.00
   6   4  -2   28.90    3.30
  -6   4   2   31.40    3.90
   5  -4  -2   30.80    3.50
  -5  -4   2   25.80    2.90
   5  -4  -2   28.60    3.10
  -5   4   2   31.00    3.50
   5   4  -2   19.70    2.60
  -4  -4   2  187.98    6.50
   4  -4  -2  185.78    7.60
   4  -4  -2  189.88    7.00
   4   4  -2  181.08    4.90
   4   4  -2  184.78    6.70
   4   4  -2  191.68    6.90
  -4   4   2  175.08    7.40
   3  -4  -2  460.85   12.20
  -3  -4   2  483.55   10.70
  -3  -4   2  464.35   11.80
   3  -4  -2  459.65   11.30
   3   4  -2  470.25   11.30
   3   4  -2  472.75   11.00
  -3   4   2  470.05   12.20
   3   4  -2  479.05    9.60
  -3   4   2  480.75   11.20
   2  -4  -2  433.66   11.20
   2  -4  -2  436.86   10.90
  -2  -4   2  443.76    9.70
  -2  -4   2  443.16   11.00
  -2   4   2  427.26   11.10
   2   4  -2  443.86    9.60
   2   4  -2  448.96   10.10
  -2   4   2  438.46   10.50
   2   4  -2  445.86   10.70
  -1  -4   2  261.57    9.40
  -1  -4   2  265.77    6.60
   1  -4  -2  238.58    7.60
   1   4  -2  260.67    6.90
   1   4  -2  251.27    7.60
   1   4  -2  262.07    7.30
  -1   4   2  258.87    7.80
  -1   4   2  255.17    7.60
   1   4  -2  257.67    5.50
   0  -4   2  331.27    8.70
   0  -4  -2  316.07    8.30
   0   4  -2  323.27    8.80
   0   4   2  329.67    6.80
   0   4  -2  324.77    8.80
   0   4  -2  329.87    7.70
   0   4   2  323.17    8.30
   0   4   2  320.27    8.70
   1  -4   2  362.06    9.60
  -1  -4  -2  340.97    8.20
  -1  -4  -2  353.56    6.90
  -1  -4  -2  360.46   11.10
   1  -4   2  337.27    9.40
  -1   4  -2  354.36    9.30
   1   4   2  363.36    9.40
  -1   4  -2  362.56    8.00
   1   4   2  342.87    7.80
  -1   4  -2  373.46    9.90
   1   4   2  338.67    8.00
  -2  -4  -2  493.35   11.90
   2  -4   2  464.65   11.80
  -2  -4  -2  496.45    9.60
   2  -4   2  484.25   11.50
  -2  -4  -2  478.85    9.40
   2   4   2  495.95   11.50
   2   4   2  486.15    9.20
  -2   4  -2  487.25   12.60
  -2   4  -2  475.95    9.60
  -2   4  -2  483.85   11.30
   2   4   2  494.25   10.50
   3  -4   2  272.77    9.00
  -3  -4  -2  275.17    7.10
   3  -4   2  282.07    8.60
  -3   4  -2  269.67    6.50
  -3   4  -2  267.57    8.10
   3   4   2  279.37    8.30
  -3   4  -2  277.97    9.30
   3   4   2  274.07    7.80
   4  -4   2  107.69    5.70
  -4  -4  -2   97.69    4.50
   4  -4   2   95.89    5.20
   4   4   2  105.79    5.00
   4   4   2   90.79    4.80
  -4   4  -2  103.59    5.90
   5  -4   2   73.59    4.70
   5  -4   2   80.99    5.20
  -5  -4  -2   78.09    4.40
   5   4   2   83.59    4.80
   5   4   2   71.39    4.40
  -5   4  -2   85.99    5.60
   6  -4   2  207.28    8.10
   6  -4   2  224.78    9.10
  -6  -4  -2  210.88    7.80
  -6   4  -2  209.88    9.10
   6   4   2  213.88    8.30
   6   4   2  225.98    8.30
   7  -4   2  182.68   10.20
  -7  -4  -2  194.38    7.90
  -7   4  -2  185.58   10.90
   7   4   2  187.78    8.10
   8  -4   2    2.90    1.60
  -8  -4  -2    1.40    1.40
   8  -4   2    1.00    1.20
  -8   4  -2    8.40    2.70
   9  -4   2    7.20    2.40
  -9  -4  -2    4.80    2.30
  -9   4  -2    9.80    3.30
  10  -4   2  219.88   10.00
  10  -4   2  223.98    7.90
 -10   4  -2  207.88   10.60
 -11  -4  -2   64.99    6.30
  11  -4   2   88.59    7.00
 -11   4  -2   70.39    6.80
  12  -4   2   97.79    7.50
 -12  -4  -2   88.99    7.20
  12  -4   2   74.59    6.10
 -12   4  -2   85.49    7.90
  13  -4   2   62.29    6.80
 -13  -4  -2   72.59    7.10
 -13   4  -2   66.99    7.20
 -14  -4  -2   22.10    7.00
  14  -4   2   30.90    5.30
 -14   4  -2   26.40    5.10
 -14   4  -2   27.20    4.40
 -15  -4  -2   14.40    4.20
  15  -4   2   10.80    3.70
 -15   4  -2   17.70    3.70
 -15   4  -2   18.40    4.00
  14  -5  -2   -1.00    2.10
  14  -5  -2   -0.10    2.40
 -14  -5   2   -1.50    2.40
 -14   5   2   -3.00    2.30
 -14   5   2    3.00    3.00
  13  -5  -2   -0.20    1.50
 -13  -5   2    0.10    2.70
  13  -5  -2   -1.10    2.20
 -13   5   2   -2.60    1.80
 -13   5   2   -3.10    2.60
  12  -5  -2    4.70    2.70
  12  -5  -2    3.00    1.70
 -12  -5   2    2.40    2.70
 -12   5   2    1.60    1.80
 -12   5   2   -0.60    2.50
  11  -5  -2    3.40    2.50
 -11  -5   2   -0.70    2.30
 -11   5   2    3.10    2.60
 -11   5   2    3.50    1.70
  10  -5  -2    5.10    2.40
 -10  -5   2    1.80    2.40
 -10   5   2    4.40    1.50
 -10   5   2    3.80    2.70
   9  -5  -2   12.60    3.10
  -9  -5   2   17.60    4.10
  -9   5   2   17.70    2.50
  -9   5   2   15.10    3.90
  -8  -5   2   53.19    5.00
   8  -5  -2   41.10    4.80
  -8   5   2   34.00    5.10
   7  -5  -2   40.30    4.60
  -7  -5   2   42.50    4.40
  -7   5   2   40.40    5.00
   6  -5  -2   17.20    3.20
  -6  -5   2   21.50    3.20
   6   5  -2   19.00    3.00
  -6   5   2   13.10    3.20
   5  -5  -2    4.10    1.80
  -5  -5   2    1.80    1.50
   5   5  -2    0.00    1.20
  -5   5   2    2.70    2.00
   4  -5  -2    6.70    2.00
  -4  -5   2   11.40    2.20
   4   5  -2    9.60    1.60
  -4   5   2    3.50    2.00
   4   5  -2    6.90    1.90
   4   5  -2    7.30    1.70
  -3  -5   2   17.70    3.10
  -3  -5   2   28.70    2.80
   3  -5  -2   24.60    3.30
   3  -5  -2   17.80    3.50
  -3   5   2   19.20    3.20
  -3   5   2   22.40    3.00
   3   5  -2   22.30    3.00
   3   5  -2   18.90    2.60
   2  -5  -2  125.69    6.00
  -2  -5   2  110.79    5.90
  -2  -5   2  116.09    4.80
   2  -5  -2  117.49    5.80
   2   5  -2  116.89    5.00
   2   5  -2  114.29    5.70
  -2   5   2  114.79    5.60
   2   5  -2  119.49    5.10
  -2   5   2  118.79    6.00
  -1  -5   2    1.30    1.20
   1  -5  -2    3.90    1.40
  -1  -5   2    4.60    1.30
   1  -5  -2    4.40    1.70
   1   5  -2    1.50    1.40
   1   5  -2    3.90    1.50
   1   5  -2    4.20    1.20
   1   5  -2    2.70    1.00
  -1   5   2    2.90    1.70
   0  -5  -2    3.00    1.20
   0  -5   2    3.10    1.40
   0  -5   2    3.80    1.30
   0  -5  -2    4.50    1.70
   0   5   2    4.00    1.50
   0   5  -2    3.90    1.10
   0   5  -2    4.20    1.80
   0   5  -2    3.20    1.30
   0   5   2    2.10    1.60
  -1  -5  -2    3.50    1.40
   1  -5   2    0.70    1.20
  -1  -5  -2    5.20    1.30
  -1  -5  -2    3.20    1.10
   1  -5   2    5.70    1.80
   1   5   2    6.80    1.50
  -1   5  -2    0.60    1.30
  -1   5  -2    2.70    0.90
  -1   5  -2    4.30    1.60
   1   5   2    3.60    1.50
   2  -5   2    4.60    1.80
   2  -5   2    8.90    2.10
  -2  -5  -2    7.70    1.50
  -2  -5  -2    8.60    2.00
  -2   5  -2    8.60    1.40
  -2   5  -2    7.90    2.00
   2   5   2   13.70    2.40
  -2   5  -2    6.50    2.30
   2   5   2    9.30    1.70
   2   5   2   10.60    1.70
   3  -5   2  209.08    8.10
  -3  -5  -2  216.48    8.50
  -3  -5  -2  209.88    5.50
   3  -5   2  211.68    8.50
  -3  -5  -2  208.28    6.40
  -3   5  -2  219.38    6.00
  -3   5  -2  212.08    7.80
  -3   5  -2  212.28    8.80
   3   5   2  224.88    7.20
   3   5   2  215.18    7.90
   4  -5   2   53.49    4.60
   4  -5   2   58.99    4.70
   4   5   2   50.69    4.00
  -4   5  -2   55.29    3.00
   4   5   2   52.59    4.00
  -4   5  -2   48.30    4.80
  -5  -5  -2  114.89    5.90
   5  -5   2  112.09    7.50
   5   5   2  120.49    7.00
  -5   5  -2  100.69    8.10
  -6  -5  -2   26.70    3.70
   6  -5   2   33.30    4.10
   6   5   2   28.00    3.80
  -6   5  -2   25.10    4.40
   7  -5   2   20.60    3.50
  -7  -5  -2   17.30    3.00
  -7   5  -2   15.60    3.50
  -8  -5  -2   31.20    4.20
   8  -5   2   30.90    5.60
  -9  -5  -2   19.60    3.70
   9  -5   2   16.50    3.60
  -9   5  -2   15.30    3.80
 -10  -5  -2   13.60    3.30
  10  -5   2   13.70    3.50
 -10   5  -2   13.00    3.70
  11  -5   2    1.90    2.20
 -11  -5  -2    3.70    2.70
 -11   5  -2    5.60    3.30
 -12  -5  -2    2.80    3.20
  12  -5   2    4.10    3.00
 -12   5  -2    2.20    2.50
 -13  -5  -2   11.30    3.70
  13  -5   2    8.80    4.50
 -13   5  -2    2.40    3.60
  14  -5   2   -0.50    3.00
 -14  -5  -2    1.20    3.10
 -14   5  -2   -1.90    3.00
 -14   5  -2    4.40    2.70
  13  -6  -2    0.20    2.50
 -13  -6   2    5.40    3.30
 -13   6   2    0.10    3.50
  12  -6  -2   -3.30    4.00
 -12  -6   2    2.30    2.70
 -12   6   2   -0.20    1.50
 -12   6   2    3.30    2.90
  11  -6  -2   19.20    4.20
 -11  -6   2   17.60    3.90
 -11   6   2   16.70    4.10
  10  -6  -2   13.80    3.50
 -10  -6   2   18.50    3.80
 -10   6   2   17.80    4.40
  -9  -6   2   33.50    4.70
   9  -6  -2   31.50    4.90
  -9   6   2   27.80    5.00
  -8  -6   2   67.69    6.50
   8  -6  -2   56.39    5.70
  -8   6   2   58.69    6.30
  -7  -6   2  174.68    8.00
   7  -6  -2  162.08    8.60
  -7   6   2  156.48    9.10
   6  -6  -2   92.19    6.50
  -6  -6   2   94.19    5.80
  -6   6   2   74.79    6.50
   5  -6  -2   80.89    6.00
  -5  -6   2   78.69    5.10
   5   6  -2   65.39    4.70
   5   6  -2   85.79    8.20
  -5   6   2   81.39    6.50
   4  -6  -2  169.48    8.00
  -4  -6   2  168.78    6.90
   4   6  -2  159.88    6.70
   4   6  -2  172.48    5.80
  -4   6   2  165.18    8.50
   4   6  -2  162.88    7.10
  -3  -6   2   19.70    3.20
   3  -6  -2   22.70    3.60
   3  -6  -2   15.30    3.10
  -3  -6   2   22.00    3.10
   3   6  -2   20.40    2.80
  -3   6   2   20.70    3.80
   3   6  -2   24.20    3.10
   3   6  -2   25.60    2.80
   2  -6  -2   40.90    4.20
  -2  -6   2   39.10    3.30
  -2  -6   2   40.30    4.20
   2  -6  -2   38.60    4.00
  -2   6   2   41.40    4.20
   2   6  -2   35.30    3.10
   2   6  -2   47.10    3.60
   2   6  -2   39.60    2.60
   2   6  -2   37.40    2.70
  -1  -6   2   13.00    2.70
   1  -6  -2   13.80    2.70
   1  -6  -2   13.30    2.70
  -1   6   2   17.20    3.20
   1   6  -2   17.00    2.80
   1   6  -2   16.50    2.40
   0  -6  -2    2.00    1.40
   0  -6   2    4.20    1.70
   0  -6  -2    2.30    1.50
   0  -6   2    4.90    2.00
   0   6   2    5.30    1.70
   0   6  -2    1.40    1.40
   0   6  -2    0.60    1.10
  -1  -6  -2   13.40    2.40
  -1  -6  -2   18.30    1.80
   1  -6   2   13.50    2.60
  -1  -6  -2   13.60    2.70
   1  -6   2   15.20    2.80
  -1   6  -2   14.80    2.10
   1   6   2   15.20    2.50
  -1   6  -2   18.40    3.30
   2  -6   2   97.19    6.00
   2  -6   2  102.69    6.10
  -2  -6  -2  109.89    6.40
  -2  -6  -2   96.39    4.00
  -2  -6  -2   88.99    4.40
  -2   6  -2  112.29    6.60
   2   6   2   97.19    4.50
   2   6   2   95.09    4.40
  -2   6  -2  104.99    4.30
  -3  -6  -2  179.38    8.30
  -3  -6  -2  166.18    5.90
   3  -6   2  167.48    7.90
  -3   6  -2  190.68    9.20
   3   6   2  164.28    5.20
   3   6   2  164.48    6.40
  -3   6  -2  175.98    5.60
   4  -6   2  142.09    7.50
  -4  -6  -2  149.88    6.10
  -4   6  -2  153.28    8.30
  -4   6  -2  145.59    5.10
   4   6   2  135.69    6.30
   5  -6   2  319.67   11.50
  -5  -6  -2  339.47    9.90
  -5   6  -2  327.97    8.20
   5   6   2  329.47   10.60
  -5   6  -2  338.07   12.90
  -6  -6  -2  114.19    6.10
  -6   6  -2  112.89    7.80
  -6   6  -2  114.39    4.70
  -7  -6  -2   38.70    4.30
   7  -6   2   43.60    5.20
  -7   6  -2   44.40    5.60
   8  -6   2   59.89    5.60
  -8  -6  -2   52.79    5.20
   9  -6   2    6.60    2.70
  -9  -6  -2    6.30    2.60
  -9   6  -2    4.10    2.70
 -10  -6  -2   13.70    3.40
 -10   6  -2   16.00    4.30
  11  -6   2   24.40    4.60
 -11  -6  -2   41.90    5.60
 -11   6  -2   44.40    6.70
 -12  -6  -2   44.00    6.30
  12  -6   2   28.90    5.20
 -12   6  -2   47.70    6.90
  13  -6   2    9.50    3.90
 -13  -6  -2   10.90    3.80
 -13   6  -2   10.60    4.00
 -13   6  -2    5.50    2.70
  12  -7  -2    0.90    2.80
 -12  -7   2    1.20    3.30
  11  -7  -2    4.30    3.10
 -11  -7   2   -0.90    2.40
 -11   7   2    2.20    2.90
 -10  -7   2   15.90    3.50
  10  -7  -2    9.70    3.60
 -10   7   2   13.40    4.90
  -9  -7   2    0.70    2.20
   9  -7  -2    2.30    2.40
  -9   7   2    5.70    3.20
   8  -7  -2   12.60    3.50
  -8  -7   2   10.30    3.00
  -8   7   2   11.50    3.90
   7  -7  -2    6.70    2.80
  -7  -7   2    9.20    2.70
  -7   7   2    8.80    3.10
   6  -7  -2    3.50    1.90
  -6  -7   2    2.80    2.00
  -6   7   2    1.90    2.30
  -5  -7   2    8.30    2.40
   5  -7  -2    8.80    2.80
   5   7  -2    8.80    2.30
  -5   7   2    7.90    2.90
   4  -7  -2   46.30    5.10
  -4  -7   2   45.70    4.70
  -4   7   2   49.30    5.40
   4   7  -2   44.30    3.40
  -3  -7   2   19.90    3.80
  -3  -7   2   23.00    3.00
   3  -7  -2   17.70    3.30
   3   7  -2   12.10    2.50
   3   7  -2   18.40    2.60
  -3   7   2   23.30    3.90
   3   7  -2   15.20    2.20
  -2  -7   2   11.50    4.40
  -2  -7   2   12.60    2.30
   2   7  -2   11.40    2.50
   2   7  -2   11.50    1.80
  -2   7   2   13.30    3.30
   2   7  -2    9.40    2.40
   1  -7  -2   -0.50    1.80
   1  -7  -2    0.70    1.80
   1   7  -2   -0.40    1.40
   1   7  -2    2.90    1.80
  -1   7   2    2.20    1.80
   0  -7  -2    2.60    2.20
   0  -7   2    5.10    3.00
   0  -7  -2    2.40    1.50
   0  -7   2    1.40    1.70
   0   7  -2    1.30    1.70
   0   7  -2    1.90    1.20
   0   7   2    4.00    1.80
  -1  -7  -2   11.50    2.30
  -1  -7  -2    8.60    3.20
  -1   7  -2   11.00    2.10
  -1   7  -2    8.20    3.10
   1   7   2   13.20    2.50
  -2  -7  -2    2.10    1.20
  -2  -7  -2    4.00    1.60
  -2  -7  -2    6.60    3.10
   2  -7   2    3.40    1.80
   2   7   2    4.00    1.50
   2   7   2    2.50    1.50
  -2   7  -2    3.50    1.20
  -2   7  -2   -1.40    1.90
  -3  -7  -2    4.40    1.70
  -3  -7  -2    4.40    1.60
  -3  -7  -2    7.80    2.60
   3  -7   2    9.00    2.60
  -3   7  -2    7.60    2.70
  -3   7  -2    5.70    1.40
   3   7   2    6.10    2.00
   3   7   2    6.50    1.50
  -4  -7  -2    5.20    1.80
   4  -7   2    6.40    2.60
   4   7   2    6.00    2.10
  -4   7  -2    4.50    2.70
  -4   7  -2    5.20    1.10
  -5  -7  -2    5.40    2.00
   5  -7   2    2.80    1.80
  -5   7  -2    0.00    2.20
  -5   7  -2    2.90    1.10
   6  -7   2    2.20    2.30
  -6  -7  -2   -1.40    1.60
  -6   7  -2    0.80    2.30
  -6   7  -2    0.00    1.00
  -7  -7  -2    1.20    2.00
   7  -7   2    0.70    1.80
  -7   7  -2    0.00    2.40
  -7   7  -2    0.70    1.20
  -8  -7  -2   -0.90    2.20
   8  -7   2    3.10    2.50
  -8   7  -2    0.00    1.30
  -8   7  -2   -2.80    2.00
   9  -7   2    8.40    3.40
  -9  -7  -2   12.80    3.20
  -9   7  -2    9.70    3.40
 -10  -7  -2    9.50    2.80
  11  -7   2   15.90    4.20
 -11  -7  -2   13.80    3.40
 -11   7  -2   16.40    4.70
 -12  -7  -2   -0.30    2.80
 -12   7  -2   -2.20    2.30
  10  -8  -2    6.20    3.90
 -10   8   2   10.50    4.20
  -9  -8   2   21.60    3.90
   9  -8  -2   14.70    3.60
  -9   8   2   16.40    4.50
  -8  -8   2    3.90    2.60
   8  -8  -2    8.80    4.50
  -8   8   2   -1.30    2.40
  -7  -8   2   19.60    3.70
   7  -8  -2   23.60    4.60
  -7   8   2   20.70    4.70
  -6  -8   2   11.30    2.90
   6  -8  -2   17.90    4.00
  -6   8   2   12.80    3.80
  -5  -8   2   11.50    2.50
   5  -8  -2    7.80    2.80
   5   8  -2   11.60    3.30
  -5   8   2    9.70    3.50
   4  -8  -2    7.70    2.70
  -4  -8   2   10.60    2.40
   4   8  -2    6.10    2.00
  -4   8   2    8.80    3.40
   4   8  -2    8.10    2.10
   4   8  -2   10.90    2.10
  -3  -8   2    0.50    1.70
  -3  -8   2    2.20    2.40
   3  -8  -2   -0.40    1.60
   3   8  -2    5.50    1.70
  -3   8   2   -0.70    1.90
  -2  -8   2   16.40    3.60
   2  -8  -2   17.90    3.70
   2   8  -2   12.90    2.40
  -2   8   2   22.10    4.00
  -1  -8   2   25.80    4.10
   1  -8  -2   31.90    4.90
   1   8  -2   24.10    2.90
  -1   8   2   30.80    4.20
   0  -8   2   87.49    6.80
   0  -8  -2   84.99    6.80
   0   8  -2   85.29    6.20
   0   8   2   79.19    6.50
   0   8  -2   72.29    4.40
  -1  -8  -2   60.29    5.10
   1  -8   2   79.69    6.70
  -1  -8  -2   72.39    6.50
   1   8   2   75.29    5.10
  -1   8  -2   70.39    4.20
  -1   8  -2   83.39    6.30
  -2  -8  -2   42.90    5.40
  -2  -8  -2   33.60    3.70
   2  -8   2   39.20    5.40
   2   8   2   35.50    3.40
  -2   8  -2   33.70    5.00
  -2   8  -2   33.70    3.00
  -3  -8  -2   66.09    3.80
   3  -8   2   73.49    6.60
   3   8   2   75.79    4.00
  -3   8  -2   67.59    3.70
   3   8   2   73.99    4.50
  -3   8  -2   76.99    6.60
  -4  -8  -2   24.20    3.00
   4  -8   2   20.30    3.90
   4   8   2   31.60    3.60
  -4   8  -2   23.70    4.60
   5  -8   2    4.20    2.40
  -5   8  -2    9.40    3.30
  -6  -8  -2   -2.00    1.60
   6  -8   2    0.10    2.10
  -6   8  -2    1.50    2.30
   7  -8   2    5.70    2.60
  -7  -8  -2    8.20    2.40
  -7   8  -2    2.00    2.80
   8  -8   2   21.20    4.80
  -8   8  -2   31.70    9.00
  -9  -8  -2   10.10    3.30
   9  -8   2    8.10    3.50
  -9   8  -2   15.80    4.60
 -10  -8  -2   40.10    5.80
  -8  -9   2    0.70    2.60
  -8   9   2   -0.30    2.80
   7  -9  -2    3.80    2.70
  -7  -9   2    0.00    2.20
  -7   9   2    3.40    3.00
   7   9  -2   -0.30    2.40
  -6  -9   2    3.50    2.40
   6  -9  -2    0.60    2.70
  -6   9   2    1.00    2.70
   6   9  -2   -1.50    2.40
  -5  -9   2    4.60    2.40
   5  -9  -2    1.60    2.60
   5   9  -2   -2.50    2.10
  -5   9   2    5.40    3.10
   4  -9  -2    3.70    4.10
  -4   9   2    5.60    2.70
  -3  -9   2   -0.70    2.30
   3  -9  -2   -3.70    2.00
   3   9  -2   -0.80    1.50
  -3   9   2    2.10    2.00
  -2  -9   2    4.10    2.60
   2  -9  -2    2.80    2.50
  -2   9   2    0.80    2.00
   2   9  -2    3.90    2.10
  -1  -9   2   -1.80    2.30
   1  -9  -2    1.00    2.30
  -1   9   2    1.60    2.20
   1   9  -2    1.20    2.00
   0  -9  -2    8.50    3.00
   0  -9   2   11.80    3.40
   0   9   2    8.00    2.60
   0   9  -2    4.90    2.80
   1  -9   2   10.50    3.20
  -1  -9  -2    9.90    3.30
  -1   9  -2    8.50    2.80
   1   9   2    7.00    2.30
   2  -9   2   13.70    3.60
  -2  -9  -2   11.80    3.40
   2   9   2   14.90    2.80
  -2   9  -2   15.20    3.60
   3  -9   2   11.60    4.00
  -3   9  -2    9.00    3.40
  -4  -9  -2    1.40    1.80
   4  -9   2    4.10    4.10
  -4   9  -2    0.00    2.50
   5  -9   2   -0.90    2.30
  -5  -9  -2    3.50    1.70
  -5   9  -2    2.80    2.70
   6  -9   2    0.00    2.40
  -6  -9  -2   -2.00    3.00
  -7  -9  -2   -0.40    1.80
   7  -9   2   -1.20    2.50
  -7   9  -2   -2.00    2.60
  -8  -9  -2    2.30    2.60
  -3  10   2    3.60    2.20
  -2  10   2   -4.20    1.90
   1 -10  -2    3.00    3.10
   1  10  -2    4.20    2.50
  -1  10   2    3.60    2.60
   0 -10  -2    8.40    3.80
   0 -10   2    6.70    4.30
   0  10  -2    7.60    3.10
   0  10   2    6.30    2.50
  -1 -10  -2    8.80    5.60
   1  10   2    5.20    2.40
  -1  10  -2    4.60    2.90
  -2  10  -2   -1.10    2.00
  -3  10  -2   -1.30    2.50
 -16   0   3   -4.50    2.60
 -16   0   3    0.10    2.50
 -15   0   3    8.60    3.50
 -15   0   3    4.00    2.80
 -14   0   3    4.40    2.70
 -14   0   3    4.10    2.80
 -13   0   3    5.50    2.30
 -13   0   3    7.10    3.00
 -12   0   3   11.60    3.10
 -11   0   3    0.70    1.70
  11   0  -3    1.50    1.70
 -11   0   3   -0.20    1.70
 -10   0   3   -0.30    1.40
  10   0  -3    1.20    1.50
 -10   0   3   -1.00    1.40
  -9   0   3   14.60    2.80
   9   0  -3   12.20    2.40
  -9   0   3   12.60    2.40
   8   0  -3    0.30    1.00
  -8   0   3    0.80    1.10
  -7   0   3    1.30    1.10
  -7   0   3   -0.10    0.70
   7   0  -3    1.40    1.00
   6   0  -3    2.40    1.00
  -6   0   3    7.60    1.60
  -6   0   3    0.70    0.80
   6   0  -3    0.90    0.90
   5   0  -3   32.70    2.50
  -5   0   3   30.70    2.40
   5   0  -3   35.30    2.50
  -5   0   3   33.10    2.60
  -4   0   3    3.90    1.00
   4   0  -3    3.80    0.90
  -4   0   3    5.40    1.10
   4   0  -3    4.20    0.90
   3   0  -3    1.10    0.50
   3   0  -3    0.80    0.50
  -3   0   3    1.70    0.60
  -3   0   3    1.40    0.60
   3   0  -3    0.50    0.50
   2   0  -3    0.10    0.30
  -2   0   3    0.20    0.40
  -2   0   3    0.30    0.40
  -2   0   3    0.30    0.40
   2   0  -3    1.40    0.50
   2   0  -3    0.10    0.30
  -1   0   3    0.70    0.40
   1   0  -3    0.20    0.30
   1   0  -3    1.80    0.60
   1   0  -3    0.30    0.40
  -1   0   3    2.40    0.60
   0   0   3    0.10    0.40
   0   0  -3    0.50    0.50
   1   0   3    2.70    0.70
  -1   0  -3    2.00    0.70
   2   0   3    2.60    0.80
  -2   0  -3    1.70    0.70
  -3   0  -3    1.40    0.70
  -3   0  -3   -0.20    0.60
   3   0   3    2.30    0.70
   4   0   3    1.40    0.90
  -4   0  -3    1.50    0.80
  -4   0  -3    1.50    0.80
  -5   0  -3    3.70    1.10
   5   0   3    1.20    0.80
   5   0   3    1.70    0.80
  -5   0  -3    2.70    1.20
   6   0   3    4.80    1.40
   6   0   3    1.80    0.90
  -7   0  -3   -0.70    0.80
   7   0   3   -0.60    0.90
   7   0   3   -0.90    0.50
  -8   0  -3    0.40    1.00
   8   0   3    0.10    0.90
   9   0   3   10.70    2.20
   9   0   3   12.40    2.50
  -9   0  -3   11.10    2.40
  10   0   3    2.00    1.30
 -10   0  -3    4.50    1.80
 -11   0  -3    5.40    2.20
  11   0   3    2.00    2.10
  12   0   3   -2.70    1.40
 -12   0  -3   -0.60    1.80
 -13   0  -3    1.80    2.80
 -13   0  -3    1.00    2.60
 -14   0  -3   -1.80    2.10
 -14   0  -3   -3.70    2.20
 -15   0  -3   -4.20    2.20
 -15   0  -3   -1.20    2.30
 -16   0  -3   -0.10    2.80
 -16   0  -3    1.40    3.10
 -16  -1   3   47.20    6.70
 -16   1   3   37.10    5.50
 -15  -1   3   60.59    7.00
 -15  -1   3   66.09    5.60
 -15   1   3   70.19    6.70
 -15   1   3   67.99    6.70
 -14  -1   3  158.88    9.60
 -14  -1   3  164.58    7.60
 -14   1   3  159.28    9.10
 -14   1   3  161.38    8.90
 -13  -1   3  154.88    7.30
 -13  -1   3  164.28    9.30
  13   1  -3  170.98    8.00
 -13   1   3  151.28    8.40
 -13   1   3  150.98    8.40
 -12  -1   3  406.16   11.60
 -12  -1   3  449.26   14.50
 -12   1   3  428.76   13.70
 -12   1   3  417.76   13.20
  12   1  -3  397.16   12.30
 -11  -1   3  183.68    8.70
 -11  -1   3  184.88    7.30
 -11   1   3  178.58    8.10
 -11   1   3  192.28    9.80
  11   1  -3  173.28    7.50
  10  -1  -3  683.13   17.20
 -10  -1   3  642.64   14.40
 -10  -1   3  651.73   16.50
  10   1  -3  651.23   15.20
 -10   1   3  680.53   16.70
 -10   1   3  656.83   15.80
  -9  -1   3  376.26    9.80
  -9  -1   3  375.56   11.40
   9  -1  -3  364.26   11.60
   9   1  -3  374.26   10.30
  -9   1   3  355.26   10.40
  -9   1   3  367.16   11.20
  -8  -1   3  510.45   13.00
   8  -1  -3  510.05   13.40
  -8  -1   3  504.35   11.30
  -8   1   3  512.35   12.20
   8   1  -3  520.15   12.00
  -8   1   3  531.45   13.30
  -7  -1   3 1997.20   30.00
   7  -1  -3 2047.00   33.20
  -7  -1   3 2017.30   32.20
  -7   1   3 1954.30   30.80
   7   1  -3 1986.50   30.60
   7   1  -3 2014.30   32.50
  -7   1   3 2004.10   32.40
  -6  -1   3 2449.45   35.10
   6  -1  -3 2495.35   37.90
  -6  -1   3 2440.06   39.10
   6   1  -3 2472.25   35.80
   6   1  -3 2477.45   37.50
  -6   1   3 2478.65   35.70
  -6   1   3 2463.95   37.50
  -5  -1   3 6156.28   81.09
  -5  -1   3 6155.38   82.59
   5  -1  -3 6357.26   83.79
   5   1  -3 6484.35   83.49
  -5   1   3 6282.57   81.39
  -5   1   3 6277.67   83.49
   5   1  -3 6185.88   81.49
  -4  -1   3 7033.70   90.29
   4  -1  -3 7098.99   88.49
   4  -1  -3 6970.80   88.79
   4  -1  -3 6796.62   90.99
   4   1  -3 7034.40   90.49
   4   1  -3 6868.91   88.99
  -4   1   3 6809.12   88.49
   3  -1  -3 3890.51   49.99
  -3  -1   3 3878.91   51.29
   3  -1  -3 3765.52   53.49
   3  -1  -3 3927.81   49.99
   3   1  -3 3798.62   50.39
  -3   1   3 3892.81   49.80
   3   1  -3 3798.42   52.19
  -3   1   3 3781.52   51.89
   2   1  -3 6389.26   81.09
   2   1  -3 6510.65   81.69
   2   1  -3 6396.86   82.39
   1   1  -3 7011.20   87.59
  -1  -1  -3 2250.27   31.30
   1  -1   3 2282.47   29.70
  -1  -1  -3 2187.48   29.90
   1  -1   3 2231.18   30.20
   1   1   3 2292.27   31.20
  -1   1  -3 2242.88   30.60
   1   1   3 2219.38   29.70
  -2  -1  -3 7430.16   95.39
   3  -1   3 5108.59   66.19
  -3  -1  -3 5048.00   67.19
  -3   1  -3 5092.19   67.39
  -3   1  -3 5025.30   66.09
  -4  -1  -3 4967.30   64.19
  -4  -1  -3 4904.21   66.89
   4  -1   3 5033.70   65.99
   4  -1   3 5034.10   67.09
  -4   1  -3 4862.71   65.69
   4   1   3 4971.40   67.09
  -4   1  -3 5056.69   67.29
   5  -1   3 3039.40   44.00
   5  -1   3 3077.09   43.30
  -5  -1  -3 3102.59   41.40
  -5  -1  -3 3042.50   44.20
   5   1   3 3093.89   44.40
  -5   1  -3 2990.70   44.20
  -5   1  -3 3022.60   42.90
   6  -1   3 1833.72   28.80
  -6  -1  -3 1813.32   26.70
   6  -1   3 1847.32   29.50
   6   1   3 1809.42   29.80
  -6   1  -3 1788.52   29.40
   7  -1   3 1088.29   20.50
   7  -1   3 1127.99   21.00
  -7  -1  -3 1079.39   18.50
   7   1   3 1098.69   21.40
  -7   1  -3 1156.78   29.20
   8  -1   3 1634.84   28.40
   8  -1   3 1621.44   28.10
  -8  -1  -3 1578.04   25.70
  -8   1  -3 1659.43   28.90
   8   1   3 1621.64   29.20
  -9  -1  -3 1060.79   19.40
   9  -1   3 1088.59   21.90
   9  -1   3 1091.79   22.20
  -9   1  -3 1053.49   22.00
   9   1   3 1092.89   25.30
   9   1   3 1064.29   19.60
 -10  -1  -3  246.78    8.00
  10  -1   3  256.57    9.60
  10  -1   3  237.88    9.30
 -10   1  -3  250.47    9.60
  10   1   3  247.48    8.10
 -11  -1  -3  222.08   10.00
 -11  -1  -3  237.38    8.10
  11   1   3  226.48    8.10
 -11   1  -3  219.28    9.50
 -12  -1  -3  112.69    5.90
 -12  -1  -3  123.49    8.00
 -12   1  -3  127.89    7.60
 -13  -1  -3   77.09    5.20
 -13  -1  -3   71.99    6.60
 -13   1  -3   58.29    5.80
 -14  -1  -3   73.99    5.50
 -14  -1  -3   87.99    7.60
 -14   1  -3   73.89    7.10
 -14   1  -3   83.89    7.00
 -15  -1  -3   22.90    5.50
 -15  -1  -3   21.50    4.90
 -15   1  -3   24.60    4.30
 -15   1  -3   24.30    4.90
 -16  -1  -3   28.50    5.50
 -16  -1  -3   26.30    4.00
 -16   1  -3   29.70    4.90
 -16   1  -3   35.20    5.50
 -16  -2   3   12.90    3.90
 -16   2   3   11.20    3.40
 -16   2   3   10.50    3.70
 -15  -2   3    8.20    5.30
 -15   2   3    2.20    2.50
 -15   2   3    0.00    2.40
 -14  -2   3    3.00    2.80
 -14   2   3    6.80    2.80
  14   2  -3    4.60    1.60
 -14   2   3    0.60    2.30
 -13  -2   3    4.90    2.80
  13   2  -3    4.90    1.90
 -13   2   3    6.30    2.60
 -12  -2   3    8.90    2.10
 -12  -2   3    7.50    2.70
 -12   2   3    9.70    3.20
  12   2  -3   10.00    2.30
 -12   2   3    7.00    2.40
 -11  -2   3   28.40    5.00
  11   2  -3   34.30    3.40
 -11   2   3   35.20    4.70
 -11   2   3   35.00    5.00
 -10  -2   3    7.00    2.30
 -10  -2   3    8.40    1.70
 -10   2   3    5.90    2.40
  10   2  -3   11.00    2.00
 -10   2   3    8.80    2.30
  -9  -2   3   68.69    5.60
   9  -2  -3   68.79    5.20
  -9   2   3   80.99    5.60
   9   2  -3   69.69    3.90
  -9   2   3   76.79    4.60
  -8  -2   3   30.50    3.60
   8  -2  -3   35.80    3.80
   8   2  -3   27.30    2.50
  -8   2   3   30.80    3.70
  -7  -2   3   83.19    4.90
   7  -2  -3   79.59    5.10
  -7   2   3   87.49    4.10
   7   2  -3   83.69    5.60
  -7   2   3   81.89    5.20
   6  -2  -3  109.99    3.90
   6  -2  -3  105.49    5.50
  -6  -2   3  100.79    5.00
   6   2  -3   99.39    3.80
  -6   2   3  103.19    5.40
  -6   2   3  105.69    4.10
   6   2  -3  102.99    5.20
  -5  -2   3   89.69    4.30
   5  -2  -3   84.79    4.60
   5  -2  -3   82.59    3.20
  -5   2   3   89.39    4.70
   5   2  -3   82.29    4.30
  -5   2   3   77.99    3.10
   5   2  -3   84.79    3.20
   4  -2  -3  335.87    9.00
   4  -2  -3  324.37    6.70
  -4  -2   3  314.47    8.10
   4  -2  -3  328.57    7.70
   4   2  -3  321.87    8.40
  -4   2   3  327.67    6.30
   4   2  -3  318.67    7.80
   4   2  -3  316.47    6.80
  -4   2   3  328.67    8.90
   3  -2  -3  511.85    9.70
  -3  -2   3  480.15   10.00
   3  -2  -3  474.85    8.50
   3  -2  -3  476.45   10.70
  -3   2   3  480.55   10.70
   3   2  -3  494.55   10.30
   3   2  -3  479.45   10.80
   2  -2  -3  121.09    3.80
   2  -2  -3  117.89    3.40
  -2  -2   3  118.49    4.10
   2  -2  -3  133.59    4.80
  -2  -2   3  121.39    4.00
   2   2  -3  116.69    4.20
  -2   2   3  122.49    3.70
   2   2  -3  125.29    4.00
  -2   2   3  123.89    4.50
  -2   2   3  122.49    3.20
   2   2  -3  115.59    3.60
   1  -2  -3   44.20    2.50
   1  -2  -3   43.60    2.10
  -1  -2   3   43.90    2.20
  -1  -2   3   45.20    2.30
   1  -2  -3   44.10    2.20
   1   2  -3   46.70    2.40
   1   2  -3   46.90    2.10
  -1   2   3   44.60    2.10
  -1   2   3   43.70    1.90
   1   2  -3   40.90    2.20
  -1   2   3   41.00    2.40
   0  -2  -3   43.80    2.30
   0  -2   3   42.50    2.10
   0  -2   3   42.40    1.80
   0  -2  -3   41.00    2.10
   0  -2  -3   43.50    2.20
   0   2   3   46.90    2.20
   0   2  -3   45.10    2.20
   0   2   3   42.40    2.20
   0   2  -3   44.60    2.50
   0   2   3   42.20    2.10
   0   2  -3   41.80    2.10
   0   2  -3   40.90    1.90
  -1  -2  -3    8.10    1.10
  -1  -2  -3   10.90    1.10
   1  -2   3    8.10    1.20
  -1  -2  -3   10.10    1.30
   1  -2   3    9.30    0.90
   1   2   3    9.90    1.20
  -1   2  -3    6.50    1.30
   1   2   3    9.00    1.30
   1   2   3   12.50    1.10
  -1   2  -3    9.70    1.20
  -1   2  -3    9.00    1.10
   2  -2   3    8.10    1.00
   2  -2   3    6.20    1.10
   2  -2   3    5.90    1.30
  -2  -2  -3    7.30    1.30
  -2  -2  -3    6.70    0.80
  -2   2  -3    8.70    1.10
   2   2   3    8.70    1.40
   2   2   3   11.00    1.30
  -2   2  -3    8.00    1.50
   3  -2   3   16.00    1.90
  -3  -2  -3   22.30    2.10
   3  -2   3   19.50    1.60
  -3  -2  -3   21.00    1.20
   3  -2   3   22.30    1.90
  -3   2  -3   15.60    2.10
   3   2   3   18.90    1.80
   3   2   3   21.30    2.10
   4  -2   3   12.50    1.40
   4  -2   3   17.00    2.10
  -4  -2  -3   13.20    2.10
   4   2   3   16.40    2.40
  -4   2  -3   17.40    1.70
  -4   2  -3   15.10    2.20
   5  -2   3   15.10    2.10
  -5   2  -3   15.00    1.80
  -5   2  -3   15.30    2.50
   5   2   3   11.60    2.10
   6  -2   3  102.49    5.30
   6  -2   3  101.99    4.50
   6   2   3   99.89    5.20
  -6   2  -3   94.89    5.40
  -7  -2  -3  103.89    3.50
   7  -2   3   98.59    4.80
   7  -2   3  102.39    5.60
  -7   2  -3   98.99    5.80
   8  -2   3   94.79    5.20
   8  -2   3   86.69    5.40
  -8   2  -3   92.19    5.90
   8   2   3   87.39    5.50
   9  -2   3    9.40    2.30
  -9  -2  -3    8.70    2.40
  -9  -2  -3    9.30    1.50
   9  -2   3   10.40    2.80
  -9   2  -3    8.80    2.60
  10  -2   3   27.10    3.50
 -10  -2  -3   21.50    3.50
 -10  -2  -3   23.50    2.30
 -10   2  -3   26.30    4.00
 -11  -2  -3    2.80    1.40
 -11  -2  -3    0.80    1.90
 -11   2  -3    4.30    2.40
 -12  -2  -3   -0.70    2.00
 -12  -2  -3    5.80    1.70
 -12   2  -3    7.70    2.90
 -13  -2  -3    3.30    1.80
 -13  -2  -3    1.30    2.00
 -13   2  -3    8.40    3.00
 -14  -2  -3   -0.70    2.40
 -14  -2  -3   -1.00    2.60
 -14   2  -3    4.50    2.90
 -14   2  -3    2.10    2.40
 -15  -2  -3   11.90    3.80
 -15   2  -3    8.70    3.60
 -15   2  -3    1.60    2.90
 -16  -2  -3   -6.00    4.10
 -16   2  -3    2.60    3.20
 -16   2  -3    0.30    2.90
  16  -3  -3   12.30    3.20
 -16   3   3   22.40    4.00
 -16   3   3   22.60    5.30
 -15  -3   3   16.00    3.90
  15  -3  -3   15.80    3.00
 -15   3   3   22.00    4.60
 -15   3   3   17.10    3.80
  14  -3  -3   45.90    4.70
 -14  -3   3   46.60    6.50
 -14   3   3   44.70    6.30
 -14   3   3   40.70    5.30
 -13  -3   3  195.18   10.30
 -13   3   3  195.08   10.60
 -13   3   3  185.78    8.70
  12  -3  -3  155.28    6.70
 -12  -3   3  165.48    9.10
 -12   3   3  153.88    7.50
  12   3  -3  169.48    6.00
 -12   3   3  167.78    9.60
  11  -3  -3  288.47    8.80
 -11  -3   3  279.47   11.30
  11   3  -3  277.87    7.80
 -11   3   3  281.47    9.60
 -11   3   3  293.37   14.10
  10  -3  -3  389.36   10.00
 -10  -3   3  418.76   13.20
 -10   3   3  397.86   13.70
  10   3  -3  404.36    9.50
 -10   3   3  391.16   10.90
   9  -3  -3  712.33   13.80
  -9  -3   3  682.73   17.00
  -9   3   3  688.53   18.20
  -9   3   3  680.43   14.50
   8  -3  -3  679.13   12.90
   8  -3  -3  687.93   16.00
  -8  -3   3  642.24   18.70
  -8   3   3  666.23   13.50
  -8   3   3  665.63   17.80
   8   3  -3  658.03   12.40
  -7  -3   3 1184.78   22.90
   7  -3  -3 1245.58   22.90
   7  -3  -3 1222.08   24.90
   7  -3  -3 1243.88   19.50
   7   3  -3 1195.38   23.60
  -7   3   3 1206.38   19.80
   7   3  -3 1233.98   23.60
  -7   3   3 1233.48   24.80
   7   3  -3 1215.38   19.20
   6  -3  -3  667.73   11.80
  -6  -3   3  654.13   14.80
   6  -3  -3  678.43   14.70
  -6   3   3  647.14   11.80
  -6   3   3  670.33   16.20
   6   3  -3  694.83   15.70
   6   3  -3  672.03   14.70
   6   3  -3  675.83   11.80
   5  -3  -3 1571.04   28.30
   5  -3  -3 1555.84   23.00
   5  -3  -3 1662.13   32.90
  -5  -3   3 1588.84   26.40
   5   3  -3 1602.94   27.10
   5   3  -3 1592.24   23.10
   5   3  -3 1595.34   26.20
  -5   3   3 1594.54   28.20
   4  -3  -3 2493.25   36.40
  -4  -3   3 2444.26   37.10
   4  -3  -3 2398.26   38.30
   4  -3  -3 2402.36   33.20
   4   3  -3 2462.85   37.10
   4   3  -3 2453.45   36.30
  -4   3   3 2516.55   39.50
   3  -3  -3 6323.67   84.99
   3  -3  -3 6121.29   79.99
  -3  -3   3 6243.68   82.79
  -3   3   3 6366.86   84.79
   3   3  -3 6371.86   82.99
   3   3  -3 6266.67   83.39
  -2  -3   3 3045.40   42.60
   2  -3  -3 3047.90   44.40
   2  -3  -3 3084.79   42.90
   2  -3  -3 3093.69   40.80
  -2  -3   3 3021.70   43.30
  -2   3   3 3062.69   44.00
   2   3  -3 3042.00   41.20
   2   3  -3 3062.19   42.60
  -2   3   3 3092.69   42.70
   2   3  -3 3057.99   43.10
  -2   3   3 3086.39   39.80
   2   3  -3 3078.79   43.00
  -1  -3   3 4079.69   55.89
   1  -3  -3 3974.40   56.19
   1  -3  -3 4105.59   55.59
  -1  -3   3 4086.09   54.79
   1  -3  -3 4070.49   53.89
   1   3  -3 4129.59   53.59
   1   3  -3 4183.88   55.49
   1   3  -3 4181.78   55.99
  -1   3   3 4159.98   53.39
  -1   3   3 4255.87   55.59
   1   3  -3 4067.09   55.59
   0  -3  -3 5331.57   71.59
   0  -3  -3 5409.86   70.39
   0  -3   3 5344.57   71.69
   0   3   3 5494.15   71.59
   0   3  -3 5492.15   71.89
   0   3  -3 5452.35   69.29
   0   3  -3 5425.96   72.59
   0   3  -3 5444.56   70.99
   0   3   3 5494.45   70.39
   1  -3   3 3293.77   45.70
  -1  -3  -3 3234.98   44.50
  -1  -3  -3 3355.06   46.10
   1  -3   3 3257.77   47.10
  -1  -3  -3 3364.56   43.20
   1  -3   3 3266.47   42.40
  -1  -3  -3 3336.27   45.00
  -1   3  -3 3266.77   44.40
  -1   3  -3 3271.97   43.10
  -1   3  -3 3337.67   45.70
   1   3   3 3319.47   45.60
   1   3   3 3279.37   44.90
  -1   3  -3 3277.57   47.00
   1   3   3 3230.68   44.10
   2  -3   3 5616.84   73.99
   2  -3   3 5548.94   75.59
  -2  -3  -3 5433.76   71.39
  -2  -3  -3 5752.22   72.29
  -2  -3  -3 5540.95   73.59
   2   3   3 5616.44   73.99
  -2   3  -3 5589.74   73.79
   2   3   3 5404.06   70.99
   2   3   3 5606.84   73.79
  -2   3  -3 5539.55   75.79
   3  -3   3 1778.52   29.60
   3  -3   3 1825.22   28.20
  -3  -3  -3 1856.51   27.30
  -3  -3  -3 1807.32   28.20
   3   3   3 1802.02   28.20
   3   3   3 1844.92   28.60
  -3   3  -3 1811.12   30.10
   4  -3   3 2047.50   33.10
  -4  -3  -3 1976.70   30.60
   4  -3   3 1997.40   28.10
   4   3   3 2039.00   31.90
  -4   3  -3 2064.79   33.50
   4   3   3 2004.40   31.40
  -4   3  -3 1973.50   28.10
   5  -3   3 1549.84   23.70
   5  -3   3 1590.24   28.20
  -5  -3  -3 1600.84   27.30
   5  -3   3 1591.94   26.40
   5   3   3 1586.74   27.20
   5   3   3 1575.74   26.80
  -5   3  -3 1616.54   28.70
   6  -3   3 1500.25   25.70
  -6  -3  -3 1528.25   26.20
   6  -3   3 1451.95   23.30
   6   3   3 1464.65   26.60
  -6   3  -3 1498.05   28.10
  -7  -3  -3 1498.75   27.00
   7  -3   3 1471.75   28.20
   7  -3   3 1503.25   24.40
  -7   3  -3 1478.35   28.80
   7   3   3 1451.05   27.50
  -8  -3  -3  519.25   14.10
   8  -3   3  510.25   12.00
  -8   3  -3  485.65   14.80
  -9  -3  -3  270.37   10.40
   9  -3   3  268.07    8.80
  -9   3  -3  279.97   11.30
 -10  -3  -3  244.28   10.50
 -10   3  -3  270.67   11.40
 -11  -3  -3  282.87   11.70
  11  -3   3  275.87    9.80
 -12  -3  -3  127.19    8.40
 -12   3  -3  115.59    8.20
 -13  -3  -3   86.79    7.80
 -13   3  -3   84.79    7.70
 -14  -3  -3   79.89    7.60
 -14   3  -3   82.99    7.40
 -15  -3  -3   18.90    4.50
 -15   3  -3   21.10    5.10
 -15   3  -3   17.00    4.10
 -16   3  -3    8.80    3.70
 -16   3  -3   15.20    4.60
  15  -4  -3   -2.40    2.50
 -15  -4   3    4.80    3.10
  15  -4  -3   -3.00    1.80
 -15   4   3   -2.00    3.10
 -15   4   3   -1.10    2.50
  14  -4  -3    2.90    2.80
 -14  -4   3    3.70    3.10
 -14   4   3    2.20    2.40
 -14   4   3    1.00    2.90
 -13  -4   3    1.40    2.70
  13  -4  -3    1.10    2.30
  13  -4  -3   -2.30    1.80
 -13   4   3    2.60    2.90
 -13   4   3    0.70    2.00
  12  -4  -3   38.00    3.80
  12  -4  -3   40.00    5.60
 -12  -4   3   45.30    5.50
 -12   4   3   44.00    5.80
 -11  -4   3    6.20    2.60
  11  -4  -3    2.90    1.90
  11  -4  -3    4.50    2.50
  11  -4  -3    5.50    1.90
 -11   4   3    4.00    1.80
 -11   4   3    6.90    2.80
  10  -4  -3   22.20    2.80
  10  -4  -3   15.40    3.80
 -10  -4   3   17.70    3.60
 -10   4   3   33.90    5.00
 -10   4   3   24.90    3.00
  -9  -4   3    9.30    2.90
   9  -4  -3    9.20    2.60
   9  -4  -3    9.30    2.80
  -9   4   3    5.50    1.60
  -9   4   3    8.40    2.70
   8  -4  -3   19.10    2.30
  -8  -4   3   13.00    2.80
   8  -4  -3   13.70    2.90
  -8   4   3   22.20    3.50
  -8   4   3   21.90    2.30
   7  -4  -3   94.39    5.70
   7  -4  -3   89.99    3.70
  -7  -4   3   93.49    5.90
  -7   4   3   88.39    6.20
  -7   4   3   81.99    3.40
   7   4  -3   83.99    6.50
   6  -4  -3   80.89    5.60
   6  -4  -3   92.59    5.40
  -6  -4   3   91.39    5.20
  -6   4   3   95.29    6.10
   6   4  -3   86.59    3.40
   6   4  -3   83.79    5.00
   6   4  -3   90.69    5.40
   5  -4  -3    7.40    2.10
   5  -4  -3    6.00    1.80
  -5  -4   3    6.20    1.80
  -5   4   3    6.40    2.00
   5   4  -3    6.80    1.10
   5   4  -3    6.50    1.30
   5   4  -3    7.10    2.00
   4  -4  -3    5.20    1.60
  -4  -4   3    5.50    1.40
   4  -4  -3    4.90    1.70
   4   4  -3    5.70    1.20
  -4   4   3    9.00    2.20
   4   4  -3    6.20    1.50
   4   4  -3    3.00    1.20
   3  -4  -3   16.10    2.50
  -3  -4   3   21.90    2.90
   3  -4  -3   16.80    2.40
  -3  -4   3   20.20    2.70
   3   4  -3   16.70    2.30
   3   4  -3   18.50    2.30
  -3   4   3   15.40    2.70
  -3   4   3   16.90    2.10
   3   4  -3   16.90    2.00
   2  -4  -3  130.49    5.60
   2  -4  -3  129.49    5.70
  -2  -4   3  140.59    5.10
  -2  -4   3  131.19    5.70
   2   4  -3  127.69    5.10
  -2   4   3  120.79    5.60
   2   4  -3  129.29    5.00
  -2   4   3  123.49    5.20
   2   4  -3  125.29    5.30
   2   4  -3  128.19    4.10
   1  -4  -3   10.70    2.00
  -1  -4   3    6.10    1.80
   1  -4  -3    9.50    1.30
  -1  -4   3    5.80    1.30
   1   4  -3    6.50    1.60
  -1   4   3    5.80    1.40
   1   4  -3    8.80    1.20
   1   4  -3    8.60    1.70
  -1   4   3   12.20    2.00
   1   4  -3    5.70    1.30
   0  -4  -3  193.98    5.30
   0  -4   3  196.88    7.90
   0  -4  -3  195.28    6.40
   0   4  -3  199.08    5.90
   0   4   3  197.48    5.30
   0   4   3  195.58    6.50
   0   4  -3  202.68    6.80
   0   4  -3  198.18    4.70
   0   4  -3  198.88    6.90
   0   4   3  193.18    6.20
  -1  -4  -3   43.00    2.10
   1  -4   3   37.10    3.10
   1  -4   3   47.90    3.40
  -1  -4  -3   43.70    2.70
  -1  -4  -3   42.80    3.90
  -1   4  -3   43.30    3.50
   1   4   3   38.00    3.00
  -1   4  -3   41.30    3.10
   1   4   3   46.40    2.80
  -1   4  -3   39.30    2.50
  -2  -4  -3  122.49    4.10
   2  -4   3  125.29    5.80
  -2  -4  -3  114.29    4.10
  -2  -4  -3  118.29    5.50
   2  -4   3  120.09    5.40
  -2   4  -3  125.29    6.00
   2   4   3  124.79    4.90
   2   4   3  120.39    4.00
   2   4   3  121.29    5.20
  -2   4  -3  117.29    5.10
  -2   4  -3  126.99    4.40
   3  -4   3   14.30    2.50
  -3  -4  -3   13.70    1.90
   3  -4   3   12.40    2.20
  -3   4  -3   16.80    2.80
   3   4   3   15.10    2.20
   3   4   3   19.10    2.30
   4  -4   3    9.50    2.20
  -4  -4  -3   11.50    1.90
   4  -4   3    6.30    2.00
   4   4   3    8.70    1.90
  -4   4  -3    6.10    1.90
   4   4   3    9.00    2.00
  -5  -4  -3    2.40    1.30
   5  -4   3    1.10    1.20
   5  -4   3    1.20    1.40
   5   4   3    3.70    1.70
   5   4   3    0.10    1.00
  -5   4  -3    2.80    1.70
   6  -4   3   40.40    4.10
   6  -4   3   47.30    4.30
  -6  -4  -3   45.10    3.90
  -6   4  -3   52.19    4.90
   6   4   3   49.20    4.20
   6   4   3   43.00    4.00
  -7  -4  -3   30.00    3.80
   7  -4   3   27.30    3.70
  -7   4  -3   31.20    4.10
   8  -4   3    3.60    1.90
   8  -4   3    3.80    1.40
  -8  -4  -3    2.90    1.70
  -8   4  -3    6.70    2.60
   9  -4   3   59.49    4.10
  -9  -4  -3   50.39    5.00
   9  -4   3   62.69    5.40
  -9   4  -3   53.89    5.90
  10  -4   3    8.60    2.40
 -10  -4  -3    5.50    2.70
  10  -4   3    6.00    2.60
 -10   4  -3    6.40    2.80
  11  -4   3    2.40    2.10
  11  -4   3    0.60    2.30
 -11  -4  -3   -0.20    2.00
 -11   4  -3   -0.50    2.30
 -12  -4  -3    3.90    2.60
  12  -4   3    3.30    2.30
 -12   4  -3    5.30    2.90
  13  -4   3    0.50    2.50
 -13  -4  -3   10.80    3.50
 -13   4  -3   -2.40    2.40
 -14  -4  -3    2.30    3.00
  14  -4   3    0.30    2.60
 -14   4  -3   -1.70    2.90
 -15  -4  -3    0.20    3.20
 -15   4  -3    3.30    3.00
  14  -5  -3   17.60    3.10
  14  -5  -3   17.90    4.20
 -14  -5   3    9.10    3.80
 -14   5   3   21.60    4.90
 -14   5   3   16.70    3.40
  13  -5  -3   10.00    3.20
 -13   5   3    3.80    2.30
  12  -5  -3   60.89    6.80
  12  -5  -3   56.49    4.10
 -12  -5   3   66.99    6.80
  12  -5  -3   71.19    5.90
 -12   5   3   62.79    4.50
 -12   5   3   68.39    7.20
  11  -5  -3  200.58   10.40
 -11  -5   3  195.68   10.10
 -11   5   3  177.18    6.80
 -11   5   3  183.08   10.50
  10  -5  -3  240.48   10.90
 -10  -5   3  235.68   10.50
 -10   5   3  240.58   11.70
   9  -5  -3  462.55   14.90
  -9  -5   3  467.45   14.30
  -9   5   3  463.45   16.20
   8  -5  -3  645.74   17.30
  -8  -5   3  662.83   17.00
  -7  -5   3  546.35   14.60
   7  -5  -3  549.95   15.30
  -7   5   3  554.74   16.70
   6  -5  -3  564.04   15.00
  -6  -5   3  555.64   19.00
  -6   5   3  554.84   16.20
  -5  -5   3 1382.26   24.80
   5  -5  -3 1345.77   25.60
  -5   5   3 1333.07   30.60
   5   5  -3 1350.76   21.40
   5   5  -3 1380.46   25.90
   4  -5  -3  622.94   15.10
  -4  -5   3  627.24   14.10
   4  -5  -3  619.74   16.30
   4   5  -3  620.14   12.60
  -4   5   3  643.84   16.30
   4   5  -3  618.54   14.90
   4   5  -3  640.84   17.00
  -3  -5   3 1562.24   25.50
   3  -5  -3 1551.44   27.20
   3  -5  -3 1437.76   31.10
  -3  -5   3 1492.65   27.40
  -3   5   3 1504.65   27.90
   3   5  -3 1512.05   23.50
  -3   5   3 1517.75   26.60
   3   5  -3 1553.84   26.50
   3   5  -3 1489.55   26.80
   3   5  -3 1512.95   24.80
   2  -5  -3 1452.15   26.70
  -2  -5   3 1481.25   23.90
  -2  -5   3 1427.26   26.40
   2  -5  -3 1458.35   26.00
   2   5  -3 1477.15   22.30
   2   5  -3 1451.65   24.90
   2   5  -3 1470.85   24.80
  -2   5   3 1464.25   25.70
  -2   5   3 1428.86   26.30
   2   5  -3 1462.75   26.00
   1  -5  -3 1950.50   32.30
   1  -5  -3 1955.80   32.30
  -1  -5   3 1947.41   32.50
   1   5  -3 1973.50   32.20
   1   5  -3 1962.10   30.60
   1   5  -3 1960.40   27.70
   1   5  -3 1945.61   31.70
  -1   5   3 1954.30   31.80
  -1   5   3 1886.41   34.40
   0  -5  -3 1366.66   24.80
   0  -5  -3 1358.36   23.70
   0  -5   3 1304.87   24.40
   0   5  -3 1370.86   24.60
   0   5  -3 1354.26   22.50
   0   5   3 1366.66   20.80
   0   5   3 1337.27   26.90
   0   5  -3 1335.87   24.60
   0   5   3 1344.37   23.20
   1  -5   3 1308.47   24.30
   1  -5   3 1355.06   25.10
  -1  -5  -3 1327.97   24.80
  -1  -5  -3 1317.87   22.70
   1   5   3 1347.47   22.30
  -1   5  -3 1365.06   22.20
   1   5   3 1375.56   24.40
  -1   5  -3 1335.97   24.40
   1   5   3 1355.36   21.80
  -1   5  -3 1323.67   25.00
  -2  -5  -3 1449.35   22.00
   2  -5   3 1455.05   27.40
   2  -5   3 1461.35   26.10
  -2  -5  -3 1420.46   23.10
  -2  -5  -3 1457.35   26.60
  -2   5  -3 1395.56   25.60
  -2   5  -3 1457.15   27.40
   2   5   3 1419.36   23.90
  -2   5  -3 1462.05   23.30
   2   5   3 1464.15   22.70
   2   5   3 1464.05   25.80
  -3  -5  -3 1081.99   17.40
   3  -5   3 1093.69   21.60
  -3  -5  -3 1136.19   18.80
   3  -5   3 1058.99   22.50
  -3   5  -3 1109.89   18.60
   3   5   3 1075.09   21.20
  -3   5  -3 1068.59   21.00
  -3   5  -3 1105.19   23.20
   3   5   3 1101.29   20.40
   4  -5   3 1056.89   21.30
   4  -5   3 1018.20   22.50
  -4   5  -3 1047.20   23.10
  -4   5  -3 1044.10   18.00
   4   5   3 1044.20   20.50
   4   5   3 1046.60   21.10
   5  -5   3 1310.07   25.80
  -5  -5  -3 1387.16   24.10
  -5   5  -3 1373.06   28.90
   5   5   3 1325.67   25.20
  -6  -5  -3  802.02   17.40
   6  -5   3  776.12   18.40
   6   5   3  770.52   18.30
  -6   5  -3  804.42   20.60
   7  -5   3  601.04   16.10
  -7  -5  -3  611.74   15.70
  -7   5  -3  598.84   18.00
  -8  -5  -3  118.89    7.00
   8  -5   3  117.49    9.30
  -8   5  -3  116.49    8.80
  -9  -5  -3  322.37   11.80
   9  -5   3  306.37   12.30
  -9   5  -3  326.57   13.70
  10  -5   3  142.49    8.80
 -10  -5  -3  135.89    8.20
 -10   5  -3  142.89    9.30
  11  -5   3  117.89    8.30
 -11  -5  -3  134.89    8.60
 -11   5  -3  124.79    9.40
  12  -5   3   79.39    8.20
  12  -5   3   76.09    7.60
 -12  -5  -3   83.29    7.40
 -12   5  -3   80.89    7.90
  13  -5   3   36.30    6.00
 -13  -5  -3   51.99    6.70
  14  -5   3   18.80    4.60
 -14  -5  -3   11.30    4.10
 -14   5  -3   15.90    4.70
  13  -6  -3    3.20    2.90
 -13  -6   3   -2.00    2.60
 -13   6   3   -1.30    3.00
 -12  -6   3    1.30    4.20
  12  -6  -3   -3.30    2.50
 -12   6   3    1.70    3.10
  11  -6  -3    1.50    2.70
 -11  -6   3    2.60    2.70
 -11   6   3    6.30    3.20
 -10  -6   3    6.50    2.50
  10  -6  -3    0.40    2.00
 -10   6   3    5.20    2.80
  -9  -6   3   11.90    3.10
   9  -6  -3   10.40    3.00
  -9   6   3   15.20    3.70
  -8  -6   3   48.80    5.00
   8  -6  -3   38.10    5.00
  -8   6   3   44.10    5.60
  -7  -6   3   26.30    3.70
   7  -6  -3   32.10    4.50
  -7   6   3   30.80    4.90
   6  -6  -3    4.20    2.40
  -6  -6   3    5.30    2.30
  -6   6   3    4.40    2.70
  -5  -6   3    8.90    2.20
   5  -6  -3   10.50    2.80
  -5   6   3   10.10    3.10
   5   6  -3    8.70    1.70
   4  -6  -3   14.20    3.00
  -4  -6   3   13.60    2.60
   4   6  -3   14.20    2.20
  -4   6   3   10.40    2.90
   4   6  -3   13.10    2.10
   4   6  -3    8.80    2.10
  -3  -6   3    4.20    1.70
   3  -6  -3    6.30    2.20
  -3  -6   3    3.40    2.00
   3  -6  -3    4.40    2.40
   3   6  -3    5.50    1.70
   3   6  -3    5.10    1.60
  -3   6   3    3.20    2.10
   3   6  -3    5.20    1.80
   2  -6  -3    4.30    1.80
  -2  -6   3    0.00    1.30
  -2  -6   3    1.50    1.50
   2  -6  -3    2.90    1.80
  -2   6   3    0.80    1.50
   2   6  -3    2.60    1.40
   2   6  -3    1.20    1.10
   2   6  -3    2.50    1.10
  -1  -6   3    3.50    1.70
   1  -6  -3    1.70    1.60
   1  -6  -3    6.70    1.90
   1   6  -3    1.70    1.20
   1   6  -3    4.70    1.80
  -1   6   3    3.30    1.50
   0  -6   3    9.00    2.30
   0  -6  -3   10.30    2.30
   0  -6  -3   13.10    2.80
   0   6   3   13.60    2.50
   0   6  -3   11.70    2.00
   0   6  -3   11.90    2.60
  -1  -6  -3   -1.00    1.20
   1  -6   3   -0.70    1.00
  -1  -6  -3    0.30    1.10
   1  -6   3   -0.50    1.40
   1   6   3   -0.40    0.90
  -1   6  -3    0.80    1.00
   1   6   3    0.50    1.10
  -1   6  -3    0.40    1.40
  -2  -6  -3   23.60    2.20
   2  -6   3   17.70    3.00
   2  -6   3   22.00    3.30
  -2  -6  -3   19.90    3.20
  -2  -6  -3   19.40    2.40
   2   6   3   21.00    2.30
  -2   6  -3   15.50    2.20
   2   6   3   19.10    2.40
  -2   6  -3   24.30    3.70
  -3  -6  -3   28.90    2.70
   3  -6   3   20.80    3.40
  -3  -6  -3   29.70    2.60
   3   6   3   30.10    3.10
   3   6   3   22.80    2.10
  -3   6  -3   28.20    2.40
  -3   6  -3   30.10    4.20
   4  -6   3  112.69    6.70
  -4  -6  -3  111.89    5.10
  -4   6  -3  124.99    7.60
  -4   6  -3  112.59    4.90
   4   6   3  113.39    6.80
  -5  -6  -3   29.80    3.30
   5  -6   3   22.10    3.70
  -5   6  -3   19.80    2.50
  -5   6  -3   20.20    4.00
   5   6   3   26.50    3.50
   6  -6   3    4.70    2.20
  -6  -6  -3    1.50    1.80
  -6   6  -3    3.30    1.50
   7  -6   3   13.80    3.20
  -7  -6  -3   18.70    3.30
  -7   6  -3   20.60    4.30
  -8  -6  -3    7.50    2.80
   8  -6   3    2.50    2.10
  -8   6  -3    5.00    2.90
  -9  -6  -3    6.70    2.60
   9  -6   3    8.10    3.00
  -9   6  -3    7.10    3.40
 -10  -6  -3    3.20    2.50
  10  -6   3    4.80    2.80
 -10   6  -3    3.00    2.50
  11  -6   3   -1.80    2.10
 -11  -6  -3    1.70    2.50
 -11   6  -3    2.00    2.70
 -12  -6  -3    2.90    2.80
  12  -6   3   -4.10    2.40
 -12   6  -3   -5.40    2.70
 -13  -6  -3   -2.80    2.60
  13  -6   3   -7.50    4.20
 -13   6  -3    0.60    3.00
  12  -7  -3   23.00    5.10
 -12  -7   3   34.40    5.30
  11  -7  -3   23.80    4.70
 -11   7   3   43.70    6.60
  10  -7  -3  126.09    9.00
 -10  -7   3  120.79    8.60
  -9  -7   3  120.89    7.70
   9  -7  -3  119.39    8.40
  -9   7   3  127.09    9.30
  -8  -7   3  239.08   10.10
   8  -7  -3  220.18   11.10
  -8   7   3  245.08   12.30
  -7  -7   3  313.87   11.30
   7  -7  -3  295.57   12.40
  -7   7   3  320.17   13.60
  -6  -7   3  243.48    9.60
   6  -7  -3  229.68   10.60
  -6   7   3  235.48   11.30
  -5  -7   3  236.08    8.90
   5  -7  -3  235.38   10.60
  -5   7   3  242.98   11.20
   5   7  -3  238.38    7.90
   4  -7  -3  304.77   11.80
  -4  -7   3  299.47    9.50
  -4   7   3  280.17   11.60
   4   7  -3  296.27    9.50
   4   7  -3  298.77    9.00
   4   7  -3  292.07    8.40
  -3  -7   3  486.15   12.20
  -3  -7   3  453.25   15.00
   3  -7  -3  482.35   15.00
   3   7  -3  493.35   12.70
   3   7  -3  460.45   11.60
   3   7  -3  478.65   10.70
  -3   7   3  479.05   14.80
  -2  -7   3  640.84   20.90
   2   7  -3  634.34   15.40
   2   7  -3  678.23   16.10
   2   7  -3  636.44   13.20
  -2   7   3  640.94   16.90
   1  -7  -3  478.55   13.90
   1  -7  -3  474.35   17.50
   1   7  -3  472.85   12.40
   1   7  -3  491.45   13.90
  -1   7   3  474.85   13.60
   0  -7  -3  805.62   22.60
   0  -7  -3  794.82   18.30
   0   7   3  790.32   17.80
   0   7  -3  792.62   16.90
   0   7  -3  804.42   19.40
  -1  -7  -3  715.63   16.30
  -1   7  -3  737.43   15.60
   1   7   3  734.03   16.20
  -1   7  -3  738.23   19.00
  -2  -7  -3  629.94   11.70
  -2  -7  -3  607.34   13.80
  -2  -7  -3  634.54   19.90
   2  -7   3  628.84   17.30
  -2   7  -3  619.74   13.90
  -2   7  -3  631.84   17.70
   2   7   3  615.24   13.50
  -3  -7  -3  555.04   12.20
   3  -7   3  569.84   16.40
   3   7   3  575.54   11.80
  -3   7  -3  567.24   12.90
   3   7   3  552.04   13.50
  -3   7  -3  586.04   17.60
  -4  -7  -3  484.15   11.50
   4  -7   3  466.35   14.80
  -4   7  -3  464.35   11.20
   4   7   3  454.35   12.80
  -5  -7  -3  149.88    6.70
   5  -7   3  143.79    8.20
  -5   7  -3  140.99    5.80
  -5   7  -3  159.68    9.40
   6  -7   3  155.38    8.70
  -6  -7  -3  155.38    7.40
  -6   7  -3  165.98    9.90
  -6   7  -3  148.99    5.90
   7  -7   3  178.68    9.50
  -7  -7  -3  189.98    8.40
  -7   7  -3  174.98    6.50
  -7   7  -3  189.78   11.00
  -8  -7  -3  128.89    7.40
   8  -7   3  138.39    8.90
  -8   7  -3  129.09    9.40
  -8   7  -3  109.59    5.30
   9  -7   3   74.99    7.40
  -9  -7  -3   86.99    6.90
  -9   7  -3   90.19    8.40
 -10  -7  -3   68.89    6.70
  10  -7   3   61.09    7.80
 -10   7  -3   61.59    7.90
  11  -7   3   82.09    8.00
 -11  -7  -3   78.89    7.30
 -11   7  -3   66.79    8.20
 -12  -7  -3   47.50    6.50
 -10   8   3   -2.80    4.90
  -9  -8   3   -1.20    2.50
   9  -8  -3    6.90    3.10
  -9   8   3    5.90    3.60
  -8  -8   3   -1.70    2.00
   8  -8  -3   -1.70    2.70
   8   8  -3   -4.60    1.80
  -8   8   3    0.50    3.40
  -7  -8   3    7.80    2.70
   7  -8  -3    2.10    2.60
  -7   8   3    8.60    3.30
   6  -8  -3   30.50    5.00
  -6  -8   3   23.40    3.70
  -6   8   3   27.10    4.90
   6   8  -3   24.60    3.30
  -5  -8   3    6.00    2.60
   5  -8  -3    7.30    3.00
  -5   8   3   11.40    3.50
   5   8  -3    7.70    2.20
   4  -8  -3    3.70    2.50
  -4  -8   3    0.20    2.00
  -4   8   3    3.00    1.90
   4   8  -3   -1.80    1.30
   4   8  -3    1.70    1.60
   4   8  -3   -0.30    1.50
  -3  -8   3   -0.90    1.90
   3  -8  -3    1.90    2.20
  -3   8   3    1.30    1.90
   3   8  -3    1.80    1.70
   2  -8  -3    7.90    2.70
  -2  -8   3    5.50    2.70
   2   8  -3    8.90    2.60
  -2   8   3    4.00    2.30
  -1  -8   3    5.40    2.60
   1  -8  -3    4.90    2.30
  -1   8   3    5.90    2.50
   1   8  -3    5.70    2.20
   1   8  -3    1.90    1.90
   0  -8   3    0.50    1.80
   0  -8  -3    1.80    1.80
   0   8  -3   -3.20    1.50
   0   8  -3    1.10    1.90
  -1  -8  -3    2.60    2.10
   1  -8   3    3.20    2.10
  -1   8  -3    2.30    2.10
   1   8   3    2.80    1.50
  -1   8  -3    1.90    1.60
  -2  -8  -3    1.70    1.90
   2  -8   3    9.30    3.20
  -2  -8  -3    4.10    2.30
  -2   8  -3    8.80    3.00
  -2   8  -3    4.30    1.90
   2   8   3    8.60    2.00
   3  -8   3    3.90    2.50
  -3  -8  -3    4.70    1.50
  -3   8  -3    6.40    2.90
   3   8   3    3.40    1.70
  -4  -8  -3   -0.80    1.30
   4  -8   3    0.20    2.10
   4   8   3    0.70    1.80
  -4   8  -3   -2.20    2.10
   5  -8   3   -1.10    2.20
  -5  -8  -3    0.30    1.40
  -5   8  -3    2.20    2.50
  -5   8  -3    0.20    1.20
   6  -8   3    4.30    2.60
  -6  -8  -3    4.50    2.20
  -6   8  -3    6.80    3.30
   7  -8   3    1.80    1.90
  -7   8  -3    0.40    2.40
   8  -8   3   -0.80    2.20
  -8  -8  -3   -0.10    2.30
  -8   8  -3    3.00    3.50
  -9  -8  -3    2.90    2.20
   9  -8   3   -0.50    2.70
  -9   8  -3   -0.10    2.70
 -10  -8  -3    5.10    3.20
  -7  -9   3   67.29    6.00
   7  -9  -3   72.29    7.70
  -7   9   3   85.49    8.10
   7   9  -3   70.29    5.60
   6  -9  -3  121.29    9.10
  -6  -9   3  134.69    7.50
   6   9  -3  122.99   10.70
  -6   9   3  162.48   16.40
  -5  -9   3  219.78    9.10
   5  -9  -3  230.28   12.00
  -5   9   3  228.08   11.90
   5   9  -3  221.38    7.90
   4   9  -3  140.89    6.50
  -4   9   3  142.69    9.00
  -3  -9   3   63.59    7.20
   3  -9  -3   78.89    7.30
  -3   9   3   74.69    6.40
   3   9  -3   74.59    5.30
   2  -9  -3  128.49    9.20
  -2  -9   3  112.49    8.70
   2   9  -3  120.39    7.10
  -2   9   3  108.99    7.40
   1  -9  -3  132.09    9.40
  -1  -9   3  154.88    9.90
  -1   9   3  144.09    8.30
   1   9  -3  153.38    8.30
   0  -9   3  198.48   11.10
   0  -9  -3  193.98   11.10
   0   9  -3  190.68    9.80
   0   9   3  189.78    8.80
   1  -9   3  149.59    9.90
  -1  -9  -3  171.58   10.30
  -1   9  -3  159.68    9.30
   1   9   3  165.98    7.70
   2  -9   3  169.18   10.30
  -2  -9  -3  151.98    9.90
   2   9   3  159.58    7.00
  -2   9  -3  169.78    9.70
   3  -9   3  147.69   12.50
  -3   9  -3  155.38    9.70
  -4  -9  -3  145.09    5.90
   4  -9   3  148.49   10.10
  -4   9  -3  163.58   10.30
   5  -9   3   99.19    8.30
  -5  -9  -3  102.39    5.50
  -5   9  -3  105.39    8.80
  -6  -9  -3   73.49    5.30
   6  -9   3   94.19    8.10
  -6   9  -3   78.79    8.30
  -7   9  -3   23.30    5.40
  -3  10   3   -2.40    1.90
  -2  10   3    0.10    2.30
   1  10  -3   -1.50    2.10
  -1  10   3    0.90    2.00
   0 -10  -3   -0.90    4.30
   0  10   3    3.20    2.20
   0  10  -3    0.30    2.40
  -1  10  -3   -1.30    2.30
   1  10   3   -2.40    1.90
  -2  10  -3    2.90    2.30
  -3  10  -3    3.10    4.00
 -16   0   4    7.60    3.50
 -16   0   4    6.10    3.40
 -15   0   4  128.29    8.90
 -15   0   4  108.59    7.40
 -14   0   4   73.19    6.80
 -14   0   4   71.99    6.70
 -13   0   4  174.78    9.30
 -13   0   4  167.98    8.30
 -12   0   4  196.18    8.50
 -12   0   4  181.48   10.00
 -11   0   4  259.77    9.60
  11   0  -4  243.58    9.80
 -11   0   4  268.37   10.20
  10   0  -4   37.30    3.90
 -10   0   4   39.50    4.00
   9   0  -4  235.58    8.70
  -9   0   4  224.08    8.10
  -9   0   4  202.38    8.10
  -8   0   4   35.70    3.40
   8   0  -4   33.60    3.10
  -8   0   4   33.80    3.30
   7   0  -4    6.30    1.60
  -7   0   4    2.10    1.30
  -7   0   4    2.40    1.20
   7   0  -4    6.10    1.60
   6   0  -4  926.21   17.50
  -6   0   4  893.01   16.60
  -6   0   4  893.11   16.80
   6   0  -4  913.91   17.10
  -5   0   4 4510.95   61.29
  -5   0   4 4481.95   60.89
   5   0  -4 4531.65   61.29
   5   0  -4 4517.25   61.69
   5   0  -4 4563.24   60.29
   4   0  -4   26.90    2.00
   4   0  -4   29.00    2.10
  -4   0   4   24.10    2.00
   4   0  -4   28.90    2.30
  -4   0   4   23.60    2.10
   3   0  -4  202.88    5.20
   3   0  -4  207.58    5.40
  -3   0   4  188.08    5.40
   3   0  -4  196.98    6.50
  -3   0   4  200.08    5.20
   2   0  -4  396.56    8.20
   2   0  -4  400.56    7.90
  -2   0   4  406.96    7.70
   2   0  -4  396.26    7.70
  -2   0   4  400.36    7.60
   1   0  -4 1530.85   21.50
   1   0  -4 1517.45   22.20
   1   0  -4 1517.35   22.30
  -1   0   4 1529.95   21.80
   0   0   4 1250.67   18.70
   0   0  -4 1256.17   19.10
   2   0   4 2140.49   31.00
  -2   0  -4 2169.38   31.30
   3   0   4 1234.98   20.20
  -3   0  -4 1227.48   20.10
  -3   0  -4 1229.08   19.90
   4   0   4 2319.87   34.30
  -4   0  -4 2286.07   34.10
  -4   0  -4 2283.97   33.50
  -5   0  -4  795.02   14.90
  -5   0  -4  770.02   15.40
   5   0   4  800.32   15.70
   6   0   4  127.09    5.70
  -6   0  -4  131.19    5.30
   7   0   4   33.00    3.20
  -7   0  -4   34.00    3.10
   8   0   4   23.50    2.70
  -8   0  -4   25.10    3.00
   8   0   4   29.30    3.30
   9   0   4  216.98    8.80
  -9   0  -4  206.58    7.90
   9   0   4  212.28    7.90
  10   0   4  104.79    5.80
 -10   0  -4  109.29    6.00
  11   0   4  148.09    7.20
 -11   0  -4  146.99    7.40
 -12   0  -4   39.60    4.50
  12   0   4   34.90    4.00
 -13   0  -4   90.09    6.40
 -14   0  -4   10.60    3.50
 -14   0  -4   15.10    3.50
 -15   0  -4   14.90    4.40
 -15   0  -4   16.80    4.50
 -16   0  -4    8.90    3.50
 -16   0  -4    1.10    3.40
  16  -1  -4    3.00    2.80
 -16  -1   4    2.70    2.70
 -16  -1   4    2.20    3.30
 -16   1   4    0.70    2.90
 -16   1   4    1.50    3.10
 -15  -1   4    5.40    3.10
 -15   1   4    5.80    3.00
 -15   1   4    6.80    3.10
 -14  -1   4   14.70    3.10
 -14  -1   4   19.50    4.10
 -14   1   4   14.60    3.40
 -14   1   4   12.50    3.50
 -13  -1   4    3.00    2.50
 -13   1   4    4.40    2.60
 -12  -1   4   14.80    3.50
 -12  -1   4   13.60    2.90
  12   1  -4   12.80    2.90
 -12   1   4   13.40    2.80
 -12   1   4   16.90    3.50
 -11  -1   4   17.10    2.80
 -11  -1   4   16.30    3.10
  11   1  -4   18.40    3.00
 -11   1   4   18.70    3.30
 -11   1   4   15.40    3.30
 -10  -1   4   13.90    2.80
  10  -1  -4   20.40    3.80
 -10  -1   4   21.80    3.10
  10   1  -4   21.70    3.10
 -10   1   4   18.70    3.30
 -10   1   4   18.40    3.00
   9  -1  -4   65.19    4.80
  -9  -1   4   55.49    4.00
  -9  -1   4   50.89    4.50
   9   1  -4   57.29    4.10
  -9   1   4   54.09    4.40
  -9   1   4   58.39    4.80
  -8  -1   4   10.60    2.10
  -8  -1   4   11.10    2.30
   8  -1  -4    9.70    2.30
  -8   1   4    7.90    2.10
   8   1  -4    7.50    1.90
  -8   1   4    8.80    2.00
   8   1  -4   11.20    2.10
  -7  -1   4  277.67    8.70
  -7  -1   4  278.97    7.90
   7  -1  -4  292.17    7.70
   7  -1  -4  295.47    9.50
  -7   1   4  298.77    9.30
   7   1  -4  290.07    9.10
  -7   1   4  295.77    8.30
   7   1  -4  277.57    8.30
   6  -1  -4  107.99    4.30
  -6  -1   4  100.39    4.30
  -6  -1   4   98.29    4.80
   6  -1  -4  106.29    5.20
   6   1  -4   96.59    4.30
  -6   1   4  103.89    4.40
   6   1  -4   99.49    5.00
   5  -1  -4  186.08    5.70
   5  -1  -4  192.38    5.60
   5  -1  -4  186.68    6.70
  -5  -1   4  197.58    6.40
  -5   1   4  193.18    6.60
  -5   1   4  186.28    5.60
   5   1  -4  224.98    6.90
   5   1  -4  198.98    5.90
   4  -1  -4 1168.98   20.50
   4  -1  -4 1194.88   18.60
  -4  -1   4 1199.08   19.70
   4  -1  -4 1218.68   18.60
  -4   1   4 1186.38   18.30
  -4   1   4 1183.88   20.30
   4   1  -4 1226.48   19.10
   4   1  -4 1211.68   20.10
  -3  -1   4    9.50    1.40
   3  -1  -4   11.80    1.60
   3  -1  -4   11.40    1.30
   3  -1  -4   12.00    1.50
  -3   1   4   12.60    1.60
  -3   1   4   11.40    1.20
   3   1  -4   12.90    1.50
   3   1  -4   12.40    1.60
  -3   1   4   12.60    1.30
   2  -1  -4 2256.37   36.60
  -2  -1   4 2372.76   32.10
   2  -1  -4 2328.17   31.00
  -2  -1   4 2312.97   32.40
   2  -1  -4 2418.96   30.60
   2  -1  -4 2294.67   32.10
   2   1  -4 2331.37   32.10
   2   1  -4 2289.67   34.10
  -2   1   4 2317.27   33.00
  -2   1   4 2311.77   30.80
   2   1  -4 2277.57   30.70
  -2   1   4 2339.57   31.60
  -1  -1   4 1861.91   25.40
   1  -1  -4 1886.51   25.60
  -1  -1   4 1959.00   26.70
   1  -1  -4 1954.10   25.20
   1  -1  -4 1925.31   27.40
   1  -1  -4 1902.01   27.70
  -1  -1   4 1892.61   27.00
   1   1  -4 1938.91   27.10
   1   1  -4 1907.11   25.30
  -1   1   4 1849.71   27.40
  -1   1   4 1963.90   26.90
  -1   1   4 2026.20   25.20
   0  -1  -4 1250.87   16.90
   0  -1   4 1213.78   18.10
   0  -1  -4 1211.88   19.10
   0  -1   4 1195.98   16.80
   0  -1  -4 1256.47   18.70
   0   1  -4 1228.48   18.60
   0   1   4 1265.07   18.80
   0   1  -4 1217.58   16.80
   0   1   4 1255.27   16.80
   0   1  -4 1211.98   18.30
   1  -1   4 1920.01   26.80
  -1  -1  -4 1877.41   27.80
   1  -1   4 1936.11   25.60
  -1   1  -4 1898.71   27.30
   1   1   4 1859.71   27.60
   1   1   4 1906.91   25.60
  -2  -1  -4   52.69    3.00
   2  -1   4   48.10    2.50
  -2   1  -4   51.19    2.70
  -2   1  -4   50.99    3.00
   3  -1   4 1816.92   27.00
  -3  -1  -4 1780.82   27.80
  -3   1  -4 1809.42   28.10
   3   1   4 1864.31   28.10
  -3   1  -4 1804.32   27.10
  -4  -1  -4   58.09    2.90
  -4  -1  -4   56.19    3.60
   4  -1   4   65.69    3.40
  -4   1  -4   62.69    3.40
  -4   1  -4   69.39    3.90
   4   1   4   64.29    3.70
  -5  -1  -4   27.40    2.20
   5  -1   4   23.30    2.40
   5  -1   4   20.80    2.30
  -5  -1  -4   26.30    2.80
   5   1   4   27.80    2.70
  -5   1  -4   23.70    2.40
  -5   1  -4   22.70    2.60
   6  -1   4   39.20    3.00
  -6  -1  -4   51.59    3.90
  -6  -1  -4   44.70    2.80
   6  -1   4   28.80    2.90
  -6   1  -4   30.50    3.20
  -6   1  -4   38.50    3.10
   6   1   4   46.90    3.70
  -7  -1  -4    9.80    1.70
   7  -1   4    5.80    1.80
   7  -1   4    7.10    1.80
  -7   1  -4    5.00    1.80
   7   1   4    5.30    1.80
   8  -1   4  109.69    5.90
   8  -1   4  104.39    5.80
  -8  -1  -4  121.59    5.10
  -8   1  -4  117.09    6.20
   8   1   4  118.09    6.30
  -9  -1  -4   25.80    3.00
   9  -1   4   15.50    3.30
   9  -1   4   25.50    3.50
  -9   1  -4   24.50    3.50
 -10  -1  -4   12.40    2.30
  10  -1   4   10.10    2.50
 -10   1  -4    8.20    2.30
 -11  -1  -4   12.70    2.50
 -12  -1  -4    5.60    2.10
 -12   1  -4    1.10    2.20
 -13  -1  -4    0.70    1.80
 -13  -1  -4    3.30    2.90
 -13   1  -4    9.50    3.00
 -14  -1  -4    4.40    2.50
 -14  -1  -4    5.40    3.00
 -14   1  -4    2.60    2.70
 -15  -1  -4   -0.10    3.40
 -15  -1  -4    3.00    2.30
 -15   1  -4    3.80    3.00
 -15   1  -4    4.30    3.40
 -16  -1  -4    1.80    3.20
 -16  -1  -4    2.70    2.70
 -16   1  -4   -0.20    2.90
 -16   1  -4   -0.40    3.30
 -16  -2   4    7.40    3.80
 -16   2   4   10.20    3.60
 -16   2   4    6.90    3.10
 -15  -2   4    8.80    5.40
  15  -2  -4   13.30    3.20
 -15   2   4   13.40    3.10
 -15   2   4   17.40    3.90
  14  -2  -4   57.09    5.00
 -14  -2   4   62.79    6.50
  14   2  -4   55.09    5.40
 -14   2   4   71.39    6.70
 -14   2   4   59.89    6.10
  13  -2  -4   69.39    5.10
 -13  -2   4   82.59    7.10
  13   2  -4   81.69    5.30
 -13   2   4   73.49    6.60
 -12  -2   4   36.10    4.90
  12  -2  -4   36.80    3.70
  12   2  -4   32.70    3.80
 -12   2   4   35.80    4.20
 -11  -2   4  120.49    9.00
  11  -2  -4  124.79    6.00
  11   2  -4  125.39    6.10
 -11   2   4  128.19    7.70
 -11   2   4  120.39    7.70
 -10  -2   4   77.69    5.90
  10  -2  -4   80.09    4.70
 -10   2   4   78.89    5.00
 -10   2   4   86.49    6.20
  10   2  -4   81.39    4.80
  -9  -2   4    3.70    2.00
   9  -2  -4    1.60    1.40
  -9   2   4    3.40    2.00
   9   2  -4    1.70    1.30
  -9   2   4    2.00    1.40
   8  -2  -4  732.23   14.10
   8  -2  -4  712.03   17.60
  -8  -2   4  703.13   16.40
   8   2  -4  710.13   17.10
  -8   2   4  747.23   17.50
   8   2  -4  718.03   14.60
   7  -2  -4  673.63   13.10
  -7  -2   4  645.94   15.00
   7   2  -4  664.83   13.30
   7   2  -4  669.63   15.70
  -7   2   4  677.73   16.00
  -7   2   4  662.13   13.10
   6  -2  -4  731.03   16.40
   6  -2  -4  720.93   13.10
  -6  -2   4  706.13   15.20
   6   2  -4  720.43   13.60
   6   2  -4  730.53   15.80
  -6   2   4  702.73   12.90
  -6   2   4  723.33   16.00
  -5  -2   4  291.37    8.30
   5  -2  -4  292.37    9.10
   5  -2  -4  294.27    7.00
   5  -2  -4  293.37    7.70
  -5   2   4  297.97    6.70
   5   2  -4  300.07    8.20
   5   2  -4  294.67    8.60
  -5   2   4  296.07    9.00
   4  -2  -4 2614.64   35.90
   4  -2  -4 2662.43   35.20
   4  -2  -4 2653.83   36.80
   4  -2  -4 2564.04   39.20
  -4  -2   4 2562.04   37.80
  -4   2   4 2618.84   39.10
   4   2  -4 2584.44   36.70
   4   2  -4 2573.74   36.80
   4   2  -4 2576.64   36.50
  -4   2   4 2577.64   34.70
   4   2  -4 2612.34   38.50
   3  -2  -4  736.73   11.20
   3  -2  -4  723.23   12.50
  -3  -2   4  713.83   13.50
   3  -2  -4  733.53   14.70
   3  -2  -4  766.22   12.80
   3   2  -4  720.03   12.90
  -3   2   4  729.63   14.40
  -3   2   4  733.23   11.00
   3   2  -4  722.73   12.80
  -3   2   4  749.13   12.00
   3   2  -4  718.13   13.80
  -2  -2   4  159.28    4.60
   2  -2  -4  154.58    4.30
   2  -2  -4  164.08    5.50
   2  -2  -4  155.18    4.60
  -2  -2   4  147.89    4.80
  -2   2   4  159.68    4.30
   2   2  -4  153.18    4.40
  -2   2   4  158.48    4.20
   2   2  -4  150.98    4.50
  -2   2   4  147.69    5.20
   2   2  -4  146.09    4.90
   1  -2  -4   18.10    1.00
  -1  -2   4   17.00    1.60
   1  -2  -4   17.70    1.40
  -1  -2   4   15.90    1.40
   1  -2  -4   19.00    1.80
   1  -2  -4   21.30    2.40
  -1  -2   4   17.10    1.50
   1   2  -4   15.40    1.40
  -1   2   4   12.00    1.50
  -1   2   4   18.00    1.40
   1   2  -4   19.80    1.60
  -1   2   4   15.20    1.40
   1   2  -4   21.60    1.80
   0  -2  -4  506.85    9.90
   0  -2  -4  517.95    9.30
   0  -2   4  506.05    8.90
   0  -2  -4  506.45   10.00
   0  -2   4  499.55    9.20
   0   2   4  522.55    9.20
   0   2   4  520.85    9.90
   0   2   4  507.45    9.70
   0   2  -4  494.75    9.30
   0   2  -4  484.95    9.60
   0   2  -4  497.85    9.20
  -1  -2  -4  137.19    4.20
  -1  -2  -4  140.69    4.80
   1  -2   4  138.09    4.20
   1  -2   4  134.59    3.80
   1   2   4  137.79    4.70
   1   2   4  143.59    4.20
  -1   2  -4  141.69    4.30
  -1   2  -4  136.69    4.10
  -1   2  -4  142.89    5.30
   2  -2   4  517.65    9.50
  -2  -2  -4  529.65   11.10
   2  -2   4  550.54   10.20
  -2  -2  -4  525.15    9.40
   2   2   4  529.25   10.10
  -2   2  -4  520.25   11.70
   2   2   4  527.85   11.00
  -2   2  -4  522.45   10.10
  -3  -2  -4 1778.62   28.00
  -3  -2  -4 1754.52   24.80
   3  -2   4 1755.82   28.90
   3  -2   4 1796.02   26.50
   3  -2   4 1791.42   26.00
  -3   2  -4 1791.42   26.40
  -3   2  -4 1778.22   28.80
   3   2   4 1810.32   28.10
   3   2   4 1812.42   26.90
  -4  -2  -4  607.54   13.20
   4  -2   4  623.04   14.00
   4   2   4  609.64   13.40
  -4   2  -4  611.44   11.80
  -4   2  -4  619.24   14.00
  -5  -2  -4   19.50    2.70
  -5  -2  -4   22.90    1.70
   5  -2   4   16.50    2.30
   5  -2   4   21.60    2.20
  -5   2  -4   15.70    2.60
   5   2   4   22.70    2.80
  -5   2  -4   21.20    2.20
   6  -2   4 1032.30   20.80
  -6  -2  -4 1043.30   16.30
   6  -2   4 1046.20   18.90
  -6  -2  -4 1006.40   20.10
   6   2   4 1058.19   20.80
  -6   2  -4 1050.99   21.10
  -6   2  -4 1032.60   18.50
  -7  -2  -4  387.36    8.30
   7  -2   4  391.96   10.50
   7  -2   4  397.86   12.20
  -7   2  -4  404.36   12.10
   7   2   4  384.66   11.70
   8  -2   4  289.77   10.30
   8  -2   4  305.47    9.60
  -8  -2  -4  286.57    7.10
  -8   2  -4  300.77   10.70
   8   2   4  305.37   11.20
  -9  -2  -4   31.20    2.60
   9  -2   4   32.90    4.00
  -9   2  -4   33.10    4.30
  10  -2   4   50.29    4.70
 -10  -2  -4   57.99    3.50
 -10   2  -4   58.99    5.50
 -11  -2  -4    6.40    1.70
 -11  -2  -4    9.20    3.00
 -11   2  -4    6.10    2.60
 -12  -2  -4   47.40    3.50
 -12  -2  -4   51.49    5.60
 -12   2  -4   49.60    6.40
 -13  -2  -4   39.20    4.30
 -13  -2  -4   47.90    5.80
 -13   2  -4   39.70    5.40
 -14  -2  -4   16.30    4.00
 -14   2  -4    7.70    3.40
 -15  -2  -4    5.10    3.40
 -15   2  -4    9.70    3.60
 -15   2  -4   10.70    3.60
 -16   2  -4    2.30    3.00
 -16   2  -4   10.40    3.90
  16  -3  -4    1.40    2.90
 -16   3   4    0.70    3.30
 -16   3   4    0.90    2.70
 -15  -3   4    9.50    3.70
  15  -3  -4    8.00    2.70
 -15   3   4   11.30    4.00
 -15   3   4    9.40    3.40
  14  -3  -4   -1.70    1.70
 -14  -3   4    4.50    2.80
 -14   3   4    0.30    2.50
 -14   3   4    0.20    1.90
 -13  -3   4    3.90    2.60
  13  -3  -4    2.40    2.10
 -13   3   4    7.10    3.10
  13   3  -4    6.60    1.60
 -13   3   4    2.70    2.10
  12  -3  -4    7.70    2.30
 -12  -3   4    8.60    3.10
 -12   3   4    6.20    2.20
 -12   3   4    4.60    2.80
  12   3  -4    8.70    1.90
  11  -3  -4   25.80    3.30
 -11  -3   4   30.20    4.40
  11   3  -4   28.70    2.90
 -11   3   4   28.90    4.60
 -11   3   4   27.70    3.80
  10  -3  -4  184.78    6.90
 -10  -3   4  175.88    9.30
 -10   3   4  192.98    9.50
  10   3  -4  195.28    6.70
 -10   3   4  189.88    7.30
   9  -3  -4   22.30    4.40
  -9  -3   4   22.10    3.40
   9  -3  -4   21.50    2.90
  -9   3   4   27.30    4.20
   9   3  -4   27.40    2.60
  -9   3   4   25.40    3.00
   8  -3  -4   65.79    4.70
   8  -3  -4   61.79    3.90
  -8  -3   4   59.79    4.80
   8   3  -4   64.99    4.60
   8   3  -4   59.79    3.40
  -8   3   4   65.49    5.60
  -8   3   4   68.39    3.80
   7  -3  -4   17.70    2.30
   7  -3  -4   16.10    3.00
  -7  -3   4   16.70    2.80
   7  -3  -4   14.20    2.40
   7   3  -4   17.20    2.80
  -7   3   4   15.00    2.00
  -7   3   4   15.10    3.00
   7   3  -4   15.30    3.00
   7   3  -4   17.60    2.00
  -6  -3   4   21.40    2.90
   6  -3  -4   20.60    2.30
   6  -3  -4   26.20    3.10
   6  -3  -4   20.60    2.70
  -6   3   4   25.00    2.00
   6   3  -4   17.10    2.70
  -6   3   4   26.90    3.40
   6   3  -4   20.00    2.10
   6   3  -4   23.60    2.70
   5  -3  -4  136.99    4.50
  -5  -3   4  122.29    5.60
   5  -3  -4  133.79    6.40
  -5   3   4  124.69    6.20
   5   3  -4  119.89    5.60
   5   3  -4  136.29    5.50
  -4  -3   4   67.39    4.00
   4  -3  -4   70.09    3.20
   4  -3  -4   72.49    3.90
   4  -3  -4   73.69    4.50
   4   3  -4   75.49    3.80
   4   3  -4   69.89    4.10
  -4   3   4   71.09    4.40
   3  -3  -4   69.69    3.10
   3  -3  -4   64.99    4.10
  -3  -3   4   63.69    3.70
   3  -3  -4   80.09    3.90
   3   3  -4   80.19    4.10
   3   3  -4   69.79    3.40
   3   3  -4   72.39    3.70
  -3   3   4   70.59    2.70
  -3   3   4   64.59    4.10
   2  -3  -4   90.19    4.40
  -2  -3   4   80.09    3.90
   2  -3  -4   84.49    3.50
  -2  -3   4   79.59    4.00
   2  -3  -4   82.89    3.80
   2   3  -4   86.09    3.80
  -2   3   4   84.99    4.30
   2   3  -4   84.49    4.00
  -2   3   4   86.49    3.00
  -2   3   4   88.69    3.80
   2   3  -4   80.19    3.50
   2   3  -4   90.79    4.20
   1  -3  -4   12.50    1.70
   1  -3  -4   13.50    1.70
   1  -3  -4   14.70    1.90
  -1  -3   4    8.70    1.50
  -1  -3   4   10.00    1.60
   1   3  -4   15.20    1.90
   1   3  -4   11.70    1.60
  -1   3   4   14.00    1.70
  -1   3   4   12.10    1.80
   1   3  -4   11.40    1.90
  -1   3   4   13.50    1.40
   1   3  -4   10.40    1.70
   0  -3   4   58.79    2.40
   0  -3  -4   61.09    3.10
   0  -3  -4   56.39    3.20
   0  -3   4   52.99    3.10
   0  -3  -4   56.19    3.10
   0   3   4   56.99    3.10
   0   3   4   61.19    3.00
   0   3  -4   60.09    3.60
   0   3  -4   55.29    2.70
   0   3  -4   55.09    3.10
   0   3  -4   58.19    3.10
   0   3   4   60.29    3.10
  -1  -3  -4    5.00    1.30
  -1  -3  -4    8.40    1.60
   1  -3   4    9.00    1.50
  -1  -3  -4    6.50    1.30
   1  -3   4    8.60    1.10
   1   3   4    8.50    1.40
   1   3   4    8.50    1.40
   1   3   4   11.10    1.60
  -1   3  -4    5.50    1.30
  -1   3  -4    8.20    1.40
  -1   3  -4    9.30    1.90
  -1   3  -4    8.40    1.30
   2  -3   4   55.59    2.40
   2  -3   4   52.19    3.70
  -2  -3  -4   62.19    2.80
   2  -3   4   57.39    3.40
  -2  -3  -4   60.89    3.50
  -2   3  -4   54.69    2.80
  -2   3  -4   56.89    3.90
   2   3   4   52.99    3.10
   2   3   4   58.69    3.30
   3  -3   4   67.89    3.80
   3  -3   4   53.69    3.90
   3  -3   4   58.49    2.60
  -3  -3  -4   66.29    2.70
  -3  -3  -4   69.19    3.90
   3   3   4   63.29    3.50
   3   3   4   68.39    3.90
  -3   3  -4   53.29    4.80
  -3   3  -4   62.49    3.00
   4  -3   4  558.94   10.50
   4  -3   4  576.54   14.10
   4  -3   4  580.34   12.70
   4   3   4  563.94   12.60
   4   3   4  579.54   13.30
  -4   3  -4  557.44   14.10
  -4   3  -4  566.14   10.80
  -5  -3  -4   92.99    5.10
   5  -3   4   88.79    4.50
   5  -3   4   86.79    4.80
   5  -3   4   83.49    5.20
  -5   3  -4   89.59    3.80
   5   3   4   82.99    4.90
   5   3   4   89.09    4.70
  -5   3  -4   91.89    5.60
   6  -3   4    9.50    2.00
   6  -3   4   16.80    2.20
   6  -3   4   12.50    2.60
  -6   3  -4   15.80    2.10
   6   3   4   11.80    2.70
  -6   3  -4   11.40    2.60
   7  -3   4    7.00    2.10
   7  -3   4   12.80    2.10
  -7   3  -4   12.00    2.90
   7   3   4   13.30    2.70
   8  -3   4   39.50    3.40
  -8  -3  -4   30.60    4.00
  -8   3  -4   37.60    5.60
  -9  -3  -4   21.20    3.50
   9  -3   4   34.50    3.60
  -9   3  -4   23.40    4.00
  10  -3   4    2.30    2.30
 -10  -3  -4    6.40    2.60
 -10   3  -4    6.70    2.70
 -11  -3  -4   11.50    3.10
 -11   3  -4   17.20    4.00
 -12  -3  -4   12.80    3.50
 -12   3  -4    6.30    3.00
 -13  -3  -4    4.40    2.90
 -13   3  -4    5.50    3.30
 -14  -3  -4    3.90    3.40
 -14   3  -4    1.30    3.10
 -15  -3  -4   -2.70    2.70
 -15   3  -4    5.00    3.10
  15  -4  -4   14.30    3.20
  15  -4  -4   14.60    4.10
 -15   4   4   13.70    3.30
 -15   4   4   16.00    4.40
  14  -4  -4   12.80    3.60
  14  -4  -4    9.70    2.60
 -14  -4   4   11.30    3.60
 -14   4   4    9.00    2.70
 -14   4   4   12.60    5.40
  13  -4  -4   26.60    4.70
 -13  -4   4   27.00    4.50
  13  -4  -4   37.70    4.00
 -13   4   4   39.50    4.20
 -13   4   4   51.19    6.50
  12  -4  -4   64.29    6.20
 -12  -4   4   61.69    6.70
  12  -4  -4   64.19    4.60
 -12   4   4   60.39    4.90
  11  -4  -4   78.59    4.60
  11  -4  -4   84.09    6.70
 -11  -4   4   91.19    6.90
 -11   4   4   84.79    4.90
 -11   4   4   91.29    7.40
  10  -4  -4  222.58    7.30
 -10  -4   4  222.48    9.90
  10  -4  -4  224.48   10.40
 -10   4   4  208.78    7.10
 -10   4   4  229.28   10.90
   9  -4  -4  316.87   11.40
   9  -4  -4  328.27    8.60
  -9  -4   4  304.57   11.20
  -9   4   4  334.87   13.20
  -9   4   4  318.07    8.30
   8  -4  -4  261.67    7.30
   8  -4  -4  267.17    9.90
  -8  -4   4  264.97    9.90
  -8   4   4  246.98    6.70
  -8   4   4  257.17   10.60
   7  -4  -4   26.30    3.50
   7  -4  -4   27.70    2.50
  -7  -4   4   37.90    4.00
   7   4  -4   32.80    3.80
  -7   4   4   30.70    3.90
   6  -4  -4  113.59    5.90
  -6  -4   4  119.99    6.10
   6  -4  -4  122.29   10.00
   6  -4  -4  116.39    4.30
  -6   4   4  125.29    6.90
   6   4  -4  112.99    5.70
   6   4  -4  116.69    6.20
  -5  -4   4   25.60    3.10
   5  -4  -4   26.60    3.30
   5  -4  -4   26.10    2.20
   5  -4  -4   30.10    3.30
   5   4  -4   28.90    2.50
  -5   4   4   26.20    3.30
   5   4  -4   25.10    3.10
   4  -4  -4   41.90    4.50
   4  -4  -4   40.60    3.50
  -4  -4   4   42.20    3.40
   4  -4  -4   43.00    2.50
   4   4  -4   32.30    2.70
   4   4  -4   36.30    2.90
  -4   4   4   40.10    3.70
   4   4  -4   35.90    3.30
   4   4  -4   42.00    3.30
   3  -4  -4  302.97    9.60
  -3  -4   4  283.87    8.20
   3  -4  -4  295.07    8.60
  -3  -4   4  302.47    9.10
   3  -4  -4  292.17    6.80
  -3   4   4  278.67    8.10
   3   4  -4  293.47    8.60
   3   4  -4  270.47    7.80
   3   4  -4  291.97    8.70
  -3   4   4  305.07    9.50
   3   4  -4  288.77    7.40
   2  -4  -4  599.24   14.80
   2  -4  -4  627.44   14.50
  -2  -4   4  618.84   13.70
   2  -4  -4  607.54   11.30
  -2  -4   4  619.24   12.90
   2   4  -4  626.94   13.50
  -2   4   4  625.34   14.30
  -2   4   4  637.54   10.50
  -2   4   4  637.84   13.20
   2   4  -4  637.54   11.80
   2   4  -4  622.04   13.40
   2   4  -4  622.14   13.30
  -1  -4   4  627.54   13.80
   1  -4  -4  629.84   13.90
  -1  -4   4  610.54   12.40
   1  -4  -4  613.94   11.60
   1   4  -4  616.44   13.60
   1   4  -4  626.84   13.40
  -1   4   4  625.44   13.50
   1   4  -4  631.34   11.40
   1   4  -4  619.34   13.00
  -1   4   4  635.04   13.20
  -1   4   4  635.54   11.10
   0  -4   4 1364.96   23.60
   0  -4  -4 1356.76   21.50
   0  -4  -4 1363.36   23.10
   0   4  -4 1367.86   24.20
   0   4  -4 1377.96   23.30
   0   4  -4 1366.06   22.40
   0   4   4 1352.66   22.50
   0   4   4 1410.46   23.10
   0   4  -4 1349.86   20.50
   1  -4   4  896.71   17.20
  -1  -4  -4  904.51   16.20
  -1  -4  -4  908.91   18.00
  -1  -4  -4  919.71   16.50
  -1   4  -4  875.11   14.60
   1   4   4  907.51   17.10
   1   4   4  922.61   16.00
  -1   4  -4  914.71   19.10
  -1   4  -4  873.61   16.10
  -1   4  -4  902.71   17.20
   1   4   4  912.91   16.40
   2  -4   4  227.78    8.40
  -2  -4  -4  254.47    6.70
   2  -4   4  249.08    7.90
  -2  -4  -4  261.27    6.40
  -2  -4  -4  242.78    8.00
  -2  -4  -4  254.57    7.50
   2   4   4  236.28    6.10
   2   4   4  235.28    7.30
  -2   4  -4  244.28    6.80
   2   4   4  241.48    7.60
  -2   4  -4  220.28    8.30
  -2   4  -4  233.98    7.50
  -3  -4  -4   37.50    2.20
   3  -4   4   46.20    3.90
  -3  -4  -4   40.00    2.80
  -3  -4  -4   32.60    3.10
   3  -4   4   41.50    3.50
   3   4   4   41.90    3.30
   3   4   4   40.50    3.20
  -3   4  -4   43.30    2.80
  -3   4  -4   41.50    4.10
  -4  -4  -4  113.79    5.00
   4  -4   4  109.09    6.10
   4  -4   4  106.39    5.50
   4   4   4  114.29    5.60
   4   4   4  108.99    5.30
  -4   4  -4  105.69    6.20
   5  -4   4  121.69    6.70
  -5  -4  -4  116.79    5.50
   5  -4   4  120.39    6.00
   5   4   4  111.49    5.70
  -5   4  -4  118.99    6.80
   5   4   4  119.79    7.00
  -6  -4  -4   90.29    5.20
   6  -4   4   91.69    5.50
   6   4   4   81.69    5.40
  -6   4  -4   77.09    6.50
   6   4   4   82.09    5.20
   7  -4   4   16.40    2.80
   7  -4   4   24.00    2.50
  -7  -4  -4   20.30    3.20
  -7   4  -4   15.80    3.40
   8  -4   4   79.49    4.40
   8  -4   4   84.79    6.00
  -8  -4  -4   90.69    5.90
  -8   4  -4   76.29    6.30
  -9  -4  -4   18.70    3.50
   9  -4   4   19.10    4.10
   9  -4   4   18.70    3.00
  -9   4  -4   17.10    4.20
 -10  -4  -4  167.28    9.00
  10  -4   4  163.68    7.20
  10  -4   4  169.18    8.90
 -10   4  -4  162.58    9.80
  11  -4   4   72.79    5.40
 -11  -4  -4   65.19    6.30
  11  -4   4   71.19    6.50
 -11   4  -4   70.59    7.00
 -12  -4  -4   23.80    4.20
  12  -4   4   25.10    4.40
 -12   4  -4   20.50    4.50
 -13  -4  -4    8.70    3.80
  13  -4   4   16.70    3.90
 -13   4  -4    9.40    3.40
 -14  -4  -4   22.60    4.60
  14  -4   4   13.90    3.90
 -14   4  -4   19.70    5.20
 -15   4  -4   15.80    4.70
 -14  -5   4    2.60    3.20
  14  -5  -4    3.80    2.80
 -14   5   4   -3.80    2.70
  13  -5  -4    3.80    1.80
 -13  -5   4    7.60    3.20
  13  -5  -4    4.00    2.60
 -13   5   4    2.20    2.00
 -13   5   4    3.90    3.20
  12  -5  -4    1.80    2.50
 -12  -5   4    0.90    2.40
  12  -5  -4    7.30    2.90
  12  -5  -4    0.50    1.70
 -12   5   4   -0.50    1.40
 -12   5   4    3.20    3.00
  11  -5  -4    5.50    2.60
  11  -5  -4    2.90    2.10
 -11  -5   4    7.40    3.00
  11  -5  -4   -2.20    2.20
 -11   5   4    6.30    3.10
 -11   5   4    2.70    1.40
 -10  -5   4    3.40    2.50
  10  -5  -4   -0.80    1.40
  10  -5  -4    1.80    2.20
 -10   5   4   -0.20    2.10
  -9  -5   4    7.10    2.90
   9  -5  -4   10.50    3.00
  -9   5   4   11.20    3.30
   8  -5  -4   11.50    2.80
  -8  -5   4   12.20    2.90
  -8   5   4    7.90    2.70
  -7  -5   4    5.00    2.20
   7  -5  -4    5.30    2.00
  -7   5   4    5.10    2.80
  -6  -5   4   54.09    4.70
   6  -5  -4   62.39    5.10
  -6   5   4   54.09    5.20
   6   5  -4   58.59    3.30
   6   5  -4   56.59    3.20
   5  -5  -4   64.99    4.90
  -5  -5   4   55.89    4.50
   5   5  -4   55.49    3.40
  -5   5   4   61.49    5.40
   5   5  -4   49.60    4.60
   4  -5  -4   28.50    3.50
  -4  -5   4   28.70    3.60
   4  -5  -4   21.60    3.60
  -4   5   4   23.40    3.50
   4   5  -4   38.50    3.10
   4   5  -4   31.90    3.00
   4   5  -4   26.80    3.30
   4   5  -4   31.10    3.30
  -3  -5   4   57.39    4.60
  -3  -5   4   51.29    3.90
   3  -5  -4   49.20    4.40
   3  -5  -4   54.79    4.30
  -3   5   4   61.59    4.30
   3   5  -4   50.29    4.00
   3   5  -4   63.09    4.00
  -3   5   4   46.30    4.30
   2  -5  -4  207.28    7.80
   2  -5  -4  221.28    8.40
  -2  -5   4  204.68    8.00
  -2  -5   4  210.78    7.10
  -2   5   4  215.78    7.70
   2   5  -4  203.78    6.10
   2   5  -4  208.58    7.50
   2   5  -4  212.28    7.60
   2   5  -4  214.68    7.90
  -2   5   4  220.58    8.20
  -1  -5   4  132.89    6.40
   1  -5  -4  121.69    6.10
   1  -5  -4  136.39    6.30
  -1   5   4  134.19    7.20
  -1   5   4  117.69    5.80
   1   5  -4  133.69    6.30
   1   5  -4  132.39    5.80
   1   5  -4  137.79    6.30
   1   5  -4  131.69    4.60
   0  -5  -4   33.90    2.60
   0  -5  -4   31.80    3.60
   0  -5  -4   35.20    3.10
   0  -5   4   38.80    3.80
   0   5   4   31.50    3.10
   0   5  -4   24.70    2.90
   0   5  -4   27.40    2.40
   0   5  -4   28.10    3.50
   0   5  -4   33.70    3.50
   0   5   4   31.80    2.40
   0   5   4   24.60    3.70
  -1  -5  -4   11.30    2.00
  -1  -5  -4   11.80    2.10
   1  -5   4    9.00    2.10
  -1  -5  -4   11.50    2.40
   1   5   4   12.30    2.10
  -1   5  -4   10.80    2.10
   1   5   4   10.10    2.10
  -1   5  -4    7.50    1.70
   1   5   4   15.00    2.30
  -1   5  -4   10.60    2.50
   2  -5   4   -1.30    1.00
  -2  -5  -4    0.50    0.90
   2  -5   4   -1.10    1.10
  -2  -5  -4    1.70    1.50
  -2  -5  -4    0.00    0.90
   2   5   4   -2.20    1.00
  -2   5  -4    0.60    1.40
   2   5   4    0.00    0.90
   2   5   4   -0.40    1.00
  -2   5  -4   -0.20    0.90
  -2   5  -4    0.40    1.20
   3  -5   4   55.49    4.70
  -3  -5  -4   47.90    2.80
  -3  -5  -4   49.80    3.20
   3  -5   4   52.69    4.40
  -3   5  -4   56.69    4.90
  -3   5  -4   53.59    3.30
   3   5   4   54.89    3.80
   3   5   4   53.79    2.80
   3   5   4   52.69    4.10
   4  -5   4   97.69    5.90
   4   5   4  108.29    6.90
  -4   5  -4  100.09    4.60
  -4   5  -4  110.29    6.90
   4   5   4  109.19    5.70
  -5  -5  -4   20.30    2.90
   5  -5   4   13.20    2.80
   5   5   4   20.30    3.20
  -5   5  -4    9.40    2.80
   6  -5   4    7.60    2.40
  -6  -5  -4    4.70    1.80
  -6   5  -4    3.60    2.10
   7  -5   4   18.50    3.50
  -7  -5  -4   15.80    3.40
  -7   5  -4   12.90    3.30
  -8  -5  -4   48.00    5.00
   8  -5   4   37.00    4.80
  -8   5  -4   44.50    5.40
  -9  -5  -4    5.50    2.70
   9  -5   4    5.30    2.50
  -9   5  -4    8.90    3.30
  10  -5   4    6.90    3.00
 -10  -5  -4    5.70    2.50
 -10   5  -4    4.10    2.80
  11  -5   4   -2.00    2.70
 -11  -5  -4    5.90    2.80
  11  -5   4    2.80    2.70
 -11   5  -4    5.20    3.00
 -12  -5  -4    4.30    2.50
  12  -5   4    5.00    3.20
 -12   5  -4    4.30    2.70
 -13  -5  -4   10.80    6.40
  13  -5   4    0.90    2.90
 -13   5  -4    3.90    3.10
 -14  -5  -4    3.60    3.30
 -14   5  -4    5.70    4.20
  13  -6  -4    7.20    3.40
 -13  -6   4    5.70    3.50
 -13   6   4    3.20    5.60
 -12  -6   4    8.80    3.50
  12  -6  -4    6.60    4.40
 -12   6   4    4.10    3.40
 -11  -6   4   30.60    4.60
  11  -6  -4   30.90    5.40
 -11   6   4   36.20    6.10
 -10  -6   4   62.99    6.40
  10  -6  -4   67.29    6.70
 -10   6   4   80.59    7.50
  -9  -6   4   83.99    6.60
   9  -6  -4   94.29    7.30
  -9   6   4  102.89    7.90
   8  -6  -4  179.68    9.40
  -8  -6   4  172.98    8.60
  -8   6   4  173.78    9.80
   7  -6  -4  193.78    9.50
  -7   6   4  204.18   10.30
   6  -6  -4   91.39    6.40
  -6  -6   4   91.19    5.80
   6   6  -4   88.19    5.20
   5  -6  -4   17.60    3.30
  -5  -6   4   21.20    3.20
   5   6  -4   19.70    2.50
  -5   6   4   23.70    4.20
   5   6  -4   17.80    2.70
   4  -6  -4   92.29    6.00
   4   6  -4   94.09    4.90
  -4   6   4   98.89    6.40
   4   6  -4   87.49    4.70
  -3  -6   4   97.39    6.20
   3  -6  -4  102.19    6.20
  -3  -6   4  103.39    5.40
   3   6  -4  104.89    5.60
  -3   6   4   95.29    7.50
   3   6  -4  101.39    4.60
   3   6  -4  101.49    5.60
  -2  -6   4   40.20    4.40
  -2  -6   4   35.10    3.50
   2  -6  -4   37.80    4.10
   2  -6  -4   47.00    4.30
   2   6  -4   35.30    3.50
  -2   6   4   40.20    4.00
   2   6  -4   32.60    3.50
   2   6  -4   36.70    2.80
  -1  -6   4  249.08    9.50
   1  -6  -4  254.77   11.00
   1  -6  -4  234.58    9.40
   1   6  -4  223.98    8.80
   1   6  -4  249.18    6.60
  -1   6   4  253.17    9.00
   0  -6  -4   59.99    5.00
   0  -6   4   53.29    4.70
   0  -6  -4   55.89    4.10
   0   6   4   55.59    4.10
   0   6  -4   49.50    3.90
   0   6  -4   53.59    4.50
   1  -6   4   44.40    4.40
  -1  -6  -4   41.40    3.40
  -1  -6  -4   47.00    4.60
   1   6   4   38.80    3.00
  -1   6  -4   39.20    4.20
  -1   6  -4   45.90    3.50
   2  -6   4   50.59    4.70
  -2  -6  -4   56.09    2.90
  -2  -6  -4   54.99    5.00
  -2  -6  -4   49.99    3.50
   2   6   4   57.69    3.50
  -2   6  -4   51.99    3.60
   2   6   4   51.79    3.60
  -2   6  -4   50.79    5.60
  -3  -6  -4  120.59    4.80
   3  -6   4  115.89    6.70
  -3  -6  -4  116.19    4.60
  -3   6  -4  112.59    7.10
  -3   6  -4  116.59    5.20
   3   6   4  123.19    4.50
   3   6   4  114.29    5.60
  -4  -6  -4   25.80    2.90
   4  -6   4   18.60    3.10
   4   6   4   22.30    3.10
  -4   6  -4   16.20    3.60
  -4   6  -4   16.30    2.30
   5  -6   4   74.69    5.90
  -5  -6  -4   71.59    4.70
   5   6   4   83.49    6.30
  -5   6  -4   59.69    4.80
  -5   6  -4   73.19    6.50
   6  -6   4  136.09    7.80
  -6  -6  -4  128.99    6.60
  -6   6  -4  124.19    5.60
  -6   6  -4  140.39    8.70
   7  -6   4   67.29    6.10
  -7  -6  -4   72.49    5.50
  -7   6  -4   70.79    6.90
  -8  -6  -4   72.39    5.90
   8  -6   4   68.19    6.20
  -8   6  -4   65.59    7.10
   9  -6   4   46.10    5.80
  -9  -6  -4   57.79    5.70
  -9   6  -4   33.10    5.70
 -10  -6  -4    8.10    3.10
  10  -6   4   13.10    3.40
 -10   6  -4   12.20    3.50
 -11  -6  -4   15.20    3.60
  11  -6   4    9.80    3.30
 -11   6  -4   14.00    3.90
 -12  -6  -4    8.80    3.70
  12  -6   4    8.20    3.80
 -12   6  -4    7.70    3.70
 -13  -6  -4   11.40    3.80
  12  -7  -4   -5.20    2.40
 -12  -7   4   -3.20    3.00
 -11  -7   4    2.20    3.00
  11  -7  -4    3.80    3.20
 -11   7   4   -2.60    2.50
  10  -7  -4    8.20    3.10
 -10  -7   4    9.80    3.40
 -10   7   4    3.90    3.00
  -9  -7   4   10.70    3.50
   9  -7  -4    7.00    2.60
  -9   7   4    5.90    3.00
   8  -7  -4   11.50    3.30
  -8  -7   4   18.90    3.60
  -8   7   4   13.60    3.90
   8   7  -4   17.60    3.20
  -7  -7   4   66.19    5.70
   7  -7  -4   67.99    6.40
   7   7  -4   70.19    6.20
  -7   7   4   65.79    6.50
  -6  -7   4    2.20    2.00
   6  -7  -4    3.80    2.40
  -6   7   4    4.80    2.30
   6   7  -4    5.60    2.10
   5  -7  -4   -0.60    1.70
  -5  -7   4    1.60    2.00
  -5   7   4    1.90    2.00
   5   7  -4    3.10    1.60
   4  -7  -4   19.60    3.60
  -4  -7   4   26.60    3.70
   4   7  -4   18.50    2.60
   4   7  -4   22.70    3.10
  -4   7   4   22.20    4.00
   3  -7  -4   10.20    2.70
  -3  -7   4   12.30    2.50
  -3  -7   4    7.70    2.80
   3   7  -4    5.90    1.90
  -3   7   4    9.30    2.80
   3   7  -4    6.20    2.10
  -2  -7   4    9.50    2.50
   2   7  -4    7.90    2.00
   2   7  -4    9.80    2.50
  -2   7   4   11.70    3.00
   1  -7  -4    3.80    3.30
  -1  -7   4    4.50    3.60
   1  -7  -4   -1.40    1.90
   1   7  -4    1.00    1.70
   1   7  -4   -0.50    1.60
  -1   7   4    2.70    1.80
   0  -7  -4   25.20    3.50
   0  -7  -4   22.90    5.10
   0  -7   4   30.60    6.50
   0   7  -4   15.00    2.50
   0   7   4   21.50    3.50
   1  -7   4   23.50    4.20
  -1  -7  -4   25.20    3.40
  -1   7  -4   29.90    3.50
   1   7   4   29.80    3.50
  -1   7  -4   34.90    4.60
  -2  -7  -4   28.90    4.40
  -2  -7  -4   32.20    3.20
   2  -7   4   24.20    3.80
   2   7   4   33.90    3.40
  -2   7  -4   30.40    3.30
   2   7   4   34.50    3.20
  -2   7  -4   33.40    4.70
   3  -7   4   24.10    3.80
  -3  -7  -4   19.60    2.60
  -3  -7  -4   28.50    2.70
  -3   7  -4   33.30    4.70
  -3   7  -4   28.00    3.40
   3   7   4   24.70    2.70
  -4  -7  -4    2.20    1.50
   4  -7   4    2.70    1.90
  -4   7  -4    3.10    2.30
  -4   7  -4    0.30    1.20
   4   7   4    1.30    1.80
  -5  -7  -4    4.60    1.80
   5  -7   4    8.50    2.80
  -5   7  -4    4.70    1.70
  -5   7  -4    9.50    3.40
   6  -7   4    4.30    2.40
  -6  -7  -4    5.80    2.10
  -6   7  -4    2.30    1.50
  -7  -7  -4   -0.40    2.10
   7  -7   4    0.40    2.20
  -7   7  -4    2.50    2.40
  -7   7  -4    0.30    1.90
   8  -7   4    2.80    2.70
  -8  -7  -4    2.10    2.40
  -8   7  -4    3.30    3.40
  -9  -7  -4    2.30    2.50
   9  -7   4    2.00    2.60
  -9   7  -4    5.40    3.00
  10  -7   4   -0.50    2.50
 -10  -7  -4    4.40    2.90
 -10   7  -4    2.40    3.10
 -11  -7  -4    3.90    2.90
  11  -7   4    0.00    2.90
 -11   7  -4    3.90    3.20
 -10  -8   4   10.60    3.70
  10   8  -4   12.30    3.80
   9  -8  -4   21.70    4.40
  -9  -8   4   29.00    4.50
   9   8  -4   22.10    3.50
  -8  -8   4   18.80    3.50
   8  -8  -4   11.50    4.50
   8   8  -4   11.80    3.10
  -7  -8   4   18.20    3.20
   7  -8  -4   16.80    4.10
  -7   8   4   19.40    4.50
   7   8  -4   17.20    3.20
  -6  -8   4   46.00    4.90
   6  -8  -4   45.30    5.90
   6   8  -4   37.20    4.30
  -6   8   4   44.10    5.70
  -5  -8   4    4.90    2.10
   5  -8  -4    6.30    2.70
   5   8  -4   10.50    2.40
  -5   8   4    9.10    3.20
   4  -8  -4   19.30    3.90
   4   8  -4   20.10    3.20
  -4   8   4   19.40    3.80
   4   8  -4   15.70    2.60
   4   8  -4   22.90    3.10
   3  -8  -4   19.50    3.80
  -3  -8   4   16.90    3.70
   3   8  -4   20.40    3.40
   3   8  -4   13.80    2.30
  -3   8   4   16.50    3.50
   3   8  -4   18.00    2.40
   2  -8  -4   46.20    5.50
  -2  -8   4   43.60    5.50
  -2   8   4   41.80    4.70
  -1  -8   4   65.59    6.20
   1  -8  -4   76.19    6.70
   1   8  -4   68.59    5.70
  -1   8   4   69.39    5.30
   0  -8   4   63.79    6.10
   0  -8  -4   53.29    5.70
   0   8   4   62.39    5.00
   0   8  -4   58.59    5.70
  -1  -8  -4   92.69    7.20
  -1  -8  -4   79.89    5.60
   1  -8   4  100.49    7.40
  -1   8  -4   90.49    7.70
   1   8   4   93.99    5.40
  -1   8  -4   85.09    5.30
  -2  -8  -4   46.20    5.60
   2  -8   4   48.60    5.60
  -2  -8  -4   44.70    4.00
   2   8   4   48.30    3.90
  -2   8  -4   47.30    5.60
  -2   8  -4   41.70    3.80
   3  -8   4   40.60    5.40
  -3  -8  -4   38.90    3.60
  -3   8  -4   33.50    3.60
   3   8   4   41.90    3.80
  -3   8  -4   40.80    5.50
  -4  -8  -4   13.80    2.40
   4  -8   4   13.80    3.40
  -4   8  -4   15.60    2.40
  -4   8  -4   24.20    4.70
  -5  -8  -4    1.70    1.70
   5  -8   4   -1.50    1.60
  -5   8  -4    0.40    2.50
  -5   8  -4   -3.10    1.40
  -6  -8  -4    4.80    2.30
   6  -8   4    6.50    2.90
  -6   8  -4    1.70    3.10
   7  -8   4   11.10    4.00
  -7  -8  -4   -0.60    2.30
  -7   8  -4    1.40    2.20
  -8  -8  -4   16.40    3.40
   8  -8   4   17.20    4.00
  -8   8  -4   15.20    4.10
   9  -8   4    4.30    3.10
  -9  -8  -4   11.30    3.60
  -9   8  -4   11.50    3.90
 -10  -8  -4    4.40    3.20
   7  -9  -4    4.10    3.10
  -7  -9   4   -2.60    2.40
  -7   9   4   -1.40    2.40
   7   9  -4   -2.90    2.30
  -6  -9   4    9.70    2.90
   6  -9  -4    6.70    3.40
  -6   9   4    5.30    5.00
   6   9  -4    5.10    2.50
  -5  -9   4   10.90    2.80
   5  -9  -4   13.60    3.60
  -5   9   4    7.00    3.10
   4   9  -4    3.80    1.90
  -4   9   4    2.80    2.10
   4   9  -4    2.70    1.90
  -3  -9   4   -2.90    2.30
   3  -9  -4   -1.20    2.40
  -3   9   4    0.60    1.90
   3   9  -4   -2.90    1.60
   2  -9  -4    0.60    2.20
  -2  -9   4    1.10    2.60
  -2   9   4   -0.40    1.60
   2   9  -4   -3.50    2.00
   1  -9  -4    1.60    2.00
  -1  -9   4    1.40    2.40
   1   9  -4   -0.50    4.40
   0  -9  -4    2.10    2.60
   0  -9   4   -1.50    2.10
   0   9   4   -0.30    1.60
   0   9  -4   -3.70    1.80
  -1  -9  -4    2.30    2.50
   1  -9   4   -1.20    2.10
  -1   9  -4   -2.50    1.80
   1   9   4   -0.70    1.70
   2  -9   4   -1.70    2.10
  -2   9  -4   -1.50    1.80
   2   9   4    1.40    1.70
  -3   9  -4    4.00    2.80
   4  -9   4    0.60    2.60
  -4   9  -4    4.20    2.80
  -5  -9  -4    0.40    2.70
   5  -9   4   -1.90    2.50
  -5   9  -4    2.10    3.00
  -6  -9  -4    0.60    2.20
   6  -9   4    1.20    2.70
  -6   9  -4    2.80    3.00
  -7  -9  -4   -0.20    2.30
  -7   9  -4   -1.90    2.90
  -2  10   4   -3.60    1.90
   2  10  -4    6.00    2.70
  -1  10   4    7.60    2.70
   1  10  -4   -1.90    2.50
   0  10   4    1.20    2.10
   0  10  -4   -1.00    2.80
   1  10   4    1.70    2.00
  -1  10  -4   -0.20    2.60
  -2  10  -4    5.00    3.10
  16   0  -5   -2.00    2.30
 -16   0   5   -0.40    2.70
 -16   0   5   -4.20    2.60
 -15   0   5    0.20    2.90
 -15   0   5    1.90    2.60
  15   0  -5    0.40    2.10
 -14   0   5    9.60    3.30
 -14   0   5    9.10    3.10
 -13   0   5    9.80    2.90
 -13   0   5    4.90    2.50
 -12   0   5    8.30    4.10
 -12   0   5    3.40    2.10
 -11   0   5    7.60    2.60
 -10   0   5    0.90    1.60
 -10   0   5    0.90    1.60
  10   0  -5   -1.60    1.00
   9   0  -5   27.20    3.40
  -9   0   5   18.80    3.00
  -9   0   5   22.20    3.20
   8   0  -5    1.10    1.40
  -8   0   5    3.20    1.60
   8   0  -5   -0.10    1.10
  -8   0   5    1.50    1.40
   8   0  -5    0.60    1.20
   7   0  -5    0.80    1.10
   7   0  -5    4.50    1.50
  -7   0   5    2.10    1.40
   7   0  -5    2.00    1.30
  -7   0   5    2.30    1.40
  -6   0   5    6.50    1.60
   6   0  -5    3.20    1.20
  -6   0   5    3.30    1.40
   6   0  -5    4.10    1.40
   6   0  -5    6.70    1.60
   5   0  -5   12.50    1.90
   5   0  -5   14.20    1.90
  -5   0   5   11.10    1.80
  -5   0   5   13.50    2.10
   5   0  -5   12.50    1.80
  -4   0   5   11.60    1.70
   4   0  -5   13.00    1.70
   4   0  -5    9.60    1.70
   4   0  -5   11.20    1.60
  -4   0   5   10.40    1.70
  -3   0   5    0.70    0.70
   3   0  -5    2.30    0.90
   3   0  -5    2.40    0.80
  -3   0   5    2.10    0.80
   3   0  -5    1.30    0.80
   2   0  -5    0.80    0.60
  -2   0   5    0.80    0.60
   2   0  -5    0.00    0.50
   2   0  -5    0.60    0.60
  -2   0   5    0.80    0.60
   1   0  -5    0.60    0.50
   1   0  -5    0.70    0.70
  -1   0   5    1.30    0.70
   0   0  -5    4.00    1.00
  -1   0  -5   13.30    1.80
   1   0   5   13.30    2.00
  -2   0  -5    2.80    1.20
   2   0   5    4.60    1.30
  -3   0  -5    3.20    1.40
   3   0   5    6.60    1.60
   4   0   5   29.70    2.90
  -4   0  -5   27.20    2.70
  -4   0  -5   28.10    2.90
  -5   0  -5    8.50    2.00
  -5   0  -5   10.70    2.00
   5   0   5   14.90    2.60
  -6   0  -5    1.80    1.20
   6   0   5    3.10    1.40
  -6   0  -5    2.40    1.30
   7   0   5    1.20    1.20
  -7   0  -5    0.90    1.40
  -7   0  -5    1.30    1.30
  -8   0  -5    0.30    1.30
   8   0   5   -0.80    1.30
  -9   0  -5    1.30    1.60
 -10   0  -5    6.70    2.20
 -11   0  -5   11.60    2.90
 -12   0  -5    2.00    2.20
 -13   0  -5   -0.20    2.10
 -14   0  -5    1.10    2.40
 -15   0  -5   -4.00    2.40
 -15   0  -5   -1.90    2.50
 -16   0  -5    2.00    2.80
 -16   0  -5   -3.30    3.10
  16  -1  -5    4.10    3.40
 -16  -1   5   18.20    4.50
 -16   1   5   25.90    6.10
  16   1  -5    5.60    2.90
 -16   1   5   12.10    3.70
 -15  -1   5   30.70    5.10
  15  -1  -5   41.80    5.20
 -15  -1   5   57.69    6.60
 -15   1   5   33.40    4.80
 -15   1   5   37.40    5.80
 -14  -1   5   21.40    3.60
 -14  -1   5   26.90    4.40
  14  -1  -5   23.50    3.80
 -14   1   5   22.70    4.00
 -14   1   5   17.20    3.50
  13  -1  -5   60.89    5.10
 -13  -1   5   61.89    5.20
 -13  -1   5   68.89    6.40
 -13   1   5   63.99    5.80
 -13   1   5   58.39    5.90
 -12  -1   5   79.29    6.30
 -12  -1   5   75.79    5.40
 -12   1   5   80.69    6.30
 -12   1   5   79.49    6.00
 -11  -1   5   53.69    4.50
  11  -1  -5   50.39    4.20
 -11  -1   5   47.80    5.00
 -11   1   5   48.80    4.70
 -11   1   5   53.89    5.20
  11   1  -5   46.60    4.40
  10  -1  -5    3.80    1.70
 -10  -1   5    3.50    2.10
 -10  -1   5    2.90    1.70
 -10   1   5    5.70    2.00
 -10   1   5    4.50    2.60
   9  -1  -5  114.89    5.40
   9  -1  -5  107.99    6.30
  -9  -1   5  114.09    7.50
  -9  -1   5  113.79    5.60
  -9   1   5  113.99    5.80
  -9   1   5  115.59    6.40
   9   1  -5  121.39    6.00
   8  -1  -5   18.10    2.50
  -8  -1   5   17.10    2.60
  -8  -1   5   14.10    2.50
   8  -1  -5   20.70    3.00
   8   1  -5   15.00    2.50
   8   1  -5   19.20    2.70
  -8   1   5   17.90    2.60
  -8   1   5   22.80    3.00
  -7  -1   5  341.37    9.20
   7  -1  -5  354.66   10.70
   7  -1  -5  358.06    9.00
   7  -1  -5  364.06    9.60
  -7  -1   5  337.07    9.90
   7   1  -5  347.57    9.20
   7   1  -5  352.46   10.40
   7   1  -5  342.87    9.60
  -7   1   5  364.16   10.80
  -7   1   5  349.47   10.40
   6  -1  -5  577.24   12.10
  -6  -1   5  554.04   12.70
   6  -1  -5  586.34   13.90
   6   1  -5  555.94   12.00
   6   1  -5  563.74   13.10
  -6   1   5  574.34   13.40
  -6   1   5  567.34   11.70
   6   1  -5  568.54   12.50
   5  -1  -5  430.76    9.50
   5  -1  -5  430.86   11.10
  -5  -1   5  431.76   10.60
   5  -1  -5  432.06    9.50
   5   1  -5  431.46   10.00
   5   1  -5  442.96   10.60
  -5   1   5  408.76   10.90
  -5   1   5  440.76    9.30
   5   1  -5  432.26   12.10
   4  -1  -5 1285.47   21.00
   4  -1  -5 1208.48   21.30
  -4  -1   5 1229.78   20.30
   4  -1  -5 1228.48   19.60
  -4   1   5 1212.08   21.10
   4   1  -5 1215.38   19.80
   4   1  -5 1226.58   20.70
  -4   1   5 1192.98   18.80
   4   1  -5 1217.18   20.20
   3  -1  -5  126.39    5.00
   3  -1  -5  132.49    4.50
   3  -1  -5  139.19    4.20
  -3  -1   5  139.79    4.80
   3  -1  -5  136.89    3.60
  -3   1   5  144.69    4.40
  -3   1   5  139.49    4.00
   3   1  -5  137.79    4.70
   3   1  -5  133.59    3.70
   3   1  -5  139.09    4.70
   3   1  -5  131.09    4.80
  -3   1   5  131.29    5.00
  -2  -1   5   11.20    1.30
   2  -1  -5    7.60    1.00
   2  -1  -5    7.30    1.40
  -2  -1   5    8.40    1.30
   2  -1  -5    6.70    0.80
   2  -1  -5    9.40    1.50
  -2   1   5    5.30    1.00
   2   1  -5    9.00    0.90
   2   1  -5    5.40    1.20
   2   1  -5    6.30    1.20
  -2   1   5    7.10    1.40
   1  -1  -5  223.38    4.90
  -1  -1   5  208.28    4.20
   1  -1  -5  214.68    6.00
   1  -1  -5  213.48    6.00
  -1  -1   5  209.98    5.40
   1   1  -5  215.38    4.10
  -1   1   5  217.78    7.80
   1   1  -5  216.68    5.80
   1   1  -5  214.68    5.70
   0  -1  -5   70.19    3.40
   0  -1  -5   67.69    3.60
   0  -1   5   64.29    2.10
   0   1   5   67.89    2.00
   0   1  -5   72.49    3.30
   0   1  -5   72.69    3.00
   0   1   5   73.19    3.70
  -1  -1  -5   10.20    1.70
   1  -1   5   11.80    1.10
   1   1   5   15.00    1.70
   1   1   5   14.90    1.10
  -1   1  -5    9.70    1.60
  -2  -1  -5  379.16    9.30
   2  -1   5  395.36    8.80
  -2   1  -5  392.56    9.10
   2   1   5  383.66    9.20
  -3  -1  -5 2110.79   32.60
   3  -1   5 2083.39   31.50
  -3   1  -5 2145.39   31.90
   3   1   5 2132.99   32.50
  -3   1  -5 2147.39   32.90
  -4  -1  -5  827.02   16.50
   4  -1   5  843.32   15.80
   4   1   5  835.92   16.60
  -4   1  -5  823.82   15.80
  -4   1  -5  838.92   16.50
   5  -1   5  450.05   11.00
  -5  -1  -5  459.75   11.70
  -5  -1  -5  479.15   10.30
   5   1   5  459.75   11.70
  -5   1  -5  450.05   11.00
  -5   1  -5  469.35   11.70
  -6  -1  -5  183.28    7.30
  -6  -1  -5  181.88    6.00
   6  -1   5  183.88    6.90
  -6   1  -5  170.08    8.40
  -6   1  -5  197.98    7.70
   6   1   5  187.58    7.40
  -7  -1  -5   47.90    4.10
  -7  -1  -5   52.29    3.50
   7  -1   5   53.09    4.00
   7   1   5   46.60    4.00
  -7   1  -5   59.39    4.40
  -7   1  -5   48.40    3.90
   8  -1   5   52.29    4.40
  -8  -1  -5   49.10    3.60
   8  -1   5   51.39    5.10
  -8   1  -5   49.99    4.40
   8   1   5   39.30    4.30
  -9  -1  -5   90.19    4.90
   9  -1   5   86.89    5.60
   9  -1   5   84.39    5.70
  -9   1  -5   88.39    5.70
 -10  -1  -5   55.89    4.30
  10  -1   5   47.60    4.50
 -10   1  -5   54.29    5.00
 -11  -1  -5   91.29    5.40
 -11   1  -5   84.39    6.30
 -12  -1  -5  146.99    7.00
 -12   1  -5  159.88    8.60
 -13  -1  -5   29.80    3.90
 -13   1  -5   23.10    4.20
 -14  -1  -5   27.20    4.90
 -14  -1  -5   33.50    4.70
 -14   1  -5   33.90    5.20
 -15  -1  -5    6.20    3.60
 -15  -1  -5    2.40    2.60
 -15   1  -5    9.90    3.10
 -16  -1  -5    2.60    3.30
 -16   1  -5    5.00    3.90
 -16   1  -5    5.60    3.90
  16  -2  -5    5.70    3.00
 -16  -2   5    9.10    4.50
 -16   2   5    7.20    6.00
 -16   2   5    9.50    2.80
  15  -2  -5    2.60    2.50
 -15  -2   5    0.00    2.90
 -15   2   5    2.50    3.30
 -15   2   5   -0.50    2.50
  14  -2  -5   -1.00    1.90
 -14  -2   5    6.20    3.20
 -14   2   5    0.30    2.00
 -14   2   5    2.00    2.10
 -13  -2   5    2.40    2.60
  13  -2  -5   -2.30    1.70
  13   2  -5    0.30    1.90
 -13   2   5    4.80    3.40
 -13   2   5    2.50    2.70
 -12  -2   5    3.20    2.20
  12  -2  -5    1.10    2.00
 -12   2   5    3.90    2.40
  12   2  -5    3.20    2.10
 -12   2   5    4.00    2.10
 -11  -2   5   70.69    6.10
  11  -2  -5   72.29    4.90
  11   2  -5   67.69    4.90
 -11   2   5   67.49    5.90
  10  -2  -5    5.70    1.90
 -10  -2   5    9.90    2.80
 -10   2   5    4.60    2.40
 -10   2   5    5.90    2.00
  10   2  -5   12.40    2.30
   9  -2  -5   28.30    3.20
  -9  -2   5   21.70    3.40
   9   2  -5   24.00    2.90
  -9   2   5   32.50    4.00
  -9   2   5   29.60    3.30
   8  -2  -5   66.89    5.20
   8  -2  -5   66.79    4.10
  -8  -2   5   63.09    4.80
   8   2  -5   61.69    4.00
  -8   2   5   62.79    5.20
  -8   2   5   63.09    4.10
   7  -2  -5  275.37    9.90
   7  -2  -5  277.67    7.80
  -7  -2   5  276.27    9.20
  -7   2   5  276.67    9.70
   7   2  -5  280.97    9.60
  -7   2   5  270.37    7.60
   7   2  -5  271.97    8.00
   6  -2  -5   17.60    2.30
  -6  -2   5   26.70    3.40
   6  -2  -5   13.90    2.50
   6   2  -5   25.30    2.40
  -6   2   5   18.30    2.90
   6   2  -5   15.10    2.40
   6   2  -5   24.50    2.80
  -6   2   5   23.30    2.30
   5  -2  -5   39.50    2.80
   5  -2  -5   37.90    2.40
   5  -2  -5   35.40    3.20
   5  -2  -5   39.40    2.70
  -5  -2   5   41.30    3.40
   5   2  -5   41.10    3.10
  -5   2   5   41.70    2.40
   5   2  -5   43.80    3.30
   5   2  -5   43.00    2.90
   5   2  -5   40.70    2.80
  -5   2   5   41.80    3.50
   4  -2  -5    9.00    1.30
   4  -2  -5    8.80    1.40
   4  -2  -5    8.80    1.60
   4  -2  -5    7.60    1.70
   4   2  -5    6.50    1.30
   4   2  -5    7.90    1.40
   4   2  -5    7.20    1.60
  -4   2   5    7.00    1.10
   4   2  -5    9.60    1.70
   3  -2  -5  376.96    7.10
  -3  -2   5  372.46    9.00
   3  -2  -5  367.16    9.80
   3  -2  -5  378.46    7.90
   3  -2  -5  385.56    8.50
  -3   2   5  382.56    7.80
  -3   2   5  381.86    6.90
  -3   2   5  366.36    9.60
   3   2  -5  371.36    8.50
   3   2  -5  379.36    9.40
   3   2  -5  386.46    8.20
   2  -2  -5   56.99    3.40
   2  -2  -5   56.39    2.10
   2  -2  -5   65.19    3.20
   2  -2  -5   63.89    2.70
  -2  -2   5   62.99    3.20
  -2  -2   5   59.59    2.80
  -2   2   5   64.59    2.60
   2   2  -5   56.99    2.60
  -2   2   5   59.49    2.80
  -2   2   5   56.49    3.40
   2   2  -5   68.79    3.20
   2   2  -5   60.79    3.30
  -1  -2   5  188.38    5.50
  -1  -2   5  174.38    4.70
   1  -2  -5  174.88    3.90
   1  -2  -5  169.38    5.50
   1  -2  -5  175.98    5.70
   1  -2  -5  182.18    4.60
  -1  -2   5  178.48    4.90
   1   2  -5  185.58    5.30
   1   2  -5  178.98    5.50
   1   2  -5  176.28    4.70
  -1   2   5  181.78    5.30
  -1   2   5  191.88    4.60
  -1   2   5  178.68    5.70
   0  -2  -5   79.79    3.80
   0  -2  -5   84.29    3.60
   0  -2   5   81.69    3.10
   0  -2   5   87.99    3.70
   0  -2  -5   88.79    3.20
   0   2   5   83.49    3.60
   0   2  -5   83.79    3.50
   0   2  -5   90.99    3.60
   0   2   5   86.29    3.60
   0   2  -5   79.99    3.00
   0   2   5   85.89    3.00
   1  -2   5  426.16    8.60
  -1  -2  -5  430.46    9.30
  -1  -2  -5  430.66   10.10
   1  -2   5  457.75    9.80
   1   2   5  441.36    8.60
  -1   2  -5  468.15   11.20
   1   2   5  447.76    9.90
  -1   2  -5  439.16    9.40
  -2  -2  -5  765.42   14.90
  -2  -2  -5  752.92   13.00
   2  -2   5  755.82   13.10
   2   2   5  743.13   14.50
  -2   2  -5  740.33   15.50
  -2   2  -5  739.43   13.90
   2   2   5  762.32   14.70
   3  -2   5  185.48    5.60
   3  -2   5  196.28    5.80
  -3  -2  -5  193.48    6.80
  -3  -2  -5  193.28    5.20
   3   2   5  188.58    5.70
  -3   2  -5  171.38    6.70
  -3   2  -5  184.28    6.00
   3   2   5  204.78    6.80
   4  -2   5  141.69    5.20
   4   2   5  145.29    6.20
  -4   2  -5  134.89    5.30
  -4   2  -5  148.39    7.80
  -5  -2  -5  204.98    7.70
  -5  -2  -5  195.28    5.70
   5  -2   5  203.08    7.90
   5  -2   5  191.98    6.40
  -5   2  -5  196.18    6.60
  -5   2  -5  190.18    7.80
   5   2   5  202.58    7.70
  -6  -2  -5   51.49    3.00
   6  -2   5   41.60    3.50
  -6  -2  -5   48.50    4.30
   6  -2   5   37.60    3.60
  -6   2  -5   46.50    3.70
  -6   2  -5   39.90    4.30
  -7  -2  -5   30.60    3.60
   7  -2   5   29.60    3.50
  -7  -2  -5   28.40    2.50
   7  -2   5   28.30    3.40
   7   2   5   25.90    3.50
  -7   2  -5   23.40    3.60
  -7   2  -5   26.50    3.20
  -8  -2  -5   25.10    2.50
   8  -2   5   18.00    3.30
   8  -2   5   25.20    3.40
  -8   2  -5   19.90    3.50
  -9  -2  -5    4.20    1.40
   9  -2   5    4.90    2.30
 -10  -2  -5   21.70    2.60
 -10   2  -5   20.60    4.00
 -11  -2  -5   29.70    3.00
 -11   2  -5   28.40    4.50
 -12  -2  -5    6.70    2.00
 -12  -2  -5    3.80    2.70
 -12   2  -5    3.50    2.60
 -13  -2  -5   -0.40    2.40
 -13  -2  -5    6.80    3.20
 -13   2  -5    5.90    3.10
 -14  -2  -5    0.60    2.40
 -14   2  -5   -1.30    2.40
 -15  -2  -5   -3.00    2.50
 -15   2  -5    1.40    2.50
 -16   2  -5    0.60    3.00
 -16   2  -5   -1.30    3.20
  15  -3  -5    4.30    2.40
 -15  -3   5    9.30    3.60
 -15   3   5    3.20    2.80
 -15   3   5    1.70    4.30
  14  -3  -5   23.00    3.60
 -14  -3   5   21.20    4.90
 -14   3   5   25.90    5.10
 -14   3   5   23.40    3.70
  13  -3  -5    9.40    2.90
 -13  -3   5   11.20    3.70
  13   3  -5   12.60    2.30
 -13   3   5   15.80    3.80
 -13   3   5   16.60    3.00
  12  -3  -5   76.29    5.00
 -12  -3   5   62.79    6.40
 -12   3   5   66.29    5.00
  12   3  -5   64.89    4.60
 -12   3   5   66.39    6.40
 -11  -3   5   20.50    3.60
  11  -3  -5   27.90    3.40
 -11   3   5   19.50    3.90
  11   3  -5   21.90    2.90
 -11   3   5   17.90    2.80
 -10  -3   5   79.29    6.40
  10  -3  -5   81.39    4.90
  10  -3  -5   72.49    5.60
  10   3  -5   72.69    4.50
 -10   3   5   76.69    4.70
 -10   3   5   72.39    6.80
  -9  -3   5   64.99    5.30
   9  -3  -5   46.80    3.60
  -9   3   5   52.29    3.70
   9   3  -5   52.79    3.60
  -9   3   5   51.69    5.30
  -8  -3   5  139.89    7.10
   8  -3  -5  154.38    5.90
   8  -3  -5  149.29    6.90
   8   3  -5  145.59    5.70
   8   3  -5  155.48    7.00
  -8   3   5  164.38    8.20
  -8   3   5  149.39    5.50
  -7  -3   5   88.39    5.40
   7  -3  -5   78.59    5.40
   7  -3  -5   82.09    4.90
   7   3  -5   83.09    4.10
  -7   3   5   87.29    5.80
  -7   3   5   85.69    3.70
   6  -3  -5   84.09    4.60
   6  -3  -5   72.39    5.10
  -6  -3   5   76.99    4.90
   6  -3  -5   76.89    3.90
   6   3  -5   75.09    3.70
  -6   3   5   67.49    3.00
  -6   3   5   72.09    5.10
   6   3  -5   82.99    5.00
   6   3  -5   81.29    4.40
   6   3  -5   71.69    4.20
  -5  -3   5   15.20    2.30
   5  -3  -5   21.60    2.50
   5  -3  -5   17.00    2.10
  -5   3   5   14.70    2.60
   5   3  -5   18.70    2.40
   5   3  -5   19.10    2.00
   5   3  -5   18.30    2.40
   5   3  -5   16.10    3.20
  -4  -3   5  103.99    5.00
   4  -3  -5   96.89    5.20
   4  -3  -5   99.19    4.10
   4  -3  -5  103.39    4.60
   4   3  -5  102.19    4.40
  -4   3   5   98.79    5.30
   4   3  -5  104.49    5.10
   4   3  -5  103.29    4.50
   3  -3  -5   24.30    2.40
   3  -3  -5   26.10    2.70
  -3  -3   5   20.50    2.50
   3  -3  -5   19.90    2.10
  -3   3   5   22.60    1.80
   3   3  -5   26.60    2.40
   3   3  -5   23.70    2.20
  -3   3   5   26.40    2.80
   3   3  -5   20.20    2.40
   2  -3  -5  527.05   11.00
  -2  -3   5  547.75   13.10
   2  -3  -5  552.64   12.70
   2  -3  -5  557.24   11.10
  -2  -3   5  507.55   11.10
  -2   3   5  552.04   12.40
   2   3  -5  540.45   11.10
  -2   3   5  552.94   10.80
   2   3  -5  545.35   12.00
  -2   3   5  556.04   10.30
   2   3  -5  542.95   10.90
  -1  -3   5  171.98    5.70
  -1  -3   5  164.38    5.50
   1  -3  -5  175.78    5.50
   1  -3  -5  174.08    5.60
   1  -3  -5  163.28    6.00
   1   3  -5  189.58    6.80
   1   3  -5  169.28    5.40
  -1   3   5  173.98    5.20
   1   3  -5  178.58    5.90
   1   3  -5  180.68    5.40
  -1   3   5  177.58    5.30
  -1   3   5  165.28    5.90
   0  -3   5  713.43   13.50
   0  -3  -5  729.93   14.10
   0  -3  -5  763.72   13.90
   0  -3   5  737.93   12.50
   0  -3  -5  730.73   14.30
   0   3  -5  723.93   13.50
   0   3   5  764.72   13.50
   0   3  -5  753.62   14.20
   0   3   5  733.83   13.90
   0   3  -5  754.42   13.40
   0   3   5  738.23   13.70
   0   3  -5  747.13   15.60
  -1  -3  -5    6.10    1.40
  -1  -3  -5    8.80    1.90
   1  -3   5    2.30    1.00
  -1   3  -5    5.80    1.30
  -1   3  -5    3.50    1.20
   1   3   5    4.00    1.00
   1   3   5    6.30    1.40
   1   3   5    8.40    1.50
  -1   3  -5    1.80    1.20
  -1   3  -5    3.20    1.00
   2  -3   5  343.47    7.40
   2  -3   5  351.66    8.70
  -2  -3  -5  361.86    8.10
  -2  -3  -5  349.27    9.20
  -2   3  -5  353.96   10.50
  -2   3  -5  340.37    8.20
   2   3   5  359.36    9.30
   2   3   5  345.17    8.50
   3  -3   5  339.27    8.80
  -3  -3  -5  331.07    7.50
  -3  -3  -5  339.17    9.70
  -3   3  -5  369.86   10.80
  -3   3  -5  352.86    8.40
   3   3   5  349.96    9.60
   3   3   5  336.67    8.70
   4  -3   5    9.70    1.90
   4  -3   5    7.00    1.40
  -4  -3  -5    5.70    1.60
   4  -3   5    5.50    1.90
  -4  -3  -5    6.10    1.00
   4   3   5    9.30    2.10
  -4   3  -5   10.10    2.40
   4   3   5    6.70    1.50
  -4   3  -5    7.30    1.60
   5  -3   5  258.37    8.20
  -5  -3  -5  250.37    5.70
   5  -3   5  260.47    9.70
   5  -3   5  248.28    7.00
  -5  -3  -5  244.58    8.60
  -5   3  -5  248.08    7.20
   5   3   5  248.28    8.10
   5   3   5  243.68    8.70
  -5   3  -5  257.37    9.60
   6  -3   5   71.09    4.00
  -6  -3  -5   71.69    4.90
   6  -3   5   64.39    5.00
   6  -3   5   74.39    4.60
  -6   3  -5   63.29    5.10
   6   3   5   64.39    4.80
  -6   3  -5   67.59    3.90
   7  -3   5  189.58    7.60
   7  -3   5  180.58    6.60
  -7   3  -5  167.38    6.50
  -7   3  -5  188.88    8.80
   8  -3   5   95.69    5.10
  -8   3  -5  107.69    7.00
   9  -3   5  131.99    7.50
  -9   3  -5  137.99    8.10
  10  -3   5   52.29    4.70
 -10   3  -5   62.49    6.00
 -11  -3  -5   58.59    5.80
 -11   3  -5   57.69    6.20
 -12  -3  -5   24.00    4.30
 -12   3  -5   37.00    5.40
 -13  -3  -5   41.80    6.00
 -13   3  -5   45.20    6.20
 -14  -3  -5   12.80    6.10
 -14   3  -5   18.70    4.70
 -15  -3  -5    9.90    4.10
 -15   3  -5   21.30    5.80
  15  -4  -5    1.80    2.20
  15  -4  -5    3.50    2.60
 -15   4   5    2.00    3.40
 -15   4   5    2.50    2.80
  14  -4  -5   -0.70    1.90
  14  -4  -5    1.30    2.10
 -14  -4   5    1.90    3.20
 -14   4   5    1.70    3.00
 -14   4   5    1.00    2.50
  13  -4  -5    1.00    1.80
 -13  -4   5    4.90    2.70
  13  -4  -5    1.40    2.30
 -13   4   5   -1.50    2.90
 -13   4   5   -0.70    1.60
 -12  -4   5   11.60    3.70
  12  -4  -5   10.70    3.10
  12  -4  -5    8.10    2.20
 -12   4   5    6.60    3.20
 -11  -4   5   13.20    3.40
  11  -4  -5   16.90    3.50
  11  -4  -5   18.40    2.90
 -11   4   5   16.70    2.40
 -11   4   5   16.50    3.90
  10  -4  -5    4.30    1.70
  10  -4  -5    5.00    2.50
 -10  -4   5    6.50    2.80
 -10   4   5    8.20    2.90
  10   4  -5    6.70    1.60
   9  -4  -5    9.30    2.70
   9  -4  -5   10.40    2.10
  -9  -4   5   17.50    4.00
   9   4  -5   10.50    1.90
  -9   4   5    9.10    2.90
  -9   4   5    7.20    1.70
  -8  -4   5   28.30    4.00
   8  -4  -5   28.00    3.10
   8  -4  -5   21.70    3.50
   8   4  -5   23.40    2.50
  -8   4   5   23.00    2.30
  -8   4   5   19.90    3.90
   7  -4  -5   63.39    3.70
   7  -4  -5   72.79    5.00
  -7  -4   5   67.89    5.10
   7   4  -5   60.09    4.60
  -7   4   5   65.19    5.50
   7   4  -5   66.69    3.50
  -6  -4   5    4.80    1.90
   6  -4  -5    6.90    1.70
   6  -4  -5    9.30    2.10
   6   4  -5    8.70    1.60
   6   4  -5    6.10    1.90
   6   4  -5    7.20    1.90
  -6   4   5    7.00    3.30
  -5  -4   5    1.20    1.50
   5  -4  -5    0.80    1.20
   5  -4  -5    2.90    1.30
   5  -4  -5    0.60    1.00
  -5   4   5    0.10    1.30
   5   4  -5    0.20    1.20
   5   4  -5   -0.10    1.10
   5   4  -5    1.80    1.30
   4  -4  -5    6.30    1.90
   4  -4  -5    7.10    1.70
   4  -4  -5    6.30    1.60
  -4  -4   5    5.40    1.70
   4   4  -5    5.40    1.60
   4   4  -5    8.80    1.80
  -4   4   5    9.20    2.20
   4   4  -5    5.00    1.50
   4   4  -5    5.60    1.60
   3  -4  -5  250.67    9.00
  -3  -4   5  243.98    7.80
  -3  -4   5  250.07    8.20
   3  -4  -5  248.08    6.80
   3  -4  -5  250.87    7.80
  -3   4   5  262.37    6.90
   3   4  -5  246.68    7.90
   3   4  -5  245.38    7.90
  -3   4   5  251.37    8.70
  -3   4   5  249.68    7.50
   3   4  -5  247.78    8.30
   2  -4  -5   81.79    3.80
  -2  -4   5   78.09    4.50
   2  -4  -5   85.99    4.90
   2  -4  -5   85.79    5.30
  -2  -4   5   80.99    4.40
   2   4  -5   79.09    4.30
   2   4  -5   75.59    4.50
  -2   4   5   81.39    3.40
  -2   4   5   77.79    4.70
   2   4  -5   81.79    4.50
  -2   4   5   78.69    4.20
   2   4  -5   83.59    3.90
  -1  -4   5    5.60    1.70
   1  -4  -5    7.40    1.60
   1  -4  -5    9.30    1.90
   1   4  -5    6.70    1.50
   1   4  -5    5.50    1.50
   1   4  -5    4.40    1.70
  -1   4   5    9.80    2.30
   1   4  -5    6.20    1.70
  -1   4   5    8.50    1.40
  -1   4   5    6.00    1.50
   0  -4  -5   42.80    3.20
   0  -4  -5   42.70    3.20
   0  -4   5   40.90    3.40
   0   4   5   38.30    3.10
   0   4  -5   37.10    3.20
   0   4   5   39.60    2.90
   0   4   5   41.60    3.20
   0   4  -5   34.30    2.90
   0   4  -5   38.50    2.80
   0   4  -5   34.50    3.60
  -1  -4  -5   82.89    3.20
  -1  -4  -5   77.09    4.00
  -1  -4  -5   72.39    4.20
  -1  -4  -5   74.39    4.50
   1  -4   5   71.49    4.30
  -1   4  -5   70.49    3.50
   1   4   5   91.99    4.50
   1   4   5   69.89    4.00
  -1   4  -5   71.59    3.90
  -1   4  -5   68.29    4.70
   1   4   5   79.99    4.00
  -1   4  -5   72.99    4.10
   2  -4   5  398.56   10.30
   2  -4   5  395.76    7.70
  -2  -4  -5  374.36    9.00
  -2  -4  -5  393.76   10.30
   2   4   5  413.36   10.30
  -2   4  -5  385.16    8.70
   2   4   5  405.96   10.40
  -2   4  -5  401.66   11.90
  -2   4  -5  398.66    9.60
  -2   4  -5  376.06    9.90
  -3  -4  -5    3.80    1.50
   3  -4   5    0.90    0.90
   3  -4   5    5.00    1.60
  -3   4  -5    2.70    1.10
  -3   4  -5    1.00    1.50
   3   4   5    1.70    1.50
   3   4   5    1.80    1.30
  -3   4  -5    1.10    1.00
   4  -4   5   12.70    2.30
  -4  -4  -5   11.90    2.40
   4  -4   5   15.40    1.80
   4  -4   5   12.80    2.60
   4   4   5   17.50    3.30
  -4   4  -5   14.30    1.90
   4   4   5   20.50    3.20
  -4   4  -5   14.60    3.00
   5  -4   5    5.40    1.90
   5  -4   5    5.10    1.20
  -5  -4  -5    8.80    1.90
  -5  -4  -5    4.20    1.90
   5  -4   5    3.30    1.80
  -5   4  -5    2.40    1.10
   5   4   5    5.40    1.70
  -5   4  -5    3.90    2.30
   5   4   5    3.30    1.70
   6  -4   5   13.50    2.50
  -6  -4  -5   22.80    3.10
   6  -4   5   13.90    2.10
   6   4   5   16.50    3.00
  -6   4  -5   20.00    2.30
   6   4   5   17.60    3.00
  -6   4  -5   15.40    3.30
   7  -4   5   25.00    2.80
   7  -4   5   21.70    3.20
  -7  -4  -5   30.10    3.70
  -7   4  -5   17.00    3.50
   8  -4   5   14.20    2.50
  -8  -4  -5   16.10    3.10
   8  -4   5   17.60    3.20
  -8   4  -5   12.10    3.00
  -9  -4  -5    2.00    2.00
   9  -4   5    2.90    2.30
   9  -4   5    1.30    1.80
  -9   4  -5    0.00    1.90
  10  -4   5   11.00    3.10
  10  -4   5   12.50    2.90
 -10  -4  -5    8.80    2.90
 -10   4  -5    8.90    2.90
 -11  -4  -5   12.00    3.30
  11  -4   5   14.60    3.50
  11  -4   5   10.70    3.30
 -11   4  -5   15.30    4.10
  12  -4   5   -0.80    2.00
 -12  -4  -5   -1.00    2.20
 -12   4  -5    7.30    3.20
 -13  -4  -5    0.00    2.60
 -13   4  -5   -0.30    2.80
  14  -4   5   -5.10    2.20
 -14  -4  -5   -1.50    3.00
 -14   4  -5   -3.70    3.10
  14  -5  -5   10.90    3.90
  14  -5  -5   13.60    3.90
 -14   5   5   15.20    4.90
  13  -5  -5    8.20    3.40
  13  -5  -5   12.00    2.80
 -13  -5   5    8.70    3.50
 -13   5   5    5.50    2.80
 -13   5   5   15.20    4.20
  12  -5  -5   -1.80    2.20
 -12  -5   5   -2.00    2.50
  12  -5  -5   -3.20    1.70
 -12   5   5    0.90    2.80
 -12   5   5    0.50    1.40
  11  -5  -5   23.10    4.50
  11  -5  -5   27.10    3.40
 -11  -5   5   26.10    4.60
 -11   5   5   24.50    4.90
  10  -5  -5   66.99    6.30
  10  -5  -5   69.89    4.40
 -10  -5   5   71.19    6.30
 -10   5   5   65.89    6.50
  -9  -5   5  173.38    8.70
   9  -5  -5  171.88   10.00
  -9   5   5  180.38   10.00
  -8  -5   5   70.69    5.80
   8  -5  -5   62.39    5.50
  -8   5   5   71.19    6.40
   8   5  -5   64.49    3.40
   7  -5  -5   43.90    4.60
  -7  -5   5   41.80    4.50
   7   5  -5   47.70    4.10
   7   5  -5   45.00    3.30
   7   5  -5   42.80    2.90
  -7   5   5   40.80    4.90
   6  -5  -5    5.60    2.30
   6   5  -5    5.60    1.60
   6   5  -5    5.50    2.20
  -6   5   5    5.10    2.40
   5  -5  -5   76.69    5.20
  -5  -5   5   77.99    5.20
  -5   5   5   77.69    5.80
   5   5  -5   74.89    4.30
   5   5  -5   78.49    4.60
   4  -5  -5   19.40    3.00
  -4  -5   5   18.90    2.90
   4   5  -5   15.50    2.50
   4   5  -5   13.80    2.20
   4   5  -5   13.90    2.30
  -4   5   5   21.90    3.50
   4   5  -5   14.30    2.70
   3  -5  -5   52.49    4.40
   3  -5  -5   54.29    4.20
  -3  -5   5   51.79    4.30
  -3  -5   5   45.50    3.90
  -3   5   5   45.80    3.80
   3   5  -5   56.79    4.30
  -3   5   5   49.30    4.30
   3   5  -5   47.20    3.40
   3   5  -5   46.40    3.90
  -2  -5   5  108.69    5.30
   2  -5  -5  109.79    5.70
  -2  -5   5  108.89    5.90
  -2   5   5  108.49    5.80
  -2   5   5  114.19    5.60
   2   5  -5  109.89    5.60
   2   5  -5  104.89    5.50
   2   5  -5  116.49    5.80
   2   5  -5  103.39    4.60
   1  -5  -5   75.59    4.90
   1  -5  -5   70.59    4.60
   1  -5  -5   77.49    3.80
  -1  -5   5   75.39    5.00
  -1   5   5   77.89    4.70
   1   5  -5   70.89    4.70
  -1   5   5   79.59    5.50
   1   5  -5   83.99    5.10
   1   5  -5   77.79    3.90
  -1   5   5   81.79    3.50
   1   5  -5   81.99    4.70
   0  -5   5  422.26   11.50
   0  -5  -5  396.06   11.40
   0  -5  -5  426.26   10.00
   0  -5  -5  411.16   11.20
   0   5   5  421.46    9.60
   0   5   5  423.06   11.90
   0   5  -5  413.66   10.80
   0   5  -5  429.36   12.40
   0   5   5  413.76   10.80
   0   5  -5  404.36    9.10
   0   5  -5  409.46   11.30
  -1  -5  -5  266.07    9.20
  -1  -5  -5  264.07    7.90
  -1  -5  -5  263.47    8.20
   1  -5   5  254.17    8.70
  -1   5  -5  245.98    8.50
   1   5   5  267.17    7.80
   1   5   5  269.07    8.80
  -1   5  -5  266.77    8.20
  -1   5  -5  275.27    9.90
   1   5   5  263.17    7.70
  -2  -5  -5   12.00    2.50
   2  -5   5    8.90    2.00
  -2  -5  -5   13.30    1.90
  -2   5  -5   14.40    3.10
  -2   5  -5   13.20    2.20
  -2   5  -5    9.50    2.00
   2   5   5   11.80    1.90
   2   5   5   10.50    1.90
   2   5   5   11.20    2.20
   3  -5   5    3.30    1.60
  -3  -5  -5    9.60    2.10
  -3  -5  -5    9.90    1.80
  -3  -5  -5    9.00    1.60
  -3   5  -5    5.00    1.50
  -3   5  -5    6.40    2.30
   3   5   5    7.70    1.90
   3   5   5    5.80    1.80
  -4  -5  -5   10.50    2.30
  -4   5  -5    5.70    1.50
  -4   5  -5    7.70    2.30
   5  -5   5  181.78    8.10
  -5  -5  -5  187.28    7.20
  -5   5  -5  185.88    9.30
   5   5   5  186.08    8.20
  -6  -5  -5  109.99    6.10
   6  -5   5  105.09    6.50
  -6   5  -5  117.29    7.70
   7  -5   5  174.18    8.50
  -7  -5  -5  179.28    9.70
   8  -5   5   89.29    6.60
  -8  -5  -5   81.89    6.10
  -8   5  -5   78.79    7.10
   9  -5   5   58.69    5.80
  -9   5  -5   64.29    6.70
  10  -5   5  101.59    7.70
 -10  -5  -5   92.29    7.00
  10  -5   5   95.29    5.30
 -10   5  -5   92.09    8.20
  11  -5   5   17.30    3.90
 -11  -5  -5   15.40    3.70
 -11   5  -5   15.50    4.30
  12  -5   5    1.30    2.70
 -12  -5  -5    5.00    3.20
 -12   5  -5    4.10    2.90
  13  -5   5   -1.00    2.50
 -13   5  -5    3.30    3.40
 -14  -5  -5   11.30    4.30
 -14   5  -5   14.50    5.20
  13  -6  -5   -2.30    2.90
  13   6  -5   -0.50    2.70
  12  -6  -5    0.40    3.50
 -12  -6   5    2.20    2.90
 -12   6   5    5.50    3.40
  12   6  -5    2.00    2.80
 -11  -6   5    6.90    3.30
  11  -6  -5    5.30    2.90
 -11   6   5    5.20    3.90
  11   6  -5    5.80    2.80
 -10  -6   5    2.60    2.60
  10  -6  -5    5.20    2.60
  10   6  -5    8.90    2.90
 -10   6   5    0.20    2.70
  -9  -6   5    3.50    2.30
   9  -6  -5    3.10    2.40
  -9   6   5    3.70    3.00
   9   6  -5    6.40    2.60
   8  -6  -5   26.00    4.20
  -8  -6   5   24.80    3.80
   8   6  -5   27.70    3.90
  -8   6   5   36.50    5.20
  -7  -6   5    4.90    2.30
   7  -6  -5    1.40    2.00
   7   6  -5    1.10    1.20
   7   6  -5    0.80    1.90
  -7   6   5    5.00    2.60
   6  -6  -5   -0.30    1.60
  -6  -6   5   -0.60    1.90
   6   6  -5    1.60    1.20
  -6   6   5    2.50    2.30
   6   6  -5    1.30    1.40
   6   6  -5    1.00    1.60
   5  -6  -5    8.50    2.50
  -5  -6   5    6.60    2.00
  -5   6   5    6.00    2.60
   5   6  -5    5.20    1.80
   5   6  -5    6.50    1.90
  -4  -6   5    7.90    2.30
   4  -6  -5    8.10    2.30
  -4   6   5    3.80    2.00
   4   6  -5    8.00    2.00
   4   6  -5    9.70    2.30
  -3  -6   5   39.20    4.70
   3  -6  -5   50.79    4.60
  -3   6   5   48.90    4.60
   3   6  -5   50.09    3.60
   3   6  -5   48.90    4.20
   2  -6  -5    1.10    1.70
  -2  -6   5    1.00    1.90
   2  -6  -5    3.80    1.80
  -2   6   5    2.40    1.80
   2   6  -5    1.90    1.70
   2   6  -5    1.40    1.60
   2   6  -5    2.60    1.50
   1  -6  -5   58.59    4.90
   1  -6  -5   57.69    4.70
  -1  -6   5   53.19    5.10
  -1   6   5   56.79    4.50
   1   6  -5   57.49    4.70
   1   6  -5   56.19    3.50
   1   6  -5   52.09    4.30
   0  -6  -5    8.10    1.90
   0  -6   5    6.10    2.40
   0  -6  -5    5.20    2.10
   0   6  -5    6.00    2.20
   0   6   5    8.40    2.10
   0   6   5    9.50    1.70
   0   6  -5    7.40    2.00
  -1  -6  -5   13.60    2.40
  -1  -6  -5   11.90    2.90
   1  -6   5    9.20    2.40
  -1   6  -5   11.00    2.10
  -1   6  -5   10.80    2.80
   1   6   5   13.70    2.30
   1   6   5   11.60    2.20
  -2  -6  -5    6.60    1.80
  -2  -6  -5    6.80    2.10
   2  -6   5    6.90    2.20
   2   6   5    6.10    1.70
  -2   6  -5    6.40    2.40
  -2   6  -5    4.40    1.40
   2   6   5    6.70    1.70
   3  -6   5    1.50    1.70
  -3  -6  -5    1.10    1.10
  -3  -6  -5    1.40    1.30
  -3   6  -5    1.70    2.10
  -3   6  -5    0.80    1.10
   4  -6   5   11.70    2.80
  -4  -6  -5   19.70    2.80
   4   6   5   14.80    2.60
  -4   6  -5   12.30    2.20
  -4   6  -5   13.10    3.30
  -5  -6  -5   20.70    3.00
   5  -6   5   13.50    3.50
  -5   6  -5   15.30    2.30
   6  -6   5    7.00    2.60
  -6  -6  -5    7.60    2.40
  -6   6  -5    4.50    1.60
  -6   6  -5    5.20    2.90
   7  -6   5   10.50    3.00
  -7  -6  -5   15.20    3.20
  -7   6  -5    6.10    3.20
  -8  -6  -5    7.90    2.80
   8  -6   5    4.30    2.40
  -8   6  -5    2.20    2.70
  -9  -6  -5   11.50    3.30
   9  -6   5    6.30    3.10
  -9   6  -5   12.00    4.10
  10  -6   5    3.00    2.50
 -10   6  -5    1.80    3.00
 -11  -6  -5   -2.20    2.10
 -12  -6  -5   -2.50    2.20
  12  -6   5   -4.20    2.50
 -12   6  -5   -1.50    2.70
 -13  -6  -5   -0.60    3.00
  11  -7  -5   25.70    5.10
 -11  -7   5   20.80    4.10
 -11   7   5   19.20    5.10
  11   7  -5   21.20    6.30
  10  -7  -5   12.80    3.90
 -10  -7   5    5.70    3.00
  10   7  -5    7.40    3.00
 -10   7   5    5.70    3.60
  -9  -7   5   10.90    3.00
   9  -7  -5   12.80    3.80
   9   7  -5   12.60    3.30
  -9   7   5   18.40    4.30
   8  -7  -5   12.80    3.50
  -8  -7   5   11.50    3.10
  -8   7   5   12.90    3.90
   8   7  -5   12.70    3.00
   7  -7  -5   43.80    5.40
  -7  -7   5   41.40    5.20
  -7   7   5   39.30    5.60
   7   7  -5   38.10    4.40
   6  -7  -5    1.50    1.90
  -6  -7   5    2.00    2.30
  -6   7   5    4.80    2.50
   6   7  -5    1.00    1.30
   6   7  -5   -1.50    1.70
  -5  -7   5    1.10    2.50
   5  -7  -5    2.80    1.90
   5   7  -5    0.80    1.40
   5   7  -5   -1.00    1.50
  -5   7   5    1.40    1.70
   4  -7  -5    1.90    2.00
  -4  -7   5    0.70    1.80
   4   7  -5    2.40    1.50
   4   7  -5    4.80    1.80
  -4   7   5    5.10    3.10
   3  -7  -5    8.50    2.50
  -3  -7   5    7.80    2.30
  -3  -7   5    4.90    2.30
   3   7  -5    7.40    2.00
  -3   7   5    7.70    2.70
   3   7  -5    8.80    2.40
  -2  -7   5  138.19    8.10
   2   7  -5  152.38    7.60
  -2   7   5  138.39    7.40
   2   7  -5  149.49    5.80
  -1  -7   5  124.19    8.00
   1   7  -5  124.79    8.30
   0  -7  -5   42.90    4.20
   0  -7   5   44.40    5.20
   0   7  -5   40.90    4.50
   0   7   5   45.40    4.10
  -1  -7  -5   33.90    6.40
   1  -7   5   44.40    5.10
   1   7   5   45.10    3.90
  -1   7  -5   44.40    4.90
   1   7   5   43.90    3.20
  -1   7  -5   40.30    3.90
   2  -7   5   59.69    5.50
  -2  -7  -5   54.79    5.40
  -2  -7  -5   43.80    3.80
  -2   7  -5   62.49    5.80
   2   7   5   49.80    3.90
  -2   7  -5   47.30    4.10
   2   7   5   52.49    3.80
  -3  -7  -5   38.30    3.20
   3  -7   5   50.29    5.20
  -3  -7  -5   46.20    3.10
   3   7   5   42.60    3.90
  -3   7  -5   46.00    6.60
  -3   7  -5   35.90    3.60
   4  -7   5    9.50    3.00
  -4  -7  -5   15.10    2.40
  -4   7  -5   16.80    3.90
  -4   7  -5   13.10    2.20
  -5  -7  -5    1.10    1.60
   5  -7   5   -0.90    2.00
  -5   7  -5    3.90    2.50
  -6  -7  -5    8.50    2.20
   6  -7   5    6.20    2.50
  -6   7  -5   11.00    3.60
   7  -7   5   45.20    5.80
  -7  -7  -5   42.80    4.80
  -7   7  -5   46.70    5.70
  -8  -7  -5   47.40    5.20
   8  -7   5   44.60    5.70
  -8   7  -5   46.10    6.60
  -9  -7  -5   25.90    4.10
   9  -7   5   23.20    4.50
  -9   7  -5   33.40    6.40
  10  -7   5   12.30    3.60
 -10  -7  -5   16.00    3.90
 -10   7  -5   14.90    4.10
 -11  -7  -5    3.80    3.00
  11  -7   5   10.90    3.80
 -11   7  -5    7.30    4.50
   9  -8  -5    0.40    2.60
  -9  -8   5    7.20    4.70
  -9   8   5   -0.70    2.40
  -8  -8   5    4.70    2.40
   8  -8  -5    1.00    4.70
  -8   8   5   -0.30    2.70
   8   8  -5   -0.50    2.20
  -7  -8   5    3.90    2.50
   7  -8  -5    5.70    2.80
   7   8  -5    0.50    2.20
  -7   8   5    5.80    3.20
   6  -8  -5   10.00    3.10
  -6  -8   5    7.70    2.60
  -6   8   5    7.40    3.40
  -5  -8   5   -1.00    1.50
   5  -8  -5   -2.50    1.80
   5   8  -5    0.60    1.80
  -5   8   5    1.90    2.20
   5   8  -5   -1.70    1.60
   4  -8  -5    5.80    2.60
  -4  -8   5    4.80    2.30
  -4   8   5    0.90    2.00
   4   8  -5    4.00    2.00
   4   8  -5    2.40    1.90
  -3  -8   5    7.30    3.20
   3  -8  -5   14.80    3.70
   3   8  -5    6.70    1.80
   3   8  -5    9.70    3.40
   3   8  -5    7.80    2.10
  -3   8   5   11.10    3.20
  -2  -8   5    4.00    2.60
   2  -8  -5   12.30    3.10
   2   8  -5    6.10    2.70
   1  -8  -5    3.50    2.40
  -1  -8   5    3.20    2.50
   1   8  -5    0.00    1.90
  -1   8   5    1.40    1.70
   0  -8   5    0.70    2.40
   0  -8  -5   -0.60    1.90
   0   8   5    0.80    1.40
   0   8  -5   -0.50    2.20
   1  -8   5    3.90    2.40
  -1  -8  -5   -3.60    2.10
  -1  -8  -5    0.60    2.10
  -1   8  -5   -0.40    2.20
   1   8   5    3.10    1.70
   2  -8   5    1.20    2.40
   2   8   5    1.20    1.40
   2   8   5    3.50    1.70
  -2   8  -5    0.80    2.30
  -3  -8  -5    2.60    1.70
   3  -8   5    0.70    2.10
   3   8   5    5.60    2.10
  -3   8  -5   -0.90    2.20
  -4  -8  -5    4.60    1.70
   4  -8   5    5.90    2.70
  -4   8  -5    4.50    3.00
   5  -8   5    7.30    2.90
  -5  -8  -5   16.70    2.80
  -5   8  -5   10.80    3.80
   6  -8   5    7.30    3.00
  -6  -8  -5   12.60    2.70
  -6   8  -5   12.20    4.00
  -7  -8  -5    1.10    2.60
  -7   8  -5   -0.50    4.10
  -8  -8  -5   -2.90    2.30
   8  -8   5    4.00    3.10
  -8   8  -5    4.40    3.30
  -9  -8  -5    1.20    2.40
   9  -8   5    0.00    3.10
  -9   8  -5    2.30    3.40
  -7  -9   5   10.40    3.20
   7  -9  -5    3.30    3.20
  -7   9   5    7.50    3.30
   7   9  -5    6.20    2.70
  -6  -9   5    7.00    2.70
   6  -9  -5   10.00    3.60
   6   9  -5   10.20    2.80
  -6   9   5   13.30    4.00
   5  -9  -5   21.80    4.50
  -5   9   5   21.10    4.40
   5   9  -5   15.10    2.90
   5   9  -5   17.70    3.70
  -4   9   5   36.10    4.70
   3  -9  -5    3.40    2.80
  -3   9   5    3.80    2.60
   3   9  -5    1.10    2.20
  -2  -9   5    3.20    2.70
   2  -9  -5    2.20    2.40
   2   9  -5    3.30    2.70
  -2   9   5    3.70    2.20
  -1  -9   5   -1.60    2.20
   1  -9  -5    0.10    2.30
   1   9  -5   -1.30    2.20
  -1   9   5   -1.60    1.80
   0  -9   5    6.20    3.00
   0  -9  -5   -0.70    2.00
   0   9  -5    4.30    2.80
   0   9   5    2.20    2.20
  -1  -9  -5    7.90    2.80
   1  -9   5   14.80    3.40
  -1   9  -5   11.40    3.40
   1   9   5    8.90    2.30
  -2   9  -5    6.90    2.40
   2   9   5   11.20    2.30
   3  -9   5    6.80    3.30
  -3   9  -5   18.20    4.20
   4  -9   5   22.60    4.40
  -4   9  -5   29.40    5.30
   5  -9   5   10.60    3.50
  -5  -9  -5   11.50    2.70
  -5   9  -5   22.80    5.50
   6  -9   5   12.50    4.00
  -6  -9  -5    6.20    2.90
  -6   9  -5    9.40    3.60
 -16   0   6   10.80    4.00
 -16   0   6   19.00    4.20
  16   0  -6   16.00    3.70
 -15   0   6   29.60    4.80
  15   0  -6   38.70    5.20
 -15   0   6   29.20    4.50
 -14   0   6  147.19    8.40
 -14   0   6  152.68    9.20
  14   0  -6  150.98    8.30
 -13   0   6  117.09    7.70
  13   0  -6  108.49    6.70
 -12   0   6  324.27   12.00
 -12   0   6  341.37   11.90
  12   0  -6  332.07   11.20
 -11   0   6  365.26   12.00
 -11   0   6  369.56   12.30
  11   0  -6  354.26   11.20
 -10   0   6  502.65   13.90
  10   0  -6  508.85   13.10
 -10   0   6  510.05   13.90
   9   0  -6  283.17   10.20
  -9   0   6  286.47    9.80
  -9   0   6  301.27    9.80
   9   0  -6  305.67   10.50
  -8   0   6 1119.39   21.20
   8   0  -6 1122.59   22.00
   8   0  -6 1076.89   24.70
   8   0  -6 1130.79   20.60
  -8   0   6 1121.29   21.70
   7   0  -6  996.20   18.40
   7   0  -6  976.90   20.00
  -7   0   6  956.70   19.10
  -7   0   6  963.50   18.60
   7   0  -6  984.70   19.40
  -6   0   6 1326.27   22.40
  -6   0   6 1275.47   22.90
   6   0  -6 1326.17   22.20
   6   0  -6 1302.97   23.60
   6   0  -6 1321.97   23.00
   5   0  -6 1816.02   28.30
  -5   0   6 1765.52   27.60
   5   0  -6 1773.32   29.10
   5   0  -6 1794.42   27.80
  -4   0   6 3932.31   53.59
   4   0  -6 3943.51   53.99
   4   0  -6 3947.90   53.99
   4   0  -6 3903.61   55.19
  -3   0   6 4272.67   57.19
   3   0  -6 4314.67   58.99
   3   0  -6 4211.78   57.99
   3   0  -6 4314.67   57.69
  -3   0   6 4293.37   57.29
   2   0  -6 5535.85   74.19
  -2   0   6 5617.64   72.69
   2   0  -6 5506.25   73.79
   2   0  -6 5530.35   72.79
  -2   0   6 5653.33   72.99
   1   0  -6 1817.82   28.00
   1   0  -6 1850.41   26.60
   0   0   6 2096.09   30.60
   0   0  -6 2078.39   31.50
  -1   0  -6 7602.64  100.39
   1   0   6 7695.33   99.39
  -2   0  -6 9616.14  127.09
   2   0   6 9999.00  126.59
   3   0   6 1553.64   25.60
  -3   0  -6 1565.74   26.00
   4   0   6 7721.33  101.19
  -4   0  -6 7647.73  101.09
  -4   0  -6 7451.55  101.19
  -5   0  -6  544.35   13.20
   5   0   6  559.44   13.30
  -5   0  -6  567.64   12.90
  -6   0  -6  625.24   14.10
   6   0   6  628.94   14.90
  -6   0  -6  603.04   14.60
  -7   0  -6  686.73   15.40
  -7   0  -6  643.94   15.70
   7   0   6  652.13   16.00
  -8   0  -6  380.66   11.90
   8   0   6  380.76   12.10
  -8   0  -6  397.86   11.50
  -9   0  -6   27.90    3.70
 -10   0  -6  425.86   12.80
 -11   0  -6  591.34   16.00
 -12   0  -6  256.17   10.60
 -13   0  -6   87.89    6.60
 -14   0  -6   73.69    6.20
 -15   0  -6    9.70    3.20
 -16   0  -6    0.40    3.30
 -16  -1   6    0.50    3.40
 -16   1   6   -4.00    2.60
  16   1  -6   -3.30    2.60
 -15  -1   6    0.20    3.70
  15  -1  -6   -1.30    2.20
  15   1  -6   -3.20    2.90
 -15   1   6   -2.60    2.60
 -15   1   6   -1.20    2.40
 -14  -1   6    6.40    3.30
  14  -1  -6    6.80    2.70
 -14   1   6    6.90    2.70
  14   1  -6    5.70    2.80
 -14   1   6    6.20    2.90
 -13  -1   6    2.50    2.30
 -13  -1   6    5.00    2.70
  13  -1  -6    1.10    2.20
  13   1  -6    4.10    2.40
 -13   1   6    0.50    2.20
 -13   1   6    2.90    2.60
 -12  -1   6    0.90    1.80
 -12  -1   6    0.80    2.00
  12  -1  -6    6.90    2.40
  12   1  -6   -0.60    1.50
 -12   1   6   -1.50    1.70
 -11  -1   6    1.40    2.90
  11  -1  -6    6.30    2.20
 -11  -1   6    6.40    2.20
  11   1  -6    6.00    2.30
 -11   1   6    5.60    2.50
 -11   1   6    4.50    2.20
  10  -1  -6    5.70    2.10
 -10  -1   6    4.50    2.10
 -10  -1   6    1.50    1.80
 -10   1   6    5.40    2.00
  10   1  -6    3.30    1.60
 -10   1   6    3.20    2.10
  10   1  -6    4.60    2.00
  -9  -1   6   48.00    4.10
  -9  -1   6   47.10    4.30
   9  -1  -6   42.30    3.90
  -9   1   6   45.00    4.10
  -9   1   6   43.00    4.50
   9   1  -6   45.00    4.00
  -8  -1   6    6.20    2.00
   8  -1  -6    8.60    2.00
   8  -1  -6    8.80    2.20
  -8   1   6    8.70    2.20
  -8   1   6    8.30    1.90
   8   1  -6    4.50    1.80
   8   1  -6    5.50    1.80
   8   1  -6    5.70    1.90
   7  -1  -6  176.08    7.70
  -7  -1   6  165.58    6.80
   7  -1  -6  169.08    6.20
   7  -1  -6  164.78    6.30
   7   1  -6  169.38    7.00
  -7   1   6  160.28    7.10
  -7   1   6  164.08    6.10
   7   1  -6  163.98    6.40
   7   1  -6  163.48    6.60
  -6  -1   6    9.40    2.00
   6  -1  -6    9.50    1.70
   6  -1  -6    8.10    2.10
   6  -1  -6    9.50    1.90
   6   1  -6   11.40    2.10
  -6   1   6    7.80    1.60
   6   1  -6    7.50    1.80
   6   1  -6   13.90    2.30
  -6   1   6    6.10    1.90
   5  -1  -6    2.70    0.90
  -5  -1   6    5.40    1.60
   5  -1  -6    2.90    1.30
  -5   1   6    3.60    1.40
   5   1  -6    3.90    1.20
   5   1  -6    2.80    1.10
  -5   1   6    2.10    1.00
   5   1  -6    4.50    1.40
  -4  -1   6  810.72   15.40
   4  -1  -6  790.02   14.90
   4  -1  -6  818.32   16.50
   4  -1  -6  820.82   14.40
  -4   1   6  834.72   14.50
   4   1  -6  794.12   15.40
  -4   1   6  819.72   14.10
   4   1  -6  806.32   15.60
   3  -1  -6  165.88    5.50
  -3  -1   6  158.18    5.10
   3  -1  -6  150.58    5.70
  -3  -1   6  151.18    5.30
   3  -1  -6  160.58    3.90
  -3   1   6  156.98    4.60
   3   1  -6  158.68    5.50
   3   1  -6  159.58    5.50
   3   1  -6  151.08    5.40
   3   1  -6  159.78    4.00
  -3   1   6  160.58    5.00
  -3   1   6  154.08    5.70
   2  -1  -6  481.25   11.00
   2  -1  -6  500.75   10.80
   2  -1  -6  504.05    9.40
  -2  -1   6  501.35   10.40
   2   1  -6  500.25   10.60
  -2   1   6  506.75   10.00
   2   1  -6  497.45   10.40
   1  -1  -6    2.10    1.00
   1  -1  -6    2.20    0.70
   1  -1  -6    2.70    1.00
  -1  -1   6    2.50    0.90
  -1   1   6    2.20    0.80
   1   1  -6    2.10    0.80
   1   1  -6    1.20    1.00
   0  -1  -6   19.20    2.30
   0  -1   6   21.00    1.90
   0  -1  -6   20.30    1.90
   0   1  -6   20.70    2.10
   0   1  -6   23.80    1.90
   0   1   6   23.90    2.10
  -1  -1  -6  583.14   12.70
   1  -1   6  574.84    9.40
   1   1   6  587.34   12.10
  -1   1  -6  589.34   12.40
   1   1   6  591.84    9.50
   2  -1   6   88.99    4.00
  -2  -1  -6   88.29    4.50
   2   1   6   91.69    4.40
  -2   1  -6   90.59    4.40
   3  -1   6 2143.19   32.30
  -3  -1  -6 2081.39   33.30
  -3   1  -6 2139.69   33.00
   3   1   6 2160.98   33.40
  -3   1  -6 2096.19   33.80
  -4  -1  -6   41.30    3.60
   4  -1   6   40.60    3.00
  -4   1  -6   43.90    3.60
   4   1   6   44.30    3.50
  -4   1  -6   41.20    3.40
  -5  -1  -6  147.19    5.60
   5  -1   6  139.49    5.90
  -5  -1  -6  136.19    6.30
   5   1   6  138.09    6.30
  -5   1  -6  144.29    6.40
  -6  -1  -6   89.89    4.50
   6  -1   6   93.79    5.10
  -6  -1  -6   87.09    5.20
  -6   1  -6   85.39    5.10
  -6   1  -6   93.39    5.40
  -7  -1  -6    5.00    2.00
  -7  -1  -6    2.50    1.40
   7  -1   6    0.90    1.40
   7   1   6    1.60    1.70
  -7   1  -6    2.50    1.60
  -7   1  -6    2.70    1.60
  -8  -1  -6  152.68   11.20
   8  -1   6  155.58    7.30
  -8  -1  -6  144.79    6.20
  -8   1  -6  140.09    6.80
  -8   1  -6  137.89    7.00
  -9  -1  -6    3.00    1.60
  -9   1  -6    6.50    2.50
 -11  -1  -6    6.50    2.10
 -11   1  -6    2.90    2.20
 -12  -1  -6   16.30    3.00
 -12   1  -6   12.20    3.20
 -13   1  -6   10.60    3.20
 -14  -1  -6   -1.60    2.60
 -14   1  -6    0.00    2.60
 -15  -1  -6   -3.90    2.20
 -15  -1  -6    1.60    3.00
 -15   1  -6   -2.90    2.60
 -16   1  -6    2.50    3.80
  16  -2  -6   41.80    7.80
 -16   2   6   56.09    6.50
 -16   2   6   55.19    7.20
 -15  -2   6   29.10    4.60
  15  -2  -6   17.90    3.20
 -15   2   6   25.20    4.00
 -15   2   6   23.20    4.80
  15   2  -6   27.00    4.50
  14  -2  -6   32.60    4.50
 -14  -2   6   33.50    5.30
 -14   2   6   44.20    5.60
  14   2  -6   35.70    5.00
 -14   2   6   37.70    5.00
  13  -2  -6   84.79    5.70
 -13  -2   6   90.39    7.50
  13   2  -6   97.39    6.70
 -13   2   6   93.39    6.60
 -13   2   6   94.29    7.60
 -12  -2   6  130.29    8.00
  12   2  -6  129.49    7.30
  12   2  -6  120.39    6.70
 -12   2   6  136.99    8.30
 -12   2   6  117.99    6.70
  11  -2  -6  156.28    7.00
 -11  -2   6  162.38    8.50
  11   2  -6  156.78    7.40
  11   2  -6  151.48    7.40
 -11   2   6  152.68    7.50
 -11   2   6  156.68   10.20
  10  -2  -6  380.86   11.10
 -10  -2   6  389.06   12.60
 -10   2   6  381.26   10.90
  10   2  -6  374.26   12.70
  -9  -2   6  359.26   11.80
   9  -2  -6  367.26   10.20
   9   2  -6  368.36   10.90
   9   2  -6  366.16   10.80
  -9   2   6  356.66   10.00
  -9   2   6  359.86   12.20
  -8  -2   6  960.80   20.90
   8  -2  -6  957.20   18.20
   8   2  -6  942.71   18.90
   8   2  -6  934.61   18.90
  -8   2   6  944.91   17.70
  -7  -2   6 1988.20   32.90
   7  -2  -6 1961.00   30.70
   7  -2  -6 1983.00   34.70
   7   2  -6 1919.21   33.60
  -7   2   6 1950.70   33.90
  -7   2   6 1960.80   29.80
   7   2  -6 1964.60   31.50
   7   2  -6 1952.30   31.50
   6  -2  -6 2240.78   37.70
   6  -2  -6 2303.97   34.20
  -6  -2   6 2274.37   36.10
   6  -2  -6 2294.87   34.40
   6  -2  -6 2327.77   33.70
   6   2  -6 2297.37   37.00
  -6   2   6 2244.28   32.90
   6   2  -6 2282.67   34.40
  -6   2   6 2259.87   37.30
   6   2  -6 2272.37   34.90
   6   2  -6 2268.77   34.90
   5  -2  -6 3704.13   50.29
  -5  -2   6 3649.44   52.39
   5  -2  -6 3584.34   50.89
   5  -2  -6 3683.43   49.70
   5  -2  -6 3644.74   54.49
  -5   2   6 3710.03   49.20
   5   2  -6 3584.34   51.29
   5   2  -6 3664.63   50.49
   5   2  -6 3670.03   53.29
  -5   2   6 3618.24   53.79
   5   2  -6 3679.33   51.59
   4  -2  -6 2483.85   39.00
   4  -2  -6 2514.05   35.00
   4  -2  -6 2488.25   34.40
  -4  -2   6 2474.05   37.20
   4  -2  -6 2449.35   36.20
   4   2  -6 2462.05   37.70
  -4   2   6 2473.45   35.10
  -4   2   6 2457.65   38.30
   4   2  -6 2452.95   36.50
  -4   2   6 2482.35   34.00
   4   2  -6 2486.65   35.10
   4   2  -6 2469.65   36.40
   3  -2  -6 2267.37   30.60
   3  -2  -6 2210.68   32.90
   3  -2  -6 2129.39   34.40
  -3  -2   6 2207.68   33.60
   3  -2  -6 2248.28   30.90
   3   2  -6 2223.38   31.10
   3   2  -6 2168.38   33.60
  -3   2   6 2185.98   38.70
  -3   2   6 2224.58   31.60
   3   2  -6 2165.38   32.60
  -2  -2   6 1427.06   23.00
   2  -2  -6 1416.86   23.20
   2  -2  -6 1442.66   24.20
  -2  -2   6 1411.46   22.10
   2  -2  -6 1427.36   20.80
   2  -2  -6 1434.46   20.40
   2   2  -6 1420.76   21.00
  -2   2   6 1412.66   23.70
  -2   2   6 1415.56   21.90
   2   2  -6 1417.56   23.30
   2   2  -6 1410.56   22.70
   1  -2  -6 4055.99   52.69
   1  -2  -6 4201.18   53.29
  -1  -2   6 3994.00   53.29
  -1  -2   6 4043.40   54.39
   1  -2  -6 3982.80   56.29
   1  -2  -6 4035.20   56.29
  -1   2   6 4155.98   52.89
  -1   2   6 4019.40   55.99
  -1   2   6 4158.08   55.09
   1   2  -6 4014.90   53.19
   1   2  -6 3997.00   55.39
   1   2  -6 4097.89   55.79
   0  -2   6 1160.48   18.40
   0  -2  -6 1193.58   17.80
   0  -2  -6 1143.99   19.60
   0  -2  -6 1149.69   20.30
   0  -2   6 1146.99   17.60
   0   2   6 1158.38   19.50
   0   2  -6 1139.19   19.30
   0   2   6 1203.68   17.40
   0   2  -6 1139.49   17.50
   0   2  -6 1146.59   19.50
   1  -2   6 1069.19   17.60
  -1  -2  -6 1117.19   18.50
   1  -2   6 1066.79   16.90
  -1  -2  -6 1102.59   19.80
  -1   2  -6 1058.49   18.70
  -1   2  -6 1063.29   18.30
   1   2   6 1074.79   16.80
   1   2   6 1110.99   19.20
   2  -2   6 3392.36   46.80
   2  -2   6 3442.16   46.20
  -2  -2  -6 3394.56   46.90
  -2  -2  -6 3373.16   49.20
  -2   2  -6 3363.86   50.69
   2   2   6 3409.06   48.80
  -2   2  -6 3437.26   48.30
  -3  -2  -6 3395.66   46.60
   3  -2   6 3446.46   46.70
   3  -2   6 3411.26   47.40
  -3   2  -6 3389.66   50.49
  -3   2  -6 3419.06   48.50
   3   2   6 3362.96   46.90
   3   2   6 3361.06   49.50
   4  -2   6 3184.08   44.20
  -4  -2  -6 3111.09   47.10
   4  -2   6 3165.28   45.00
  -4   2  -6 3175.88   48.00
  -4   2  -6 3063.79   45.40
   4   2   6 3121.09   47.00
  -5  -2  -6 2175.18   35.90
   5  -2   6 2209.48   34.00
  -5   2  -6 2176.18   36.50
  -5   2  -6 2163.88   34.10
   5   2   6 2211.48   36.20
  -6  -2  -6 1506.95   28.20
  -6  -2  -6 1520.55   24.50
   6  -2   6 1573.84   26.80
   6   2   6 1610.84   29.10
  -6   2  -6 1570.84   29.20
  -6   2  -6 1564.74   26.70
  -7  -2  -6  584.74   15.50
   7  -2   6  611.84   14.60
  -7  -2  -6  591.54   12.40
  -7   2  -6  616.94   16.30
   7   2   6  632.84   18.10
  -7   2  -6  598.94   14.30
  -8  -2  -6  381.36    9.60
   8  -2   6  401.86   12.00
  -8   2  -6  407.86   13.20
  -8   2  -6  376.16   11.30
   9  -2   6  585.94   15.30
  -9  -2  -6  566.24   12.60
  -9   2  -6  571.34   16.60
 -10  -2  -6  186.48    6.70
 -10   2  -6  190.08    9.50
 -11  -2  -6   76.29    4.50
 -11   2  -6   69.49    6.40
 -12  -2  -6   98.99    6.70
 -12   2  -6  113.79    8.20
 -13  -2  -6  124.09    8.80
 -13  -2  -6  122.99    5.90
 -13   2  -6  133.99    8.90
 -14  -2  -6   14.60    6.70
 -14   2  -6   17.40    4.00
 -15  -2  -6   11.20    3.90
 -15   2  -6   13.40    4.20
  15  -3  -6   -1.00    2.30
 -15  -3   6    5.70    3.70
 -15   3   6    4.70    3.00
 -15   3   6    0.10    2.10
  15   3  -6    1.80    2.60
 -14  -3   6    6.90    4.40
  14  -3  -6    2.60    2.20
  14  -3  -6    1.10    2.30
  14   3  -6   -0.40    2.60
 -14   3   6   -0.30    2.50
 -14   3   6    1.90    2.50
  13  -3  -6    2.00    2.00
  13  -3  -6   -0.20    1.90
 -13  -3   6    3.00    2.60
  13   3  -6   -0.80    2.40
 -13   3   6    2.80    2.90
  13   3  -6   -1.80    2.40
 -13   3   6   -1.60    2.00
 -12  -3   6    6.80    2.80
  12  -3  -6    3.70    2.30
  12  -3  -6    3.10    1.80
 -12   3   6    5.10    2.90
  12   3  -6    4.20    1.90
 -12   3   6    5.20    2.20
  12   3  -6    3.30    2.30
  11  -3  -6   21.50    3.10
  11  -3  -6   17.40    3.30
 -11  -3   6   18.70    3.70
  11   3  -6   23.30    3.60
  11   3  -6   25.60    3.20
 -11   3   6   19.90    3.90
 -11   3   6   19.30    2.90
 -10  -3   6   39.00    5.00
  10  -3  -6   47.80    4.00
  10  -3  -6   41.30    4.70
  10   3  -6   42.60    4.50
 -10   3   6   56.59    5.60
  10   3  -6   45.00    3.80
 -10   3   6   37.40    3.50
   9  -3  -6    4.90    2.40
  -9  -3   6    4.30    2.30
   9  -3  -6    8.20    2.10
  -9   3   6    6.40    2.60
   9   3  -6    5.60    1.90
   9   3  -6    7.60    2.10
  -9   3   6   10.10    2.00
   8  -3  -6   17.00    2.80
  -8  -3   6   19.00    3.10
   8  -3  -6   19.10    2.90
   8   3  -6   15.60    2.70
   8   3  -6   16.50    2.70
  -8   3   6   18.70    3.40
  -8   3   6   17.50    2.30
   8   3  -6   15.70    2.30
   7  -3  -6    7.00    1.90
  -7  -3   6    7.20    2.00
   7  -3  -6    9.90    2.10
   7   3  -6   11.00    3.40
   7   3  -6    8.00    1.70
  -7   3   6    7.50    1.40
  -7   3   6    8.40    2.20
   6  -3  -6   32.70    3.20
  -6  -3   6   41.10    3.80
   6  -3  -6   34.60    3.70
  -6   3   6   39.40    2.40
   6   3  -6   37.60    3.60
  -6   3   6   35.60    3.90
   6   3  -6   36.40    3.20
   6   3  -6   37.10    3.00
   6   3  -6   40.70    3.50
   5  -3  -6   33.50    3.10
   5  -3  -6   35.80    3.00
   5  -3  -6   31.60    3.40
  -5  -3   6   37.20    3.60
  -5   3   6   37.40    3.70
  -5   3   6   36.30    2.00
   5   3  -6   38.60    3.20
   5   3  -6   30.50    3.30
   5   3  -6   33.50    2.80
   5   3  -6   32.00    2.90
   4  -3  -6   17.50    2.40
  -4  -3   6   15.50    2.40
   4  -3  -6   17.00    2.50
   4  -3  -6   17.30    2.30
  -4   3   6   19.90    2.80
   4   3  -6   17.70    2.40
  -4   3   6   19.00    1.90
   4   3  -6   13.70    2.60
   4   3  -6   19.90    2.30
   3  -3  -6   24.40    2.40
   3  -3  -6   21.30    2.60
   3  -3  -6   29.00    2.60
  -3  -3   6   20.20    2.50
  -3   3   6   27.20    2.10
   3   3  -6   24.00    2.60
  -3   3   6   23.00    2.70
   3   3  -6   22.80    2.60
   3   3  -6   22.30    2.20
   2  -3  -6   14.10    1.90
  -2  -3   6   16.00    2.30
   2  -3  -6   14.60    2.50
   2  -3  -6   15.30    2.30
  -2  -3   6   15.80    2.10
  -2   3   6   14.10    1.70
  -2   3   6   14.90    2.30
  -2   3   6   14.50    1.80
   2   3  -6   12.60    1.80
   2   3  -6   15.00    2.10
   2   3  -6   17.20    2.30
   1  -3  -6   65.19    3.90
   1  -3  -6   63.69    3.70
   1  -3  -6   62.59    3.30
  -1  -3   6   60.59    3.30
  -1  -3   6   63.59    3.10
  -1   3   6   61.59    3.20
   1   3  -6   63.69    3.20
   1   3  -6   61.19    3.60
  -1   3   6   63.99    3.80
  -1   3   6   64.89    3.10
   1   3  -6   63.59    3.50
   0  -3  -6    8.70    1.90
   0  -3  -6    9.70    1.80
   0  -3   6    5.90    1.30
   0  -3  -6    9.40    1.60
   0  -3   6    8.50    1.30
   0   3  -6    6.90    1.30
   0   3  -6    8.80    1.70
   0   3   6    7.80    1.40
   0   3  -6    7.60    1.60
   0   3   6    8.00    1.60
   0   3   6    8.70    1.70
  -1  -3  -6  780.32   15.70
  -1  -3  -6  778.92   14.90
   1  -3   6  778.82   13.40
   1  -3   6  757.42   14.20
   1   3   6  772.62   15.20
   1   3   6  785.52   14.10
  -1   3  -6  771.32   14.70
  -1   3  -6  765.42   14.20
  -1   3  -6  784.72   17.00
  -1   3  -6  759.82   14.80
  -2  -3  -6   42.50    2.80
  -2  -3  -6   47.80    4.20
   2  -3   6   38.80    2.50
   2  -3   6   44.10    3.10
   2   3   6   41.30    3.20
  -2   3  -6   45.90    3.20
  -2   3  -6   44.70    3.80
   2   3   6   46.60    2.90
  -3  -3  -6  108.79    5.50
  -3  -3  -6  112.09    4.30
   3  -3   6  106.59    4.80
   3  -3   6  109.59    4.20
  -3   3  -6  105.79    4.80
   3   3   6  111.29    4.70
  -3   3  -6  107.59    5.90
   3   3   6  115.29    5.50
   4  -3   6  283.17    8.30
  -4  -3  -6  293.47    9.40
   4  -3   6  268.57    7.30
  -4  -3  -6  257.77    7.40
   4   3   6  279.57    8.20
  -4   3  -6  286.97   10.10
   4   3   6  281.07    9.30
  -4   3  -6  281.37    8.00
  -5  -3  -6   67.19    3.10
  -5  -3  -6   65.79    4.70
   5  -3   6   59.49    3.60
   5  -3   6   65.09    4.20
   5   3   6   63.29    4.20
  -5   3  -6   71.49    5.40
  -5   3  -6   62.19    3.90
   5   3   6   67.59    4.80
  -6  -3  -6   12.00    2.60
   6  -3   6   12.90    2.20
  -6  -3  -6    8.10    1.30
  -6  -3  -6   12.60    1.70
   6  -3   6    9.00    2.00
   6   3   6   12.20    2.70
   6   3   6    8.20    2.00
  -6   3  -6   10.10    2.10
  -6   3  -6    9.20    2.50
  -7  -3  -6   12.00    1.60
  -7  -3  -6   13.60    3.00
   7  -3   6   10.10    2.30
   7  -3   6   15.40    2.60
  -7   3  -6   14.30    2.40
  -7   3  -6    7.30    2.40
   8  -3   6   25.50    3.40
  -8   3  -6   27.20    4.10
   9  -3   6   58.09    4.80
  -9   3  -6   58.59    5.90
 -10   3  -6   14.80    4.10
 -11  -3  -6   21.10    3.90
 -12  -3  -6   14.30    3.80
 -12   3  -6   17.80    4.30
 -13  -3  -6   10.40    3.40
 -13   3  -6   17.00    4.20
 -14  -3  -6   12.60    4.10
 -14   3  -6   16.10    4.40
 -15   3  -6   -0.80    3.30
  14  -4  -6   85.59    7.60
  14  -4  -6   73.99    6.00
 -14  -4   6   60.89    7.20
  14   4  -6   73.59    7.00
 -14   4   6   84.19    8.30
  13  -4  -6   85.89    7.30
 -13  -4   6   88.29   10.90
 -13   4   6   92.69    8.20
 -13   4   6   94.39    5.60
  13   4  -6   85.49    7.60
  12  -4  -6   69.29    6.20
 -12  -4   6   81.99    7.30
  12  -4  -6   74.99    5.50
  12   4  -6   78.19    6.40
 -12   4   6   91.59    7.70
 -12   4   6   78.99    5.00
  11  -4  -6  164.28    8.70
 -11  -4   6  170.18    9.20
  11  -4  -6  156.58    7.00
 -11   4   6  163.78    9.70
  11   4  -6  163.18    8.20
 -11   4   6  146.59    6.20
  11   4  -6  155.88    6.40
  10  -4  -6  362.46   12.80
 -10  -4   6  381.46   13.20
  10  -4  -6  368.76   10.70
 -10   4   6  352.46   13.70
  10   4  -6  360.76   10.10
  10   4  -6  378.56   12.00
 -10   4   6  346.87    9.10
   9  -4  -6  465.65   11.80
   9  -4  -6  453.85   13.80
  -9  -4   6  465.05   14.40
  -9   4   6  477.25   15.70
   9   4  -6  464.75   13.80
  -9   4   6  448.36   10.10
   9   4  -6  456.15   11.40
  -8  -4   6  588.74   15.80
   8  -4  -6  574.04   17.40
   8  -4  -6  607.04   13.40
   8   4  -6  579.14   13.00
  -8   4   6  580.24   17.10
   8   4  -6  595.64   14.70
  -7  -4   6  358.26   11.50
   7  -4  -6  370.56    9.90
   7  -4  -6  367.06   11.20
   7   4  -6  365.46    9.60
   7   4  -6  365.76   10.60
   7   4  -6  368.76   11.00
  -7   4   6  370.36   12.70
   6  -4  -6  358.26    9.40
  -6  -4   6  354.86   11.10
   6  -4  -6  369.06   10.80
   6   4  -6  348.77    9.20
   6   4  -6  364.66   10.20
   6   4  -6  359.96   10.50
  -6   4   6  359.56   12.20
   5  -4  -6 1051.59   19.00
   5  -4  -6 1097.49   20.60
  -5  -4   6 1072.09   21.20
  -5   4   6 1073.79   22.70
   5   4  -6 1066.69   22.60
   5   4  -6 1084.79   20.00
   4  -4  -6  531.25   14.50
   4  -4  -6  526.65   11.70
  -4  -4   6  537.95   13.10
   4  -4  -6  523.05   12.40
  -4   4   6  524.65   14.00
   4   4  -6  517.65   12.30
  -4   4   6  532.75   10.30
   4   4  -6  530.05   13.60
   4   4  -6  542.95   12.10
   3  -4  -6 1905.51   36.70
   3  -4  -6 1952.10   30.00
   3  -4  -6 1954.60   30.70
  -3  -4   6 1961.00   31.40
  -3  -4   6 1912.81   31.10
  -3   4   6 1900.21   29.90
  -3   4   6 1940.51   32.90
   3   4  -6 1953.00   30.90
  -3   4   6 1958.30   28.10
   3   4  -6 1897.91   29.90
   3   4  -6 1926.71   32.30
   2  -4  -6 2091.59   32.20
   2  -4  -6 2061.49   34.80
  -2  -4   6 2100.29   33.10
  -2  -4   6 2113.19   33.20
   2   4  -6 2110.49   33.00
  -2   4   6 2131.79   34.60
  -2   4   6 2154.58   32.50
   2   4  -6 2118.19   34.60
   2   4  -6 2177.88   37.90
  -2   4   6 2128.89   30.80
   1  -4  -6 2520.95   38.20
  -1  -4   6 2565.84   38.70
   1  -4  -6 2505.25   39.90
  -1   4   6 2623.44   38.10
   1   4  -6 2589.44   37.60
  -1   4   6 2581.14   39.40
   1   4  -6 2639.34   39.60
  -1   4   6 2562.74   37.00
   1   4  -6 2616.44   40.90
   1   4  -6 2542.95   38.50
   0  -4  -6 3454.35   50.19
   0  -4   6 3410.86   49.10
   0  -4  -6 3384.16   49.10
   0   4  -6 3421.66   48.10
   0   4   6 3518.55   48.60
   0   4  -6 3426.06   49.20
   0   4  -6 3433.46   49.60
   0   4   6 3362.56   49.50
   0   4  -6 3388.56   51.69
   0   4   6 3513.25   48.80
   1  -4   6 3427.06   46.60
  -1  -4  -6 3485.65   49.70
  -1  -4  -6 3506.35   50.29
   1  -4   6 3456.55   49.50
  -1  -4  -6 3443.26   49.90
   1   4   6 3480.55   49.60
  -1   4  -6 3417.96   49.40
  -1   4  -6 3456.15   49.60
  -1   4  -6 3430.16   52.49
  -1   4  -6 3425.56   48.30
   1   4   6 3485.25   49.30
   1   4   6 3377.56   48.60
   2  -4   6 1330.87   20.60
  -2  -4  -6 1363.56   22.70
  -2  -4  -6 1380.76   24.20
   2  -4   6 1360.16   23.50
  -2   4  -6 1338.07   23.10
   2   4   6 1350.56   23.20
  -2   4  -6 1352.26   22.40
   2   4   6 1332.57   23.90
  -2   4  -6 1338.47   26.10
   3  -4   6  665.13   14.60
  -3  -4  -6  664.53   15.20
  -3  -4  -6  643.44   12.90
   3  -4   6  659.63   11.90
   3   4   6  672.63   14.40
  -3   4  -6  646.14   13.90
  -3   4  -6  654.63   13.20
   3   4   6  661.33   15.20
  -3   4  -6  658.63   16.90
   4  -4   6  582.54   11.10
  -4  -4  -6  579.34   14.50
  -4  -4  -6  562.44   11.70
   4  -4   6  575.24   13.70
  -4   4  -6  577.24   12.20
   4   4   6  584.54   15.30
  -4   4  -6  592.44   16.20
  -5  -4  -6  636.44   15.80
   5  -4   6  630.44   12.20
  -5  -4  -6  635.84   11.50
   5  -4   6  623.44   14.80
   5   4   6  627.74   14.80
  -5   4  -6  639.74   18.70
   5   4   6  616.74   15.80
  -5   4  -6  614.14   12.90
  -6  -4  -6  366.46   17.70
   6  -4   6  336.87    8.60
  -6   4  -6  350.46    9.20
  -6   4  -6  342.07   12.70
   7  -4   6  579.04   15.10
   7  -4   6  573.24   12.60
  -7   4  -6  553.84   17.00
  -7   4  -6  560.24   15.70
   8  -4   6  460.35   11.60
  -8  -4  -6  449.66   13.70
   8  -4   6  449.46   13.70
  -8   4  -6  453.95   17.50
   9  -4   6  239.08    9.50
  -9  -4  -6  248.78   10.60
   9  -4   6  261.97   10.60
  -9   4  -6  250.17   12.00
 -10  -4  -6  190.38    9.70
  10  -4   6  215.48    8.10
  10  -4   6  205.18    9.90
 -10   4  -6  211.88   11.30
 -11  -4  -6  219.08   10.90
 -11   4  -6  227.48   12.10
  12  -4   6    9.80    3.30
 -12  -4  -6   14.30    3.90
 -12   4  -6    7.90    3.60
 -13  -4  -6   16.60    3.80
 -13   4  -6   19.80    4.80
 -14  -4  -6   20.50    4.60
  14  -4   6   24.30    4.60
 -14   4  -6   31.40    5.60
  14  -5  -6    7.80    3.20
  14  -5  -6    4.10    3.40
  13  -5  -6    3.80    3.20
 -13  -5   6   14.40    4.10
  13  -5  -6   15.40    2.70
  13   5  -6   10.10    3.40
 -13   5   6   11.30    3.80
 -13   5   6    7.30    2.10
 -12  -5   6   -1.10    2.50
  12  -5  -6   -3.00    1.90
  12  -5  -6   -0.40    1.90
  12   5  -6    2.90    2.70
 -12   5   6    2.80    2.90
  11  -5  -6    5.00    2.00
  11  -5  -6   -1.10    1.80
 -11  -5   6    1.20    2.60
 -11   5   6    0.20    2.40
  11   5  -6   -0.60    2.20
  10  -5  -6    6.90    2.10
 -10  -5   6    5.20    2.80
  10  -5  -6    5.60    2.50
 -10   5   6    4.70    2.60
  10   5  -6    1.50    2.30
   9  -5  -6    4.20    3.00
  -9  -5   6    1.60    2.20
   9  -5  -6    2.50    1.60
   9   5  -6    2.80    1.50
   9   5  -6    0.70    1.20
   9   5  -6    3.90    2.30
  -9   5   6    3.60    2.50
   8  -5  -6    7.70    2.60
   8  -5  -6    6.70    2.70
  -8  -5   6    3.10    2.40
  -8   5   6    5.90    2.70
   8   5  -6    9.30    1.90
   8   5  -6    8.40    2.10
   7  -5  -6   19.90    3.50
  -7  -5   6   11.40    3.10
   7  -5  -6   15.60    2.40
   7   5  -6   10.00    2.20
  -7   5   6   13.60    3.70
   7   5  -6   13.80    2.20
   7   5  -6   13.50    2.70
   6  -5  -6   10.80    2.10
   6  -5  -6   11.80    2.90
  -6  -5   6    9.20    2.40
  -6   5   6   15.40    3.40
   6   5  -6   10.40    1.90
   6   5  -6   10.10    2.20
  -5  -5   6   27.60    3.50
   5  -5  -6   29.60    2.80
   5  -5  -6   34.20    3.70
   5   5  -6   26.80    3.10
   5   5  -6   32.60    3.40
  -5   5   6   27.70    3.90
   4  -5  -6  146.19    5.40
   4  -5  -6  138.79    6.60
  -4  -5   6  152.38    7.20
   4   5  -6  145.49    6.60
   4   5  -6  150.48    6.10
  -4   5   6  149.79    7.80
   4   5  -6  151.88    6.70
  -3  -5   6   61.89    4.40
   3  -5  -6   59.19    4.90
   3  -5  -6   64.99    4.50
  -3  -5   6   58.99    4.70
   3  -5  -6   56.99    3.60
   3   5  -6   67.69    5.00
   3   5  -6   67.39    4.10
  -3   5   6   64.29    4.80
   3   5  -6   60.99    4.40
   3   5  -6   67.19    4.60
  -3   5   6   64.99    3.00
  -3   5   6   69.59    4.40
   2  -5  -6   34.30    3.00
  -2  -5   6   35.10    3.60
  -2  -5   6   31.50    3.40
   2  -5  -6   30.60    3.40
   2  -5  -6   36.20    3.70
   2   5  -6   34.70    3.50
  -2   5   6   30.90    2.30
   2   5  -6   31.20    3.10
  -2   5   6   35.50    3.60
   2   5  -6   29.10    3.40
   2   5  -6   28.00    3.30
  -2   5   6   27.60    3.10
  -1  -5   6   10.30    2.30
   1  -5  -6   10.50    2.30
   1  -5  -6   11.00    2.10
   1  -5  -6    7.90    2.00
  -1   5   6    8.40    1.50
   1   5  -6   11.20    2.60
  -1   5   6    9.80    2.30
  -1   5   6    9.40    2.30
   1   5  -6    9.80    2.00
   1   5  -6    7.60    2.10
   1   5  -6    6.10    1.70
   0  -5  -6   61.19    4.50
   0  -5  -6   65.09    4.10
   0  -5   6   59.59    4.50
   0  -5  -6   71.59    4.60
   0   5  -6   64.79    4.40
   0   5  -6   60.99    4.20
   0   5   6   63.59    3.70
   0   5  -6   51.19    4.40
   0   5   6   63.89    4.20
   0   5  -6   59.09    3.60
   0   5   6   53.59    4.10
   1  -5   6    6.50    1.90
  -1  -5  -6    6.30    1.70
  -1  -5  -6   10.50    2.20
  -1  -5  -6    6.70    2.10
   1   5   6    7.00    1.70
   1   5   6    8.50    1.90
  -1   5  -6   12.30    2.20
  -1   5  -6    3.00    1.60
  -1   5  -6   10.10    1.90
  -1   5  -6    7.60    2.40
   2  -5   6    7.30    2.00
  -2  -5  -6    8.70    1.60
  -2  -5  -6    4.70    1.70
  -2  -5  -6    6.60    1.60
  -2   5  -6    7.60    1.70
  -2   5  -6    5.00    1.40
   2   5   6    8.40    2.10
  -2   5  -6    5.00    2.20
  -2   5  -6    2.10    1.50
   2   5   6    5.70    1.80
  -3  -5  -6   59.19    4.30
   3  -5   6   59.29    4.60
  -3  -5  -6   58.09    3.50
  -3  -5  -6   51.59    3.20
   3   5   6   58.29    4.30
  -3   5  -6   60.59    5.50
  -3   5  -6   53.19    3.80
  -4  -5  -6  107.39    5.20
   4  -5   6   84.09    6.60
  -4  -5  -6   96.99    5.60
  -4   5  -6   95.89    4.90
   4   5   6   97.99    5.70
  -4   5  -6   96.19    6.80
   5  -5   6   13.90    2.90
  -5   5  -6   15.40    3.40
  -6  -5  -6    2.00    1.70
   6  -5   6    1.20    2.00
  -6   5  -6    2.60    2.10
   7  -5   6    1.40    2.20
  -7  -5  -6    1.30    1.80
  -7   5  -6    2.20    2.40
   8  -5   6    8.30    2.70
   8  -5   6    3.50    1.60
  -8  -5  -6    6.50    2.30
  -8   5  -6    2.40    2.20
  -9  -5  -6    4.50    2.50
   9  -5   6   -0.80    2.10
   9  -5   6   -0.60    1.60
  -9   5  -6    3.80    2.80
 -10  -5  -6   16.40    3.70
  10  -5   6   15.20    3.10
  10  -5   6   18.80    4.10
 -10   5  -6   13.90    3.80
  11  -5   6   11.90    3.30
 -11  -5  -6    5.50    3.00
  11  -5   6    0.00    2.60
 -11   5  -6   -0.80    2.70
 -12  -5  -6    1.50    2.80
  12  -5   6   -8.00    3.30
 -12   5  -6   -1.30    3.30
 -13  -5  -6    0.20    3.10
  13  -5   6   -1.00    2.90
 -13   5  -6    7.60    3.60
  13  -6  -6   28.60    5.40
  12  -6  -6   39.60    7.50
 -12  -6   6   48.20    6.20
 -12   6   6   55.19    7.00
  12   6  -6   56.99    6.20
  11  -6  -6   51.59    6.10
 -11  -6   6   47.40    9.60
 -11   6   6   49.50    7.00
  11   6  -6   55.19    6.00
  10  -6  -6  130.59    8.40
 -10  -6   6  137.39    8.70
  10   6  -6  141.89    8.10
 -10   6   6  146.59   10.00
   9  -6  -6  186.48    9.70
  -9  -6   6  187.88    9.50
   9   6  -6  194.38    8.90
  -9   6   6  191.48   10.80
   8  -6  -6  277.97   11.60
  -8  -6   6  313.07   11.80
  -8   6   6  280.77   12.70
   8   6  -6  295.37   10.50
  -7  -6   6  351.16   12.20
   7  -6  -6  350.36   13.40
  -7   6   6  367.06   13.90
   7   6  -6  316.17   11.90
   7   6  -6  347.77   11.50
   7   6  -6  345.17    9.10
  -6  -6   6  448.36   13.50
   6  -6  -6  461.65   14.10
  -6   6   6  476.25   15.60
   6   6  -6  461.05   12.30
   6   6  -6  449.86   12.10
   6   6  -6  452.15   11.00
   5  -6  -6  433.16   13.30
  -5  -6   6  451.75   13.00
   5   6  -6  428.66   12.10
   5   6  -6  437.46   13.40
  -5   6   6  437.16   15.60
   4  -6  -6  507.25   14.30
  -4  -6   6  501.35   13.50
   4   6  -6  509.75   13.60
   4   6  -6  505.65   12.30
  -4   6   6  506.35   15.20
   3  -6  -6  753.92   18.00
  -3  -6   6  764.62   17.00
  -3  -6   6  745.33   18.50
   3   6  -6  765.62   15.60
   3   6  -6  756.32   17.70
  -3   6   6  725.03   18.30
  -2  -6   6  622.04   16.40
   2  -6  -6  645.14   16.40
   2   6  -6  638.64   13.60
  -2   6   6  622.74   18.80
   2   6  -6  647.44   16.50
   1  -6  -6  953.20   21.10
  -1  -6   6  941.71   20.90
   1  -6  -6  963.20   17.60
   1  -6  -6  978.30   21.10
   1   6  -6  955.60   21.50
  -1   6   6  948.81   16.50
  -1   6   6  969.90   20.50
   1   6  -6  947.41   19.80
   0  -6  -6  904.81   19.30
   0  -6  -6  895.41   20.20
   0  -6  -6  843.32   21.90
   0  -6   6  908.91   20.30
   0   6  -6  886.81   19.70
   0   6   6  908.11   18.90
   0   6  -6  899.61   16.60
   0   6   6  867.61   16.60
   0   6  -6  912.21   21.70
   1  -6   6  411.96   12.70
  -1  -6  -6  425.16   11.10
  -1  -6  -6  427.86   13.20
  -1  -6  -6  396.46   11.50
  -1   6  -6  420.26   11.90
   1   6   6  411.96   11.00
   1   6   6  411.06   10.80
  -1   6  -6  432.96   14.10
   2  -6   6  501.65   14.20
  -2  -6  -6  470.65   12.10
  -2  -6  -6  493.75   12.60
  -2   6  -6  508.35   15.70
   2   6   6  502.15   16.40
   2   6   6  486.45   12.60
  -2   6  -6  489.75   12.80
  -3  -6  -6  433.76   10.00
  -3  -6  -6  407.66   10.30
   3  -6   6  439.76   13.20
   3   6   6  398.46   11.80
  -3   6  -6  411.46   14.40
  -3   6  -6  414.36   11.40
   4  -6   6  339.37   11.80
  -4  -6  -6  367.16    9.80
  -4  -6  -6  338.17    8.40
  -4   6  -6  315.77   13.10
  -5  -6  -6  345.57   10.20
  -5   6  -6  321.97   13.60
   6  -6   6  541.25   16.00
  -6  -6  -6  576.74   14.70
  -6   6  -6  555.54   18.40
  -7  -6  -6  353.96   11.80
   7  -6   6  340.17   12.80
  -7   6  -6  356.86   15.00
   8  -6   6  234.18   10.90
  -8  -6  -6  246.28   10.60
  -8   6  -6  245.48   12.80
  -9  -6  -6  213.18   10.00
   9  -6   6  215.38   10.90
  -9   6  -6  218.28   12.40
 -10  -6  -6   66.49    6.50
  10  -6   6   60.09    6.70
 -10   6  -6   61.59    7.20
 -11  -6  -6    8.30    3.00
  11  -6   6   10.40    3.90
 -11   6  -6   13.10    4.20
  12  -6   6    8.70    3.50
 -12  -6  -6    9.80    5.80
 -12   6  -6    8.30    3.70
 -11  -7   6    0.70    2.90
  11  -7  -6    0.60    3.10
  11   7  -6   -3.60    2.60
  10  -7  -6    3.40    2.70
 -10  -7   6   -2.20    2.20
  10   7  -6   -4.00    2.40
 -10   7   6   -1.70    2.50
   9  -7  -6    5.80    2.90
  -9  -7   6    3.40    2.60
  -9   7   6    6.40    3.30
   9   7  -6    7.70    2.80
  -8  -7   6    4.30    2.60
   8  -7  -6    7.10    2.70
  -8   7   6    7.50    3.30
   8   7  -6    2.60    2.20
   7  -7  -6   18.20    3.90
  -7  -7   6   18.70    3.50
  -7   7   6   18.30    4.30
   7   7  -6   15.10    3.10
   7   7  -6   16.60    2.20
  -6  -7   6    5.20    2.40
   6  -7  -6    7.60    2.70
   6   7  -6    7.20    1.90
  -6   7   6    7.00    3.00
   6   7  -6    6.20    2.30
  -5  -7   6    0.00    1.80
   5  -7  -6    2.40    1.80
   5   7  -6    1.20    1.50
  -5   7   6   -0.70    1.60
   5   7  -6   -0.50    1.60
  -4  -7   6    1.30    2.30
   4  -7  -6   -1.90    1.70
   4   7  -6   -1.20    1.50
  -4   7   6    0.40    1.50
   4   7  -6    0.10    1.50
  -3  -7   6   22.50    3.90
   3  -7  -6   22.10    3.80
   3   7  -6   27.40    3.30
  -3   7   6   25.30    3.90
   3   7  -6   19.10    3.40
   2  -7  -6   15.90    4.30
  -2  -7   6   13.70    3.20
  -2   7   6   16.80    3.20
   2   7  -6   13.10    2.30
  -1  -7   6   12.80    2.90
  -1   7   6   16.80    3.10
   1   7  -6   17.20    3.40
   0  -7   6   10.60    2.80
   0  -7  -6   12.20    2.60
   0   7  -6    8.30    2.40
   0   7   6   13.80    2.80
   1  -7   6   23.70    3.90
  -1  -7  -6   24.10    3.60
  -1  -7  -6   34.90    4.60
  -1   7  -6   31.50    4.70
   1   7   6   24.70    2.90
   1   7   6   22.40    2.90
   2  -7   6   15.00    3.40
  -2  -7  -6   14.60    2.50
   2   7   6   14.90    2.50
   2   7   6   12.90    2.40
  -3  -7  -6   13.00    2.30
   3  -7   6    7.00    2.60
  -3   7  -6   20.10    4.20
   3   7   6   12.70    2.20
   4  -7   6   -0.50    1.90
  -4  -7  -6   -1.40    1.30
  -4   7  -6    2.40    2.30
   5  -7   6    5.90    2.70
  -5  -7  -6    5.70    1.90
  -5   7  -6   10.40    3.50
  -6  -7  -6    8.40    2.20
   6  -7   6    2.30    2.40
  -6   7  -6    7.30    3.50
   7  -7   6    7.30    3.20
  -7  -7  -6   15.90    3.00
  -7   7  -6    7.10    2.90
   8  -7   6    4.10    3.00
  -8  -7  -6    5.70    2.60
  -8   7  -6    4.80    3.50
  -9  -7  -6   -1.50    2.20
  -9   7  -6   -0.20    2.80
 -10  -7  -6   -1.10    2.50
  10  -7   6    0.60    2.60
 -10   7  -6   -0.60    2.80
 -11  -7  -6   -0.70    2.90
   9  -8  -6   31.00    5.30
  -9  -8   6   43.10    5.60
  -9   8   6   49.90    6.80
   9   8  -6   43.20    5.40
  -8  -8   6   57.79    5.90
  -8   8   6   77.69    7.70
   8   8  -6   53.89    5.50
  -7  -8   6   48.20    5.60
   7  -8  -6   55.69    6.20
  -7   8   6   56.09    6.80
   7   8  -6   55.39    5.20
  -6  -8   6  128.99    7.30
   6  -8  -6  119.69    8.50
  -6   8   6  123.69    8.90
   6   8  -6  125.19    6.80
   6   8  -6  123.79    6.30
  -5  -8   6  118.69    7.10
   5  -8  -6  105.19    7.90
  -5   8   6  115.59    7.90
   5   8  -6  110.29    6.20
   4  -8  -6  166.58    9.50
   4   8  -6  166.38    7.10
   4   8  -6  158.78   11.80
  -4   8   6  171.88    9.40
   3  -8  -6  309.47   12.80
  -3  -8   6  286.57   12.60
   3   8  -6  293.77   11.40
  -3   8   6  304.47   12.30
   3   8  -6  300.47    9.10
   2  -8  -6  324.67   13.10
  -2  -8   6  308.37   12.90
   2   8  -6  319.67   12.20
  -2   8   6  308.27   11.80
   1  -8  -6  362.46   13.90
  -1  -8   6  347.57   13.60
  -1   8   6  350.66   12.20
   1   8  -6  362.56   13.50
   0  -8   6  267.27   11.80
   0  -8  -6  256.57   11.80
   0   8  -6  258.17   11.70
   0   8   6  283.07   10.30
   1  -8   6  293.87   12.40
  -1  -8  -6  263.47   12.10
  -1   8  -6  288.57   12.70
   1   8   6  261.47   10.00
   2  -8   6  235.68   11.30
  -2  -8  -6  245.78    9.20
  -2   8  -6  249.97   12.00
   2   8   6  252.57    8.50
   2   8   6  237.08    7.90
  -3  -8  -6  143.49    6.50
   3  -8   6  170.98    9.80
  -3   8  -6  171.78   10.40
   4  -8   6  167.48    9.70
  -4   8  -6  173.28   10.70
   5  -8   6   94.59    7.60
  -5  -8  -6  102.29    5.60
  -5   8  -6  104.99    8.80
  -6  -8  -6   81.49    5.60
   6  -8   6   80.09    7.30
  -6   8  -6   81.09    8.10
   7  -8   6   72.89    7.30
  -7  -8  -6   67.69    7.40
  -7   8  -6   74.49    8.00
  -8  -8  -6   61.89    6.00
   8  -8   6   58.09    7.00
  -8   8  -6   64.59    7.80
  -9  -8  -6   28.20    4.60
   6  -9  -6    3.60    2.70
  -6  -9   6   -0.80    2.20
   6   9  -6   -2.30    2.20
  -6   9   6   -0.40    2.70
   5  -9  -6   -0.70    2.70
   5   9  -6    2.90    2.70
  -5   9   6    1.50    2.70
   4  -9  -6    2.30    2.60
   4   9  -6    1.50    2.10
  -4   9   6   -1.90    1.90
   4   9  -6    0.90    2.00
   3  -9  -6   -2.30    2.70
   3   9  -6    0.70    2.40
  -3   9   6    0.10    1.70
   2  -9  -6    0.10    2.30
  -2  -9   6   -2.10    3.60
   2   9  -6    0.70    2.50
  -2   9   6    0.40    2.00
  -1  -9   6    1.10    2.70
   1  -9  -6    6.00    2.90
  -1   9   6    3.30    2.20
   1   9  -6    4.70    2.50
   0  -9   6    0.80    2.90
   0  -9  -6    3.60    2.60
   0   9  -6    4.10    2.50
  -1  -9  -6   -1.60    2.20
  -1   9  -6   -1.90    2.30
   2  -9   6   -3.00    3.10
  -2   9  -6    1.20    2.10
   3  -9   6   -4.40    2.60
  -3   9  -6    0.30    2.60
   4  -9   6    3.60    3.20
   5  -9   6    3.30    2.80
  -5   9  -6    5.20    3.80
  -6  -9  -6   -3.00    2.30
  -6   9  -6    0.30    2.90
 -16   0   7    0.20    3.10
 -16   0   7   -1.60    3.00
 -15   0   7    1.00    2.40
 -14   0   7    0.20    2.70
  14   0  -7   -1.80    2.10
 -14   0   7    4.70    2.90
 -13   0   7   -3.40    2.00
  13   0  -7   -2.40    1.80
 -13   0   7   -0.90    2.00
 -12   0   7    0.90    2.40
 -12   0   7   -0.60    2.00
  12   0  -7   -0.80    1.90
  11   0  -7    3.30    2.00
 -11   0   7    5.90    2.50
 -11   0   7    7.80    2.50
  10   0  -7    1.30    1.80
 -10   0   7    3.00    1.80
 -10   0   7    3.70    2.20
  -9   0   7    6.10    2.30
  -9   0   7    3.00    1.80
   9   0  -7    1.80    1.80
   8   0  -7    7.00    2.20
  -8   0   7    9.60    2.20
   8   0  -7   10.60    2.40
   8   0  -7    8.90    2.20
  -8   0   7    9.80    2.40
   7   0  -7    3.50    1.60
   7   0  -7    4.00    1.70
  -7   0   7   -0.10    1.20
  -7   0   7    0.60    1.40
   7   0  -7    2.70    1.70
   6   0  -7    1.50    1.40
  -6   0   7    1.50    1.40
  -6   0   7    1.40    1.40
   6   0  -7    2.20    1.50
   6   0  -7    1.40    1.20
  -5   0   7   -0.30    1.00
   5   0  -7    1.10    1.30
   5   0  -7    0.30    0.90
   5   0  -7    1.70    1.10
   4   0  -7    5.80    1.40
   4   0  -7    6.60    1.50
   4   0  -7   12.10    2.40
  -4   0   7    5.60    1.50
  -4   0   7    6.40    1.40
  -3   0   7    0.00    0.90
   3   0  -7    2.30    1.00
   3   0  -7    0.50    0.80
  -3   0   7   -1.10    0.90
   2   0  -7   -0.10    0.60
   2   0  -7    1.40    1.20
  -2   0   7   -0.80    0.70
   2   0  -7   -0.40    0.60
  -1   0   7    3.00    1.00
   1   0  -7    0.30    0.50
   1   0  -7    1.30    1.00
   0   0   7    5.30    1.10
   0   0  -7    4.00    1.20
   1   0   7    8.40    1.50
  -1   0  -7    8.90    1.90
   2   0   7    3.80    1.30
  -2   0  -7    6.00    1.70
   3   0   7    1.50    0.90
  -3   0  -7    0.70    1.20
  -4   0  -7   23.20    3.00
   4   0   7   19.50    2.60
  -5   0  -7    7.90    2.20
   5   0   7    7.40    2.20
  -5   0  -7    5.80    2.90
  -6   0  -7    6.50    1.90
  -6   0  -7    7.80    2.00
   6   0   7    8.30    2.20
  -7   0  -7    1.20    1.50
   7   0   7    2.10    1.80
  -7   0  -7    5.10    1.90
  -8   0  -7    2.20    1.80
  -9   0  -7    0.90    1.70
  -9   0  -7    2.40    1.90
 -10   0  -7   20.30    3.60
 -12   0  -7    7.80    2.60
 -13   0  -7    6.80    2.90
 -14   0  -7    2.30    3.20
 -15   0  -7   -1.70    3.00
 -16  -1   7    1.90    3.60
  16  -1  -7    6.40    3.10
 -16   1   7    8.30    3.50
 -15  -1   7   19.20    4.70
  15  -1  -7   24.70    4.00
 -15   1   7   24.70    4.20
 -15   1   7   34.70    5.40
  15   1  -7   21.50    4.20
 -14  -1   7    9.70    3.20
  14  -1  -7    3.10    2.30
  14   1  -7    7.00    2.90
 -14   1   7    6.20    3.00
 -14   1   7    5.40    2.90
 -13  -1   7   40.20    5.60
  13  -1  -7   39.40    4.80
 -13   1   7   48.80    5.70
  13   1  -7   47.00    5.30
 -13   1   7   43.40    5.10
 -12  -1   7   62.49    5.90
  12  -1  -7   64.09    5.20
 -12   1   7   71.09    6.00
  12   1  -7   73.09    5.90
 -12   1   7   59.99    7.50
  11  -1  -7  197.08    8.90
 -11  -1   7  198.68    9.20
 -11   1   7  205.08    9.30
  11   1  -7  205.78    8.80
 -11   1   7  206.58    8.60
 -10  -1   7   53.99    5.10
  10  -1  -7   53.89    4.40
  10   1  -7   49.50    4.60
 -10   1   7   48.10    5.20
 -10   1   7   48.70    4.90
   9  -1  -7  328.67   10.00
  -9  -1   7  329.47   10.80
   9   1  -7  343.77   11.20
  -9   1   7  333.87   10.10
  -9   1   7  326.07   11.30
   9   1  -7  329.57   10.30
   8  -1  -7  273.67    8.80
  -8  -1   7  268.07    9.40
   8  -1  -7  269.77   10.20
   8   1  -7  280.07    9.60
  -8   1   7  269.07    9.80
  -8   1   7  273.97    8.60
   8   1  -7  273.97    9.00
  -7  -1   7  256.67    8.70
   7  -1  -7  268.07    8.30
   7  -1  -7  274.87    9.90
   7  -1  -7  269.47    8.50
  -7   1   7  274.17    9.50
   7   1  -7  259.07    8.40
   7   1  -7  263.47    9.00
   7   1  -7  251.67    9.00
  -7   1   7  279.67    8.20
   6  -1  -7  593.64   14.90
   6  -1  -7  585.94   12.90
  -6  -1   7  586.44   13.50
   6  -1  -7  586.64   13.10
   6   1  -7  586.64   13.20
   6   1  -7  596.04   13.80
  -6   1   7  592.54   14.40
   5  -1  -7   47.40    3.10
   5  -1  -7   40.90    3.30
   5  -1  -7   42.80    3.70
  -5  -1   7   38.70    3.30
   5   1  -7   45.80    3.50
   5   1  -7   46.40    3.50
   5   1  -7   48.40    3.50
  -5   1   7   43.40    2.90
  -5   1   7   45.40    3.70
   4  -1  -7  416.36   10.30
   4  -1  -7  421.86    8.00
   4  -1  -7  437.56    9.60
   4  -1  -7  420.66   11.20
  -4  -1   7  428.86   10.30
  -4   1   7  414.16    9.20
   4   1  -7  426.66   10.40
  -4   1   7  406.56   10.80
   4   1  -7  430.06    8.20
  -4   1   7  420.46    9.50
   4   1  -7  432.56   10.70
   4   1  -7  424.46   10.60
  -3  -1   7  770.72   14.40
   3  -1  -7  769.02   16.00
   3  -1  -7  786.72   15.50
   3  -1  -7  783.82   14.00
  -3   1   7  787.92   14.30
   3   1  -7  767.62   15.10
   3   1  -7  781.22   15.40
   3   1  -7  773.42   15.20
  -2  -1   7  178.98    5.70
   2  -1  -7  181.28    5.20
   2  -1  -7  172.68    6.30
   2  -1  -7  185.58    6.50
  -2   1   7  183.38    5.70
   2   1  -7  182.58    6.30
   2   1  -7  182.88    6.00
   1  -1  -7  234.98    7.20
   1  -1  -7  238.48    6.00
  -1  -1   7  236.38    6.50
   1  -1  -7  231.78    7.40
   1   1  -7  231.28    7.20
  -1   1   7  233.98    6.70
   1   1  -7  225.48    6.60
   0  -1  -7   56.39    3.30
   0  -1   7   60.79    3.30
   0  -1  -7   59.69    3.80
   0   1  -7   62.59    3.80
   0   1  -7   63.29    3.30
   0   1   7   58.49    3.30
   1  -1   7  521.85   11.10
  -1  -1  -7  507.55   12.30
   1  -1   7  503.55    8.50
  -1   1  -7  509.55   12.00
   1   1   7  496.05    8.40
   1   1   7  515.75   11.50
   2  -1   7  309.87    8.40
   2  -1   7  306.97    6.40
   2   1   7  319.17    9.00
  -2   1  -7  316.97    9.20
   3  -1   7 1183.18   20.80
  -3  -1  -7 1167.78   22.10
   3   1   7 1163.98   21.60
  -3   1  -7 1153.58   22.90
  -3   1  -7 1174.28   21.80
   4  -1   7  323.87    9.30
  -4  -1  -7  329.17   10.10
  -4   1  -7  324.47    9.70
   4   1   7  332.77   10.00
  -4   1  -7  314.17   10.00
  -5  -1  -7  182.88    7.70
   5  -1   7  184.18    7.10
  -5  -1  -7  186.48    7.00
   5   1   7  181.08    8.70
  -5   1  -7  173.28    7.20
  -5   1  -7  178.18    7.50
  -6  -1  -7  206.48    8.50
  -6  -1  -7  205.18    7.40
   6  -1   7  197.98    7.80
  -6   1  -7  207.98    8.30
   6   1   7  201.88    8.30
  -6   1  -7  198.88    7.90
  -7  -1  -7   86.69    7.70
  -7  -1  -7   86.79    5.60
   7  -1   7   87.89    5.70
  -7   1  -7   85.89    5.50
   7   1   7   76.69    6.70
  -7   1  -7   95.19    5.90
   8  -1   7    6.00    2.20
  -8  -1  -7    5.70    2.20
  -8  -1  -7    6.00    2.00
  -8   1  -7    4.70    2.20
  -8   1  -7    5.80    2.10
  -9  -1  -7   45.20    4.10
  -9  -1  -7   42.50    4.70
  -9   1  -7   39.10    4.40
  -9   1  -7   42.50    4.70
 -10  -1  -7   79.89    5.30
 -10   1  -7   83.19    6.60
 -11  -1  -7   88.49    5.90
 -11   1  -7  103.59    7.20
 -12  -1  -7  105.19    6.50
 -12   1  -7  117.59    8.00
 -13   1  -7   56.29    6.20
 -14  -1  -7    7.70    2.80
 -14   1  -7    7.80    3.30
 -15  -1  -7   -0.40    3.20
 -15  -1  -7    4.60    3.30
 -15   1  -7    7.00    3.60
 -15  -2   7   -3.80    2.50
  15  -2  -7   -1.70    2.20
 -15   2   7    2.20    3.10
 -15   2   7   -3.50    2.10
  15   2  -7   -2.50    2.30
  14  -2  -7   -0.20    1.90
 -14  -2   7    5.30    3.50
  14   2  -7    4.60    4.20
 -14   2   7   -0.20    2.20
 -14   2   7    0.70    2.50
 -13  -2   7   10.10    3.30
  13  -2  -7    7.50    2.60
  13   2  -7    6.70    2.60
 -13   2   7   11.80    2.70
 -13   2   7   10.30    3.00
  12  -2  -7    0.30    1.80
 -12  -2   7   -1.80    2.00
 -12   2   7    0.30    2.00
  12   2  -7    2.60    2.20
 -12   2   7    1.90    2.20
 -11  -2   7    2.70    2.30
  11  -2  -7    1.70    1.80
 -11   2   7    0.90    1.60
 -11   2   7    0.50    2.20
  11   2  -7    0.40    1.60
 -10  -2   7   13.90    3.50
  10  -2  -7   13.10    2.80
 -10   2   7   11.10    2.40
  10   2  -7   14.40    2.80
 -10   2   7   12.40    3.10
  10   2  -7   18.30    3.10
  -9  -2   7   16.70    3.30
   9  -2  -7   13.30    3.10
  -9   2   7   21.20    3.00
   9   2  -7   15.50    2.80
  -9   2   7   17.90    3.40
   9   2  -7   16.10    2.90
   8  -2  -7   69.29    4.70
  -8  -2   7   72.09    5.40
  -8   2   7   76.69    5.70
   8   2  -7   75.99    5.10
   8   2  -7   77.29    4.90
  -8   2   7   77.49    4.50
  -7  -2   7    7.70    2.20
   7  -2  -7    7.90    1.80
   7  -2  -7    6.70    2.10
   7  -2  -7    9.40    1.80
  -7   2   7    5.70    2.20
   7   2  -7    6.30    2.90
   7   2  -7   10.00    1.90
   7   2  -7   12.20    2.30
  -7   2   7    7.90    1.90
   6  -2  -7   38.40    3.80
   6  -2  -7   35.50    2.90
   6  -2  -7   39.20    3.70
  -6  -2   7   39.70    4.00
   6   2  -7   42.20    3.00
   6   2  -7   39.80    3.90
   6   2  -7   43.40    3.50
  -6   2   7   36.80    4.00
   6   2  -7   38.50    3.70
  -6   2   7   33.80    2.90
   5  -2  -7    5.60    1.90
   5  -2  -7    7.80    1.60
   5  -2  -7    2.40    1.30
   5  -2  -7    9.40    2.20
  -5  -2   7    4.90    1.90
   5   2  -7    2.90    1.60
   5   2  -7    6.40    1.60
  -5   2   7    8.00    2.10
   5   2  -7    4.00    1.80
  -5   2   7    5.30    1.40
   5   2  -7    8.20    1.40
  -4  -2   7   49.40    3.90
   4  -2  -7   71.59    4.60
   4  -2  -7   51.59    3.00
   4  -2  -7   56.19    2.90
   4   2  -7   53.09    3.80
  -4   2   7   58.49    3.30
   4   2  -7   49.99    3.80
  -4   2   7   58.69    3.10
  -4   2   7   58.39    4.20
   4   2  -7   63.89    3.00
   4   2  -7   55.99    3.60
   3  -2  -7   43.20    3.30
   3  -2  -7   48.80    2.50
  -3  -2   7   44.00    3.50
   3  -2  -7   45.80    3.60
   3  -2  -7   42.40    2.50
   3   2  -7   46.30    3.40
  -3   2   7   46.60    2.90
   3   2  -7   47.90    3.50
  -3   2   7   47.60    3.70
   3   2  -7   45.10    2.50
   2  -2  -7  251.67    5.60
   2  -2  -7  230.98    5.70
   2  -2  -7  227.58    7.50
  -2  -2   7  240.78    6.70
   2  -2  -7  228.48    7.70
  -2  -2   7  243.28    7.40
   2   2  -7  238.08    5.70
   2   2  -7  249.38    7.50
  -2   2   7  241.88    6.70
  -2   2   7  231.98    7.60
   1  -2  -7   37.80    3.00
  -1  -2   7   38.70    2.20
   1  -2  -7   42.80    3.30
  -1  -2   7   39.10    2.70
   1  -2  -7   39.20    2.20
   1  -2  -7   41.30    2.10
   1   2  -7   38.30    3.10
   1   2  -7   42.50    3.10
  -1   2   7   42.80    2.10
   1   2  -7   41.00    2.20
  -1   2   7   41.40    2.80
   0  -2   7    7.50    1.40
   0  -2  -7    2.50    1.20
   0  -2  -7    5.40    1.50
   0  -2   7    5.50    1.10
   0   2   7    6.80    1.50
   0   2  -7    4.80    1.30
   0   2   7    6.50    1.00
   0   2  -7    7.20    1.70
   1  -2   7  147.09    4.50
   1  -2   7  151.98    5.10
  -1  -2  -7  146.79    5.40
  -1  -2  -7  145.59    7.20
  -1   2  -7  145.89    5.40
   1   2   7  152.08    5.80
  -1   2  -7  146.89    5.90
   1   2   7  153.98    4.30
   2  -2   7    8.10    1.40
  -2  -2  -7   10.60    2.30
   2  -2   7    9.00    1.70
  -2  -2  -7   11.30    1.90
  -2   2  -7    6.70    1.80
  -2   2  -7    4.70    1.80
   2   2   7    8.00    1.80
  -3  -2  -7   13.90    2.70
  -3  -2  -7   13.50    1.90
   3  -2   7   15.30    2.10
   3  -2   7   10.50    1.70
   3   2   7   13.00    1.80
  -3   2  -7    7.60    2.00
   3   2   7   12.60    2.40
  -3   2  -7   11.40    2.20
   4  -2   7   47.80    3.30
   4  -2   7   48.80    3.50
  -4  -2  -7   43.90    4.10
  -4   2  -7   45.60    4.20
   4   2   7   45.60    4.10
   5  -2   7   35.90    3.40
  -5  -2  -7   36.20    3.90
  -5   2  -7   34.70    3.50
  -5   2  -7   31.20    3.90
   5   2   7   38.30    3.80
  -6  -2  -7   23.90    2.80
   6  -2   7   18.50    3.00
  -6  -2  -7   18.50    3.20
  -6   2  -7   16.80    3.00
   6   2   7   20.90    3.40
  -6   2  -7   11.60    2.80
  -7  -2  -7   91.29    4.70
  -7  -2  -7   90.59    6.00
  -7   2  -7   80.69    5.20
  -7   2  -7   83.89    6.10
  -8  -2  -7    5.40    1.60
  -8  -2  -7    4.10    2.20
   8  -2   7    5.60    1.90
  -8   2  -7    5.00    2.10
  -8   2  -7    4.30    2.00
  -9  -2  -7   61.19    4.10
  -9   2  -7   55.89    5.70
 -10   2  -7   23.40    4.30
 -11  -2  -7    5.30    1.90
 -11   2  -7    8.60    3.00
 -12  -2  -7    6.20    2.10
 -12   2  -7    1.80    2.60
 -13  -2  -7   10.00    2.50
 -13   2  -7   14.00    3.70
 -14  -2  -7    0.10    2.30
 -14  -2  -7   -1.30    2.30
 -14   2  -7    4.30    3.50
 -15   2  -7    1.10    3.40
  15  -3  -7   37.40    5.10
 -15   3   7   33.40    5.70
 -15   3   7   26.70    4.10
 -14  -3   7   23.80    4.60
  14  -3  -7   15.50    3.20
  14  -3  -7   15.50    3.70
 -14   3   7   20.00    4.60
  14   3  -7   16.70    4.00
 -14   3   7   23.10    3.50
  13  -3  -7   25.00    4.10
  13  -3  -7   38.00    4.70
 -13  -3   7   34.90    5.20
 -13   3   7   38.60    5.70
 -13   3   7   36.10    4.50
  13   3  -7   31.00    4.60
  12  -3  -7   62.29    5.80
 -12  -3   7   64.19    6.50
 -12   3   7   55.79    4.60
 -12   3   7   71.29    6.80
  12   3  -7   57.49    5.70
  12   3  -7   59.49    4.80
  11  -3  -7   50.89    5.00
 -11  -3   7   51.39    5.50
  11  -3  -7   45.20    4.40
 -11   3   7   51.69    4.20
  11   3  -7   40.50    4.30
  11   3  -7   54.39    5.30
 -11   3   7   59.09    6.00
  10  -3  -7  108.49    5.90
 -10  -3   7  108.89    7.00
  10  -3  -7  106.39    6.40
  10   3  -7  100.29    5.80
 -10   3   7  109.19    7.40
 -10   3   7  104.69    5.20
  10   3  -7  110.89    6.50
   9  -3  -7  176.48    7.80
  -9  -3   7  172.18   12.00
   9  -3  -7  178.48    7.20
  -9   3   7  170.08    6.20
   9   3  -7  163.18    7.20
  -8  -3   7  187.48    8.30
   8  -3  -7  202.78    7.50
   8  -3  -7  186.28    7.60
   8   3  -7  182.28    7.70
   8   3  -7  186.58    7.20
  -8   3   7  191.88    9.10
   8   3  -7  187.38    7.50
  -8   3   7  189.68    6.20
   7  -3  -7  119.49    5.80
  -7  -3   7  115.29    6.40
   7  -3  -7  112.89    5.60
   7   3  -7  115.99    5.50
  -7   3   7  122.29    7.00
   7   3  -7  129.19    6.90
   7   3  -7  127.19    6.20
  -7   3   7  114.79    4.40
   6  -3  -7  395.46   10.30
   6  -3  -7  393.06   10.50
   6   3  -7  390.76   10.40
   6   3  -7  386.16   10.10
   6   3  -7  401.76   10.80
  -6   3   7  379.66    8.20
   5  -3  -7  272.17    6.50
   5  -3  -7  268.87    8.30
  -5  -3   7  266.87    9.00
   5  -3  -7  286.07   10.20
   5  -3  -7  281.07    8.00
   5   3  -7  265.17    9.30
   5   3  -7  291.77    8.20
   5   3  -7  279.37    8.40
   5   3  -7  272.67    8.50
  -5   3   7  279.27    9.90
   4  -3  -7  202.58    6.40
  -4  -3   7  189.08    7.20
   4  -3  -7  204.28    8.30
   4  -3  -7  185.48    8.00
   4   3  -7  185.98    7.50
  -4   3   7  199.18    7.90
   4   3  -7  191.68    6.90
  -4   3   7  203.58    6.00
   4   3  -7  199.38    6.30
  -3  -3   7   37.10    3.30
   3  -3  -7   37.30    3.30
   3  -3  -7   38.80    2.80
   3  -3  -7   41.50    3.70
   3   3  -7   35.60    3.70
  -3   3   7   40.20    2.70
   3   3  -7   36.70    2.70
   3   3  -7   35.00    3.20
  -3   3   7   36.20    3.40
   2  -3  -7  329.47    9.90
   2  -3  -7  319.67    7.90
   2  -3  -7  340.87    6.50
  -2  -3   7  304.17    8.90
  -2  -3   7  329.27    8.20
   2  -3  -7  322.47    9.30
   2   3  -7  326.27    9.40
   2   3  -7  322.77    8.00
   2   3  -7  323.47    8.90
  -2   3   7  326.97    9.60
  -2   3   7  327.27    8.10
  -2   3   7  326.17    7.60
  -1  -3   7  307.97    7.80
   1  -3  -7  311.87    9.20
  -1  -3   7  308.67    7.80
   1  -3  -7  310.47    9.30
   1  -3  -7  306.67    6.20
   1  -3  -7  321.87    7.80
  -1   3   7  322.97    8.40
   1   3  -7  309.07    7.70
  -1   3   7  308.07    9.00
   1   3  -7  313.97   10.10
   1   3  -7  321.07    9.10
  -1   3   7  317.97    7.50
   0  -3  -7  473.75   13.50
   0  -3  -7  492.75   10.40
   0  -3  -7  467.65   11.50
   0  -3   7  462.95    9.90
   0  -3   7  465.45   10.00
   0   3  -7  465.55   11.10
   0   3   7  472.75    9.80
   0   3  -7  475.35   13.10
   0   3  -7  461.75   10.00
   0   3   7  483.95   11.10
   0   3  -7  484.95   11.40
   1  -3   7  470.75   10.00
  -1  -3  -7  484.35   12.10
  -1  -3  -7  478.85   11.20
   1  -3   7  466.15   10.30
   1   3   7  481.15   10.10
  -1   3  -7  456.85   11.20
  -1   3  -7  473.05   11.20
   1   3   7  483.35   11.50
  -1   3  -7  464.85   12.90
   2  -3   7   69.69    3.80
  -2  -3  -7   68.09    3.80
  -2  -3  -7   69.79    4.60
   2  -3   7   65.99    3.40
   2   3   7   69.69    3.60
  -2   3  -7   68.69    3.90
  -2   3  -7   65.89    4.80
   2   3   7   71.09    4.40
  -2   3  -7   68.39    4.20
  -3  -3  -7  297.57    9.70
  -3  -3  -7  284.37    7.80
   3  -3   7  287.37    7.70
   3  -3   7  273.47   11.60
   3   3   7  289.77    8.00
   3   3   7  300.27    9.50
  -3   3  -7  285.87   10.20
  -3   3  -7  285.87    8.70
  -4  -3  -7   78.39    5.20
  -4  -3  -7   76.29    3.70
   4  -3   7   76.79    4.40
   4  -3   7   80.59    4.10
  -4   3  -7   80.19    4.70
  -4   3  -7   77.69    5.50
   4   3   7   76.79    4.30
   4   3   7   82.09    5.20
   5  -3   7  184.78    7.00
  -5  -3  -7  177.98    5.70
   5  -3   7  184.98    6.50
  -5  -3  -7  186.68    8.10
   5   3   7  189.18    8.10
  -5   3  -7  177.68    8.10
  -5   3  -7  178.88    8.40
   5   3   7  182.18    6.90
  -6  -3  -7  105.59    4.60
   6  -3   7  102.89    5.60
   6  -3   7  101.99    5.10
  -6  -3  -7  101.59    4.20
  -6   3  -7  105.69    5.50
   6   3   7  106.79    5.60
  -6   3  -7   96.79    7.00
   7  -3   7   20.20    3.10
  -7  -3  -7   21.50    2.10
  -7  -3  -7   29.10    4.00
  -7  -3  -7   24.90    2.40
   7  -3   7   23.50    3.20
  -7   3  -7   19.00    3.80
  -7   3  -7   25.80    3.40
  -8  -3  -7  163.18    5.60
   8  -3   7  162.38    7.80
  -8  -3  -7  168.08    5.40
   8  -3   7  171.18    7.40
  -8   3  -7  168.28    7.30
  -8   3  -7  172.38    9.20
   9  -3   7  109.59    6.20
  -9   3  -7  122.09    8.70
 -10   3  -7   52.99    6.10
 -11   3  -7   24.90    4.90
 -12  -3  -7   22.90    4.10
 -12   3  -7   38.80    5.90
 -13   3  -7   21.80    4.70
 -14  -3  -7    4.60    3.00
 -14   3  -7   22.20    4.60
  14  -4  -7    1.40    2.50
 -14  -4   7    5.60    3.60
  14  -4  -7    2.10    2.30
  14   4  -7   10.50    3.60
 -14   4   7    6.60    3.60
  13  -4  -7   -1.10    2.10
  13  -4  -7    4.80    2.50
 -13  -4   7    1.90    2.70
  13   4  -7    0.60    2.80
 -13   4   7    1.40    2.00
  12  -4  -7    0.00    1.90
  12  -4  -7    4.90    2.20
 -12  -4   7    1.60    2.80
  12   4  -7    1.70    2.70
 -12   4   7    3.80    2.70
 -12   4   7    0.40    1.50
  11  -4  -7   12.30    2.90
 -11  -4   7   11.20    3.30
  11  -4  -7   13.20    3.20
 -11   4   7   13.50    2.30
  11   4  -7   15.30    4.00
 -11   4   7   12.00    3.80
  11   4  -7   13.40    3.20
  10  -4  -7    6.30    2.20
  10  -4  -7    5.30    2.40
 -10  -4   7    6.00    2.40
  10   4  -7    4.10    1.90
  10   4  -7    4.90    2.30
 -10   4   7    5.60    2.70
 -10   4   7    3.80    1.50
  -9  -4   7    2.70    2.20
   9  -4  -7    2.00    1.90
   9  -4  -7    1.00    1.60
   9   4  -7    4.40    1.80
  -9   4   7    2.10    1.30
   9   4  -7   -1.40    2.00
  -9   4   7    4.20    2.40
   8  -4  -7    5.30    3.20
  -8  -4   7    3.30    2.00
   8  -4  -7   -1.00    1.60
   8   4  -7    4.20    1.60
  -8   4   7    2.10    2.10
   8   4  -7   -0.30    2.00
   7  -4  -7    4.00    1.90
  -7  -4   7    3.50    2.10
   7  -4  -7   11.00    2.40
  -7   4   7    5.30    2.40
   7   4  -7    3.80    1.90
   7   4  -7    3.20    2.00
   7   4  -7    5.10    1.60
   6  -4  -7   -0.40    1.10
  -6  -4   7    0.00    1.20
   6  -4  -7    1.10    1.50
  -6   4   7    0.90    1.50
   6   4  -7   -1.00    1.40
   6   4  -7    1.00    1.30
   6   4  -7    0.80    1.10
  -5  -4   7  212.78    8.30
   5  -4  -7  222.48    7.80
   5  -4  -7  206.98    9.10
  -5   4   7  208.18    8.90
   5   4  -7  222.38    7.80
   5   4  -7  209.08    8.50
   4  -4  -7    2.60    1.60
   4  -4  -7    1.10    1.40
  -4  -4   7   -0.90    1.60
   4  -4  -7    0.50    1.30
   4   4  -7    1.20    1.10
   4   4  -7    2.00    1.60
  -4   4   7    1.80    1.50
   3  -4  -7    3.40    1.40
  -3  -4   7    2.80    1.70
   3  -4  -7   -0.30    1.20
   3  -4  -7    2.60    1.50
   3   4  -7    1.50    1.20
   3   4  -7    1.70    1.30
  -3   4   7    2.60    1.60
  -3   4   7    1.10    0.90
   3   4  -7    0.90    1.40
  -2  -4   7   16.20    2.50
   2  -4  -7   20.80    2.90
  -2   4   7   20.90    2.90
   2   4  -7   13.90    2.40
   2   4  -7   15.40    2.60
   2   4  -7   16.00    2.40
  -2   4   7   17.40    2.10
  -2   4   7   15.40    2.20
   2   4  -7   17.20    3.10
   1  -4  -7   43.20    3.80
  -1  -4   7   46.20    3.60
   1  -4  -7   53.69    4.50
   1   4  -7   52.09    4.40
  -1   4   7   47.00    3.30
   1   4  -7   46.90    3.60
  -1   4   7   45.10    3.80
   1   4  -7   44.50    3.80
  -1   4   7   47.30    3.30
   1   4  -7   48.10    3.90
   0  -4   7   13.70    1.90
   0  -4  -7   12.50    2.30
   0  -4   7   10.50    1.90
   0  -4  -7   15.50    2.40
   0   4   7   15.20    2.30
   0   4  -7    8.30    2.00
   0   4  -7   10.00    2.00
   0   4  -7    7.00    2.20
   0   4   7   12.40    2.10
   0   4   7   16.70    2.50
   0   4  -7    7.30    2.00
  -1  -4  -7   19.70    3.00
   1  -4   7   19.30    2.70
   1  -4   7   16.50    2.10
  -1  -4  -7   23.00    2.70
  -1   4  -7   21.50    3.50
  -1   4  -7   20.00    2.80
   1   4   7   20.30    2.70
   1   4   7   19.90    2.70
  -1   4  -7   15.90    2.30
  -1   4  -7   15.20    2.30
   2  -4   7   69.49    3.50
  -2  -4  -7   71.09    4.10
  -2  -4  -7   68.79    4.70
   2  -4   7   72.39    4.40
  -2   4  -7   72.79    4.40
  -2   4  -7   66.59    4.20
   2   4   7   74.29    4.30
   2   4   7   71.59    4.70
  -2   4  -7   71.69    5.30
   3  -4   7    5.60    1.70
   3  -4   7    7.00    1.40
  -3  -4  -7    6.50    2.10
  -3  -4  -7    6.20    1.50
  -3   4  -7    6.10    1.70
   3   4   7    5.70    1.70
  -3   4  -7    6.60    1.90
  -3   4  -7    3.20    2.00
   3   4   7    5.60    2.20
   4  -4   7   37.20    2.70
   4  -4   7   41.40    3.80
  -4  -4  -7   35.90    2.70
  -4  -4  -7   40.20    4.00
   4   4   7   35.30    3.60
   4   4   7   39.40    3.90
  -4   4  -7   36.20    3.20
  -4   4  -7   35.60    5.00
   5  -4   7   13.90    2.00
  -5  -4  -7   14.00    1.80
  -5  -4  -7   17.30    3.30
   5  -4   7   10.40    2.30
  -5   4  -7   14.00    3.20
   5   4   7   12.60    2.40
  -5   4  -7   14.00    2.40
  -6  -4  -7   30.90    4.00
   6  -4   7   28.60    3.90
   6  -4   7   32.00    3.00
  -6   4  -7   29.90    3.20
  -6   4  -7   28.30    4.10
   7  -4   7    4.20    1.70
   7  -4   7    6.80    2.50
  -7   4  -7    6.70    1.90
  -7   4  -7    4.90    2.50
   8  -4   7   25.20    3.40
   8  -4   7   19.70    3.60
  -8   4  -7   15.00    3.70
   9  -4   7    5.30    2.30
   9  -4   7    4.30    2.60
  -9   4  -7    5.00    2.30
  10  -4   7    3.90    2.60
 -10  -4  -7    2.20    2.40
 -10   4  -7    5.30    3.00
  11  -4   7   23.30    4.40
 -11  -4  -7   20.90    4.10
 -11   4  -7   23.40    4.70
 -12  -4  -7    1.90    2.50
  12  -4   7    2.30    2.70
 -12   4  -7   -2.80    2.60
 -13  -4  -7    4.30    3.80
  13  -4   7    2.00    2.70
 -13   4  -7    3.20    4.40
  14  -4   7    2.30    3.30
 -14  -4  -7   -1.90    3.10
 -14   4  -7    2.80    3.40
  13  -5  -7   44.10    6.00
 -13  -5   7   32.90    5.20
  13   5  -7   48.80    6.30
 -13   5   7   47.00    6.50
  12  -5  -7    9.90    3.30
  12  -5  -7    6.90    2.60
 -12  -5   7    2.90    2.90
 -12   5   7    5.70    3.20
  11  -5  -7    9.60    3.30
 -11  -5   7   18.20    3.90
  11  -5  -7   16.30    3.50
 -11   5   7   25.30    4.90
  11   5  -7   20.50    3.60
 -10  -5   7   99.79    7.50
  10  -5  -7   88.59    6.70
  10  -5  -7   89.99    5.50
  10   5  -7   81.09    6.30
  10   5  -7   84.39    4.80
 -10   5   7   89.99    7.80
   9  -5  -7   50.99    4.20
  -9  -5   7   39.00    5.10
   9  -5  -7   42.50    8.40
   9   5  -7   50.19    5.00
   9   5  -7   42.20    3.70
  -9   5   7   41.20    5.40
   8  -5  -7  104.49    6.60
   8  -5  -7  107.49    5.60
  -8  -5   7  104.29    6.80
   8   5  -7  103.29    6.50
   8   5  -7  101.59    5.20
  -8   5   7   99.39    7.20
   7  -5  -7  127.09    6.90
   7  -5  -7  118.09    5.70
  -7  -5   7  119.29    7.00
   7   5  -7  119.59    5.60
   7   5  -7  135.49    6.70
   7   5  -7  123.49    6.40
  -7   5   7  126.79    7.90
   6  -5  -7  145.49    9.20
  -6  -5   7  125.79    7.00
   6   5  -7  134.69    5.80
  -6   5   7  140.99    8.20
   6   5  -7  140.09    6.70
   6   5  -7  135.79    6.80
   5  -5  -7   96.39    5.80
   5  -5  -7   84.89    4.70
  -5  -5   7   84.89    5.50
  -5   5   7  100.39    6.70
   5   5  -7   81.89    5.30
  -4  -5   7  300.67    9.90
   4  -5  -7  298.27    8.70
   4  -5  -7  301.27    9.70
   4   5  -7  295.47    9.10
   4   5  -7  281.67    9.40
  -4   5   7  297.97    7.30
   4   5  -7  300.47   10.20
  -4   5   7  293.27   10.80
  -3  -5   7   32.70    3.50
   3  -5  -7   31.80    3.50
   3  -5  -7   30.30    3.10
  -3  -5   7   30.60    3.70
   3   5  -7   37.60    3.80
   3   5  -7   26.50    3.40
  -3   5   7   31.30    2.50
  -3   5   7   25.60    3.10
   3   5  -7   36.80    3.40
   2  -5  -7  201.78    8.60
   2  -5  -7  190.78    7.00
  -2  -5   7  190.18    7.80
   2  -5  -7  202.48    7.70
   2   5  -7  184.08    8.20
   2   5  -7  198.08    7.10
  -2   5   7  197.08    8.10
  -2   5   7  187.58    5.90
  -2   5   7  213.28    7.40
   2   5  -7  192.28    7.60
   1  -5  -7  170.28    7.10
  -1  -5   7  160.68    6.90
   1  -5  -7  155.48    7.20
   1  -5  -7  157.98    7.60
   1   5  -7  154.18    6.20
   1   5  -7  157.88    6.80
   1   5  -7  145.69    7.40
  -1   5   7  163.68    5.80
   1   5  -7  157.18    8.10
  -1   5   7  166.28    7.10
  -1   5   7  158.08    6.70
   0  -5  -7  287.67    9.50
   0  -5  -7  303.67    9.90
   0  -5  -7  294.37    9.10
   0  -5   7  277.87    9.30
   0   5   7  299.17    8.60
   0   5   7  291.47    9.10
   0   5  -7  277.37    9.70
   0   5  -7  284.87    9.50
   0   5  -7  284.57    9.30
   0   5  -7  276.37   10.40
   0   5   7  281.37    9.10
  -1  -5  -7  108.59    5.90
  -1  -5  -7  102.79    5.40
  -1  -5  -7  111.09    5.70
   1  -5   7  107.59    5.80
  -1   5  -7   98.89    5.50
   1   5   7  100.39    5.30
   1   5   7  105.59    5.20
  -1   5  -7   96.39    5.30
   1   5   7  100.39    5.10
  -1   5  -7  105.39    6.50
  -1   5  -7  112.59    5.20
  -2  -5  -7   41.70    4.00
   2  -5   7   40.90    4.00
   2  -5   7   27.40    2.40
  -2  -5  -7   38.20    2.80
  -2  -5  -7   34.70    3.10
  -2   5  -7   40.30    4.50
   2   5   7   31.20    3.40
  -2   5  -7   31.70    3.00
  -2   5  -7   36.90    3.50
  -3  -5  -7   58.49    3.70
   3  -5   7   55.29    4.40
  -3  -5  -7   45.70    4.20
   3  -5   7   51.99    3.00
  -3  -5  -7   50.19    3.40
  -3   5  -7   50.79    5.10
   3   5   7   47.20    3.90
  -3   5  -7   46.80    3.50
  -3   5  -7   47.90    4.00
   3   5   7   49.80    4.20
   4  -5   7   46.70    4.40
  -4  -5  -7   43.50    2.90
  -4  -5  -7   47.70    3.70
   4  -5   7   38.50    2.60
  -4  -5  -7   46.20    4.30
  -4   5  -7   36.20    3.10
  -4   5  -7   38.30    4.90
  -5  -5  -7   34.10    3.60
   5  -5   7   31.10    4.10
  -5  -5  -7   27.80    3.90
   5  -5   7   32.40    2.70
  -5   5  -7   29.50    2.80
  -5   5  -7   30.40    4.70
   6  -5   7  134.29    4.80
  -6  -5  -7  139.59    7.00
   6  -5   7  141.89    7.40
  -6   5  -7  132.89    8.60
  -6   5  -7  137.69    5.60
  -7  -5  -7  127.99    7.10
   7  -5   7  107.09    4.90
  -7   5  -7  109.19    8.20
   8  -5   7  122.19    5.40
   8  -5   7  126.49    7.80
  -8  -5  -7  128.89    7.70
  -8   5  -7  113.99    8.40
   9  -5   7   36.70    5.20
  -9  -5  -7   23.80    4.10
   9  -5   7   36.80    3.90
  -9   5  -7   34.00    5.00
  10  -5   7   70.99    6.90
 -10  -5  -7   74.19    6.50
  10  -5   7   74.69    5.80
 -10   5  -7   74.69    7.90
 -11  -5  -7    0.40    2.20
  11  -5   7    3.10    2.90
 -11   5  -7    9.70    3.70
  12  -5   7    0.80    3.00
 -12   5  -7   -2.40    2.80
  13  -5   7   -1.80    2.60
 -13  -5  -7   -2.40    2.90
 -13   5  -7    1.70    3.60
 -12  -6   7    1.00    3.00
  12  -6  -7    2.60    4.60
 -12   6   7    5.50    4.10
  12   6  -7   -0.50    2.80
 -11  -6   7    1.90    2.60
  11  -6  -7    0.90    2.50
  11   6  -7   -1.70    2.40
 -11   6   7    2.70    3.00
  10  -6  -7    1.50    2.00
 -10  -6   7    0.70    2.30
  10   6  -7   -0.60    2.30
 -10   6   7    1.20    2.70
  -9  -6   7    4.60    2.60
   9  -6  -7    6.40    2.90
  -9   6   7    2.70    2.60
   9   6  -7    7.60    3.00
   8  -6  -7    1.50    2.20
  -8  -6   7    4.40    2.50
  -8   6   7    7.20    3.10
   8   6  -7   10.80    3.00
   8   6  -7    7.90    2.00
   8   6  -7    5.90    1.70
  -7  -6   7    8.60    3.00
   7  -6  -7   13.60    3.10
   7   6  -7   13.00    2.10
  -7   6   7   12.50    3.40
   7   6  -7    9.40    2.60
   7   6  -7   11.50    2.50
  -6  -6   7    3.80    2.10
   6  -6  -7    1.90    1.80
   6   6  -7   -0.10    2.40
   6   6  -7    0.40    1.70
  -6   6   7    0.10    2.10
   6   6  -7   -0.90    1.70
  -5  -6   7    2.00    1.90
   5  -6  -7    3.80    2.00
  -5   6   7   -0.30    1.60
   5   6  -7    3.50    1.70
   5   6  -7    1.10    1.80
   4  -6  -7   12.20    2.90
  -4  -6   7   12.20    2.70
   4   6  -7   14.10    2.80
   4   6  -7   14.30    2.90
  -4   6   7   11.70    3.00
   3  -6  -7   13.30    2.90
  -3  -6   7   15.00    3.10
   3   6  -7   12.70    2.60
   3   6  -7   14.90    3.20
  -3   6   7   17.10    3.40
   2  -6  -7    2.70    1.90
  -2  -6   7    1.90    1.80
   2  -6  -7    4.90    1.60
  -2   6   7    3.60    1.30
   2   6  -7   -0.20    1.60
   2   6  -7    0.80    1.70
  -2   6   7    3.40    2.00
  -1  -6   7   37.00    4.50
   1  -6  -7   37.50    4.40
   1  -6  -7   42.00    3.60
   1  -6  -7   35.80    4.60
   1   6  -7   38.60    3.70
  -1   6   7   48.90    3.20
  -1   6   7   47.50    4.30
   0  -6   7   14.40    2.90
   0  -6  -7   16.60    2.60
   0  -6  -7   12.50    2.80
   0  -6  -7   18.40    3.10
   0   6  -7   13.40    3.30
   0   6   7   19.30    2.60
   0   6   7   19.90    3.20
  -1  -6  -7   86.29    5.20
  -1  -6  -7   70.79    5.60
  -1  -6  -7   83.79    6.00
   1  -6   7   84.89    5.90
  -1   6  -7   69.99    4.20
   1   6   7   70.69    4.70
  -1   6  -7   92.29    6.50
   1   6   7   81.89    4.90
  -2  -6  -7   15.40    2.70
  -2  -6  -7   17.40    2.90
   2  -6   7   13.80    2.80
  -2   6  -7   12.80    3.20
   2   6   7   13.40    2.70
   3  -6   7   10.10    2.80
  -3  -6  -7    8.70    2.30
  -3  -6  -7   10.20    1.80
  -3   6  -7    8.30    2.90
   3   6   7    8.90    2.50
  -4  -6  -7    9.60    1.90
   4  -6   7   11.90    3.10
  -4  -6  -7   14.40    2.50
  -4   6  -7    9.90    3.00
  -5  -6  -7    9.40    2.30
   5  -6   7    6.60    2.60
  -5   6  -7    6.50    3.10
   6  -6   7    3.30    2.40
  -6   6  -7    3.20    2.60
  -7  -6  -7    3.40    2.20
   7  -6   7    6.60    2.80
  -7   6  -7    1.90    2.50
   8  -6   7    6.00    2.70
  -8  -6  -7    5.80    2.90
  -8   6  -7   14.00    3.80
   9  -6   7   11.90    3.90
  -9  -6  -7   15.30    3.70
  -9   6  -7   12.60    4.20
  10  -6   7    2.30    2.70
 -10  -6  -7    0.60    2.30
 -11  -6  -7   -2.50    2.50
  11  -6   7    3.10    2.90
 -11   6  -7    1.40    3.10
  12  -6   7    0.20    3.00
 -12  -6  -7   -4.30    2.40
  11  -7  -7   25.20    4.60
  11   7  -7   33.00    4.80
  10  -7  -7    3.80    3.10
 -10  -7   7    5.50    3.30
  10   7  -7    9.90    3.30
 -10   7   7   10.00    3.70
   9  -7  -7   20.50    4.10
  -9  -7   7   27.90    4.50
  -9   7   7   22.40    5.00
   9   7  -7   18.40    3.70
   8  -7  -7   10.00    3.00
  -8  -7   7   11.60    3.20
   8   7  -7   12.30    3.00
  -8   7   7   14.00    4.10
   7  -7  -7   22.40    4.00
  -7  -7   7   23.30    3.80
   7   7  -7   29.20    3.60
  -7   7   7   26.60    4.90
   7   7  -7   25.60    3.50
  -6  -7   7   48.50    5.10
   6  -7  -7   49.70    5.10
   6   7  -7   48.60    5.80
   6   7  -7   39.70    4.10
  -6   7   7   50.79    5.60
   5  -7  -7   35.60    4.60
  -5  -7   7   24.30    3.90
   5   7  -7   28.80    3.90
   5   7  -7   31.10    3.80
  -5   7   7   32.60    4.70
   4  -7  -7   47.60    5.20
  -4  -7   7   50.39    4.90
   4   7  -7   41.90    4.60
   4   7  -7   46.80    4.20
  -4   7   7   46.30    5.00
  -3  -7   7   61.79    6.00
   3  -7  -7   66.89    6.00
  -3   7   7   88.79    7.40
   3   7  -7   61.29    5.30
   3   7  -7   69.79    4.90
  -2  -7   7  131.19    7.90
   2  -7  -7  136.99    8.90
   2   7  -7  127.59    7.70
   2   7  -7  136.69    6.10
  -2   7   7  128.89    7.40
   1  -7  -7  150.88   10.00
  -1  -7   7  154.18    8.30
  -1   7   7  154.78    7.70
   1   7  -7  146.29    6.10
   1   7  -7  139.69    8.10
   0  -7  -7   24.40    4.60
   0  -7   7   21.10    3.60
   0   7  -7   13.60    3.30
   1  -7   7   54.19    5.40
  -1  -7  -7   47.60    4.40
  -1  -7  -7   60.69    5.50
   1   7   7   62.19    4.60
   1   7   7   60.49    4.50
   2  -7   7   34.80    4.70
  -2   7  -7   41.30    5.30
   2   7   7   38.70    3.80
   3  -7   7   10.40    3.10
  -3   7  -7    6.50    3.00
   4  -7   7   17.80    3.50
  -4  -7  -7   18.70    2.70
  -4   7  -7   15.10    3.70
   5  -7   7   31.40    4.60
  -5  -7  -7   45.20    4.10
  -5   7  -7   34.00    5.60
   6  -7   7   10.90    3.20
  -6  -7  -7   12.10    2.50
  -6   7  -7   12.10    3.80
   7  -7   7   28.90    4.80
  -7  -7  -7   33.70    4.60
  -7   7  -7   26.00    5.20
  -8  -7  -7   45.40    5.50
   8  -7   7   53.69    6.30
  -8   7  -7   44.90    9.90
  -9  -7  -7   18.30    3.90
   9  -7   7   10.70    3.60
  -9   7  -7   18.80    4.90
 -10  -7  -7    0.40    3.10
  10  -7   7    4.30    3.30
 -10   7  -7    1.60    3.80
   9   8  -7   -3.90    2.50
  -8  -8   7   -1.00    2.50
   8   8  -7   -0.30    2.30
   7  -8  -7   -2.50    2.00
  -7  -8   7    0.90    2.20
   7   8  -7    1.50    2.30
  -7   8   7   -0.80    2.60
  -6  -8   7   -4.00    1.80
   6  -8  -7   -2.40    2.00
   6   8  -7    2.70    1.80
   6   8  -7   -1.70    2.20
  -6   8   7    3.60    2.70
   5  -8  -7   14.80    3.40
   5   8  -7   15.30    3.10
   5   8  -7   12.70    3.30
  -5   8   7   17.30    3.90
   4  -8  -7    8.50    2.70
   4   8  -7    1.80    2.00
  -4   8   7    5.90    2.80
   4   8  -7    5.70    2.40
  -3  -8   7    1.50    2.20
   3  -8  -7    4.50    2.20
   3   8  -7    1.80    2.20
  -3   8   7    1.70    2.20
   3   8  -7    2.00    2.10
   2  -8  -7    1.80    2.00
  -2  -8   7    1.20    2.20
   2   8  -7    1.40    1.60
   2   8  -7    2.40    2.30
  -2   8   7   -0.20    2.00
  -1  -8   7   10.80    2.90
   1  -8  -7   11.10    3.10
   1   8  -7    9.10    2.80
  -1   8   7   12.40    3.60
   0  -8  -7   11.30    3.30
   0  -8   7    8.60    3.00
   0   8   7   10.50    2.60
   0   8  -7    7.80    2.60
   1  -8   7   -0.90    2.10
   1   8   7    2.00    1.50
   1   8   7    2.10    1.80
  -1   8  -7    3.10    2.40
  -2  -8  -7    0.30    2.80
   2  -8   7    1.30    2.50
  -2   8  -7   -0.20    1.90
   3  -8   7    0.60    2.10
  -3  -8  -7   -1.30    2.30
  -3   8  -7   -0.20    2.40
   4  -8   7    1.90    2.60
  -4   8  -7    0.90    2.80
   5  -8   7   -0.80    2.50
  -5  -8  -7    4.80    1.80
  -5   8  -7   -0.20    2.80
   6  -8   7    2.80    3.30
  -6  -8  -7    3.40    2.00
   7  -8   7    3.90    3.30
  -7   8  -7    4.20    3.50
  -8  -8  -7    1.60    2.60
   8  -8   7    5.00    3.20
  -8   8  -7    0.70    3.40
   5  -9  -7   13.40    4.10
   5   9  -7    8.20    3.50
   5   9  -7   17.10    3.20
  -5   9   7   13.50    3.40
   4  -9  -7   61.99    7.10
  -4   9   7   50.09    5.80
   4   9  -7   42.70    5.90
   4   9  -7   54.79    4.70
   3   9  -7   20.40    4.40
   2  -9  -7   10.90    4.20
  -2  -9   7    4.80    4.60
   2   9  -7    2.80    2.80
  -2   9   7   11.30    3.30
   1  -9  -7    3.20    2.80
   1   9  -7    5.70    3.10
  -1   9   7    8.50    2.70
   0  -9  -7   -0.20    2.20
   0   9  -7   -0.60    2.60
   0   9   7    4.10    1.90
   1  -9   7    7.50    4.20
  -1   9  -7    4.10    2.90
   1   9   7   10.40    2.70
   2  -9   7    6.60    3.30
  -2   9  -7   11.40    3.30
   3  -9   7   13.80    4.00
  -3   9  -7   13.40    4.50
   4  -9   7    9.60    3.40
  -4   9  -7   12.80    4.40
   5  -9   7   15.90    4.20
  -5   9  -7   18.30    4.50
 -15   0   8   -0.30    3.50
  15   0  -8   -1.50    2.50
 -14   0   8   19.30    3.80
 -14   0   8   21.10    4.10
  14   0  -8   13.40    3.50
  13   0  -8    2.70    2.30
 -13   0   8    1.70    2.50
 -13   0   8    4.30    2.70
 -12   0   8   54.99    5.30
  12   0  -8   49.30    5.10
 -12   0   8   54.49    5.60
 -11   0   8  162.58    8.30
 -11   0   8  169.68   13.00
  11   0  -8  162.88    7.90
 -10   0   8  143.49    7.60
  10   0  -8  143.29    8.60
 -10   0   8  150.28    7.40
  -9   0   8   58.49    4.80
  -9   0   8   63.99    5.20
   9   0  -8   57.79    4.70
  -8   0   8  269.67    9.80
  -8   0   8  265.77    9.10
   8   0  -8  290.37    9.90
   8   0  -8  275.07    9.20
   7   0  -8    3.50    1.80
  -7   0   8    4.20    1.80
   7   0  -8    3.20    1.60
   6   0  -8  141.89    6.20
   6   0  -8  140.59    6.20
  -6   0   8  134.59    5.80
   6   0  -8  132.79    6.50
   5   0  -8   33.60    3.20
   5   0  -8   40.30    4.00
  -5   0   8   33.20    3.00
   5   0  -8   37.00    3.10
   4   0  -8  298.67    9.30
   4   0  -8  302.47    9.00
  -4   0   8  303.27    8.30
  -4   0   8  306.97    8.30
   4   0  -8  303.87    8.60
   3   0  -8    3.10    1.10
   3   0  -8    5.60    1.50
   3   0  -8    5.60    1.70
  -3   0   8    2.00    1.00
   2   0  -8  360.76    9.90
   2   0  -8  356.96    9.80
   2   0  -8  363.76    8.90
  -2   0   8  359.26    8.90
  -1   0   8  766.12   14.70
   1   0  -8  764.22   15.60
   1   0  -8  766.32   14.30
   1   0  -8  758.82   16.00
   0   0  -8  882.91   15.90
   0   0  -8  893.31   18.10
   1   0   8   19.30    2.40
  -1   0  -8   17.20    2.80
  -2   0  -8 1670.43   28.90
   2   0   8 1656.33   27.50
   3   0   8  126.29    5.80
  -3   0  -8  114.69    6.10
  -4   0  -8   39.20    4.00
   4   0   8   51.39    4.10
  -5   0  -8  145.09    6.80
   5   0   8  147.29    6.80
  -5   0  -8  140.99    7.00
  -6   0  -8   65.69    5.00
  -6   0  -8   69.09    4.90
   6   0   8   68.39    4.80
  -7   0  -8   16.50    3.00
  -7   0  -8   19.60    4.10
  -8   0  -8   18.60    3.40
  -8   0  -8   26.00    4.10
  -9   0  -8    6.00    2.20
  -9   0  -8   11.60    2.80
 -10   0  -8  177.28   12.70
 -11   0  -8  172.98    8.90
 -12   0  -8   84.19    6.80
 -13   0  -8   22.60    4.50
 -14   0  -8   22.00    4.30
 -15   0  -8   -3.50    2.70
  15  -1  -8   -1.80    2.60
 -15  -1   8   -0.50    2.80
 -15   1   8   -4.70    2.20
  15   1  -8   -3.50    2.30
 -15   1   8   -2.50    2.30
 -14  -1   8   -0.80    2.30
  14  -1  -8   -5.00    2.00
 -14   1   8    2.20    2.60
 -14   1   8    0.10    2.20
  14   1  -8   -0.90    2.50
 -13  -1   8    4.50    2.70
  13  -1  -8    4.90    2.40
 -13   1   8    3.10    2.20
 -13   1   8    3.00    2.60
  13   1  -8    6.10    2.70
  12  -1  -8   20.60    3.50
 -12  -1   8   19.10    3.70
 -12   1   8   16.60    3.00
  12   1  -8   15.50    3.30
 -12   1   8   22.20    4.10
  11  -1  -8    4.50    2.00
 -11  -1   8    9.60    2.70
 -11   1   8    5.20    2.50
 -11   1   8    6.70    2.40
  11   1  -8    5.70    2.50
 -10  -1   8   10.30    2.80
  10  -1  -8    9.40    2.40
 -10   1   8    9.80    2.90
  10   1  -8    8.80    2.40
 -10   1   8    8.20    2.20
   9  -1  -8   57.39    4.70
   9  -1  -8   57.59    4.80
  -9  -1   8   66.99    5.30
   9   1  -8   53.79    4.60
  -9   1   8   59.29    4.60
  -9   1   8   60.59    5.30
   8  -1  -8   12.00    3.10
  -8  -1   8   13.60    2.90
   8  -1  -8   10.30    2.30
   8   1  -8   13.10    2.70
  -8   1   8   13.60    3.00
  -8   1   8   12.50    2.20
   8   1  -8   10.70    2.40
   7  -1  -8  206.98    7.70
  -7  -1   8  205.08    7.90
   7  -1  -8  201.58    7.50
   7   1  -8  201.38   11.10
   7   1  -8  203.68    8.20
   7   1  -8  202.78    8.10
  -7   1   8  219.68    8.70
  -7   1   8  207.88    7.30
   6  -1  -8    6.40    2.00
   6  -1  -8    9.40    2.20
  -6  -1   8    8.40    2.00
   6  -1  -8    7.20    1.70
   6   1  -8   10.50    3.20
  -6   1   8    5.80    1.60
   6   1  -8   11.70    2.30
   6   1  -8   10.70    2.40
  -6   1   8    5.90    2.20
   5  -1  -8   64.99    4.60
  -5  -1   8   68.79    4.30
   5  -1  -8   66.79    3.80
   5  -1  -8   66.79    3.00
   5  -1  -8   62.89    4.20
  -5   1   8   72.49    4.60
   5   1  -8   69.79    3.00
   5   1  -8   67.69    4.30
   5   1  -8   67.19    4.40
  -5   1   8   61.09    4.40
   4  -1  -8   14.10    2.50
  -4  -1   8   15.60    2.30
   4  -1  -8   14.40    1.90
   4  -1  -8   15.00    2.40
   4  -1  -8   20.50    1.50
  -4   1   8   17.10    2.10
   4   1  -8   15.00    2.30
   4   1  -8   19.10    2.80
   4   1  -8   20.60    2.50
   4   1  -8   17.20    1.50
  -4   1   8   13.70    2.10
   3  -1  -8  441.46   11.70
   3  -1  -8  445.16    9.90
  -3  -1   8  441.86   10.30
   3  -1  -8  445.16   11.40
  -3  -1   8  445.86   10.70
   3   1  -8  452.05   11.00
   3   1  -8  440.26   11.20
   3   1  -8  442.46   11.20
  -3   1   8  461.25   10.40
   2  -1  -8    4.00    1.40
  -2  -1   8    4.30    1.20
   2  -1  -8    3.90    1.60
   2  -1  -8    4.10    1.10
  -2   1   8    4.60    1.30
   2   1  -8    4.00    1.20
   2   1  -8    5.20    1.70
   1  -1  -8  111.49    4.20
  -1  -1   8  106.99    4.50
   1  -1  -8  115.39    5.20
   1  -1  -8  111.59    5.50
   1   1  -8  104.79    4.60
   1   1  -8  101.99    5.10
  -1   1   8  108.59    4.60
   0  -1   8   42.70    3.10
   0  -1  -8   46.20    3.80
   0  -1  -8   47.30    3.30
   0   1  -8   44.60    3.60
   0   1  -8   39.10    2.90
   0   1   8   52.29    3.40
   1  -1   8  209.68    6.80
  -1  -1  -8  220.48    8.10
   1   1   8  223.88    7.30
  -1   1  -8  214.68    7.80
  -2  -1  -8   66.79    4.60
   2  -1   8   65.39    4.00
   2  -1   8   63.69    2.80
  -2   1  -8   66.69    4.50
   2   1   8   65.19    4.20
   3  -1   8  197.58    7.00
  -3  -1  -8  185.38    7.70
  -3   1  -8  192.88    7.70
   3   1   8  189.28    7.30
  -4  -1  -8  300.17   10.30
   4  -1   8  300.27    9.20
  -4   1  -8  300.67   10.30
  -4   1  -8  290.67    9.80
   5  -1   8   35.70    4.20
  -5  -1  -8   34.00    4.00
  -5   1  -8   38.90    4.10
   5   1   8   31.30    3.70
  -5   1  -8   32.60    3.80
  -6  -1  -8   24.90    4.00
  -6  -1  -8   23.90    3.20
   6  -1   8   13.90    2.80
  -6   1  -8   13.00    2.80
   6   1   8   20.60    3.30
  -6   1  -8   15.60    3.10
   7  -1   8   99.49    6.20
  -7  -1  -8   96.09    5.70
  -7  -1  -8   87.79    6.20
  -7   1  -8   95.99    6.50
  -7   1  -8   94.89    6.30
  -8  -1  -8   24.90    4.20
  -8  -1  -8   21.50    3.30
  -8   1  -8   20.10    3.60
  -8   1  -8   17.00    3.50
  -9  -1  -8    6.00    2.10
  -9  -1  -8    4.00    2.00
  -9   1  -8    3.10    2.20
  -9   1  -8    4.10    2.40
 -10  -1  -8   45.10    4.50
 -10   1  -8   36.10    4.90
 -11  -1  -8    6.10    2.30
 -11   1  -8    3.20    2.40
 -12  -1  -8    0.20    3.80
 -12   1  -8    6.60    3.10
 -13  -1  -8    1.60    2.70
 -13   1  -8   -0.30    2.60
 -14  -1  -8   -2.30    2.30
 -14   1  -8   -0.10    2.70
 -15  -1  -8   -6.30    3.30
 -15   1  -8   -2.70    2.80
  15  -2  -8    0.70    3.00
 -15  -2   8    0.10    2.90
 -15   2   8    8.70    3.60
  15   2  -8   -2.10    3.20
  14  -2  -8   -1.90    2.00
 -14   2   8   -1.40    2.20
 -14   2   8    1.60    2.40
  14   2  -8   -3.70    2.40
 -13  -2   8   14.50    3.90
  13  -2  -8   12.00    2.80
 -13   2   8   10.80    3.50
  13   2  -8    9.90    3.10
 -13   2   8   13.50    3.00
 -12  -2   8   18.40    3.80
  12  -2  -8   20.70    3.50
 -12   2   8   17.60    3.90
 -12   2   8   12.20    2.80
  12   2  -8   18.20    3.80
 -11  -2   8    4.40    2.40
 -11   2   8    4.80    2.00
  11   2  -8    3.90    2.40
 -11   2   8    3.50    2.30
  10  -2  -8   58.99    4.80
 -10  -2   8   55.19    5.50
 -10   2   8   61.39    4.40
  10   2  -8   57.89    5.10
 -10   2   8   62.29    5.60
   9  -2  -8  112.69    6.10
  -9  -2   8  108.89    6.70
  -9   2   8  111.39    5.60
   9   2  -8  105.59    6.00
  -9   2   8  120.49    7.30
   9   2  -8  109.89    8.20
   8  -2  -8   20.20    3.00
  -8  -2   8   21.50    3.40
   8  -2  -8   18.40    2.70
   8  -2  -8   23.00    2.90
   8   2  -8   17.80    3.00
   8   2  -8   17.00    2.80
  -8   2   8   21.90    2.90
   8   2  -8   21.50    3.00
  -8   2   8   19.20    3.50
  -7  -2   8  448.76   12.60
   7  -2  -8  462.75   12.10
   7  -2  -8  444.26   11.10
  -7   2   8  467.95   10.70
   7   2  -8  440.86   12.20
   7   2  -8  429.56   10.70
  -7   2   8  438.76   13.30
   7   2  -8  454.05   12.20
   6  -2  -8  170.68    7.00
   6  -2  -8  171.58    5.80
   6  -2  -8  173.88    6.10
  -6  -2   8  162.48    7.10
   6   2  -8  180.78    8.40
   6   2  -8  179.08    5.90
   6   2  -8  168.08    7.00
  -6   2   8  169.68    5.80
  -6   2   8  173.08    7.90
  -5  -2   8   48.60    4.00
   5  -2  -8   48.20    2.90
   5  -2  -8   49.00    4.00
   5  -2  -8   53.99    3.20
   5  -2  -8   52.89    4.30
   5   2  -8   49.30    4.10
  -5   2   8   46.10    4.10
  -5   2   8   47.70    3.10
   5   2  -8   48.80    2.90
   5   2  -8   51.59    3.90
  -5   2   8   50.79    3.40
   5   2  -8   52.29    4.10
   4  -2  -8    2.50    0.90
  -4  -2   8    3.60    1.60
   4  -2  -8    3.10    1.10
   4  -2  -8    3.90    1.40
   4  -2  -8    3.70    1.70
  -4   2   8    4.40    1.40
   4   2  -8    5.80    1.70
   4   2  -8    4.80    1.70
   4   2  -8    3.80    1.60
  -4   2   8    4.60    1.50
   4   2  -8    3.50    1.70
   3  -2  -8  283.67    8.90
   3  -2  -8  265.97    6.00
  -3  -2   8  280.07    7.90
   3  -2  -8  269.47    9.50
   3  -2  -8  283.97    7.00
  -3  -2   8  283.47    8.50
   3   2  -8  277.67    6.30
   3   2  -8  264.77    8.40
  -3   2   8  274.57    7.60
   3   2  -8  290.47   11.30
  -3   2   8  279.87    9.00
   2  -2  -8   50.29    2.30
  -2  -2   8   47.00    3.10
   2  -2  -8   45.80    3.70
   2  -2  -8   49.70    2.70
   2  -2  -8   52.89    3.80
  -2   2   8   50.59    3.20
   2   2  -8   49.40    3.50
   2   2  -8   47.30    3.60
   2   2  -8   47.80    2.30
   1  -2  -8    8.80    1.80
  -1  -2   8    7.00    1.40
   1  -2  -8    7.30    1.90
  -1  -2   8    4.10    0.90
   1  -2  -8    8.30    1.30
   1   2  -8    5.70    1.80
   1   2  -8    7.30    1.60
   1   2  -8    5.50    1.00
  -1   2   8    4.40    0.80
  -1   2   8    4.80    1.40
   0  -2  -8    1.90    1.00
   0  -2   8    1.50    1.10
   0  -2  -8    3.20    1.60
   0  -2   8    1.90    0.90
   0   2  -8    2.10    1.10
   0   2  -8    3.30    1.40
   0   2   8    1.60    1.10
   0   2   8    1.90    0.70
  -1  -2  -8   19.50    3.00
  -1  -2  -8   21.30    2.40
   1  -2   8   23.30    2.40
   1  -2   8   20.00    1.90
  -1   2  -8   22.70    2.90
   1   2   8   24.40    2.70
  -1   2  -8   20.20    2.30
   1   2   8   21.90    1.70
  -2  -2  -8  116.79    6.20
   2  -2   8  126.49    5.20
   2  -2   8  129.79    4.50
  -2  -2  -8  130.19    5.40
   2   2   8  126.59    5.00
   2   2   8  129.19    6.00
  -2   2  -8  119.59    5.90
  -2   2  -8  130.49    6.70
   3  -2   8  179.08    6.50
   3  -2   8  178.08    5.70
  -3  -2  -8  181.38    6.40
  -3  -2  -8  169.28    7.60
   3   2   8  179.28    5.60
   3   2   8  193.08    9.40
  -3   2  -8  178.68    7.20
  -3   2  -8  193.48    8.20
   4  -2   8  196.98    7.00
  -4  -2  -8  198.08    8.30
   4  -2   8  201.68    6.40
  -4   2  -8  196.88    8.50
   4   2   8  202.08    8.10
  -4   2  -8  198.18    7.80
   5  -2   8  287.27    9.00
  -5  -2  -8  253.27    9.80
  -5   2  -8  266.47    9.30
   5   2   8  279.67   10.10
  -5   2  -8  279.07   10.50
  -6  -2  -8   71.89    6.40
   6  -2   8   70.69    5.00
  -6  -2  -8   80.89    4.80
  -6   2  -8   73.49    5.70
  -6   2  -8   72.39    5.00
   7  -2   8  223.58    8.70
  -7  -2  -8  214.38    9.10
  -7  -2  -8  233.38    9.80
  -7   2  -8  240.78    9.20
  -7   2  -8  238.78   10.20
  -8  -2  -8   87.59    5.90
  -8  -2  -8   86.79    6.40
  -8   2  -8   79.99    6.30
  -8   2  -8   96.39    6.80
  -9  -2  -8   83.99    5.00
  -9  -2  -8   91.09    6.80
  -9   2  -8   80.89    6.00
  -9   2  -8   81.79    6.60
 -10  -2  -8   21.80    3.30
 -10   2  -8   21.90    6.60
 -11  -2  -8   30.90    3.60
 -11   2  -8   29.90    5.00
 -12  -2  -8   23.80    3.60
 -12   2  -8   28.80    5.00
 -13  -2  -8   19.30    3.10
 -13   2  -8   19.10    4.20
 -14  -2  -8    7.80    2.70
 -14   2  -8    4.90    3.70
 -15   2  -8    3.80    3.80
  14  -3  -8    6.00    2.90
  14  -3  -8    8.50    2.90
 -14  -3   8    7.40    3.40
  14   3  -8   10.50    3.70
 -14   3   8    4.90    2.50
 -14   3   8    7.80    3.50
 -13  -3   8   16.30    4.10
  13  -3  -8   14.20    3.40
  13  -3  -8   11.70    2.90
  13   3  -8   11.80    5.30
 -13   3   8   18.70    4.30
 -13   3   8   11.80    3.40
  12  -3  -8    1.50    2.10
 -12  -3   8    2.10    2.60
  12  -3  -8    1.10    1.90
  12   3  -8    0.90    2.40
 -12   3   8    0.80    1.80
 -12   3   8    3.60    2.70
  11  -3  -8    3.40    2.10
 -11  -3   8    3.20    2.40
  11  -3  -8    4.20    1.90
 -11   3   8    3.60    1.60
 -11   3   8    7.60    2.60
  11   3  -8    4.00    2.40
  10  -3  -8    1.60    1.60
  10  -3  -8    2.50    1.70
 -10  -3   8   -0.90    1.70
  10   3  -8    0.20    1.80
 -10   3   8    2.40    1.50
 -10   3   8    3.50    2.50
  10   3  -8   -2.20    1.50
  -9  -3   8   49.70    5.10
   9  -3  -8   56.29    4.60
   9  -3  -8   52.69    4.60
  -9   3   8   48.50    5.30
  -9   3   8   51.69    3.80
   9   3  -8   54.39    5.10
   9   3  -8   55.69    4.50
  -8  -3   8   12.60    2.80
   8  -3  -8   13.40    2.40
   8  -3  -8   18.60    3.00
   8   3  -8   12.10    2.80
  -8   3   8   11.50    2.90
   8   3  -8   18.20    2.80
   8   3  -8   16.90    2.50
   7  -3  -8    9.60    2.40
  -7  -3   8    8.60    2.50
   7  -3  -8    7.60    1.90
   7   3  -8    8.80    2.30
   7   3  -8    7.30    1.80
   7   3  -8   11.80    2.30
  -7   3   8   10.00    2.60
  -7   3   8    9.80    1.70
  -6  -3   8   67.09    5.00
   6  -3  -8   72.29    4.20
   6  -3  -8   62.99    4.50
   6  -3  -8   71.79    3.60
   6   3  -8   73.39    5.70
   6   3  -8   69.99    4.80
   6   3  -8   67.79    4.10
  -6   3   8   71.59    3.40
  -6   3   8   74.59    5.50
   5  -3  -8    3.60    1.10
   5  -3  -8    3.80    1.30
   5  -3  -8    2.50    1.60
   5   3  -8    3.90    1.70
   5   3  -8    3.10    1.50
  -5   3   8    1.10    1.40
   5   3  -8    3.00    1.20
   4  -3  -8  299.37    7.00
  -4  -3   8  317.57    9.70
   4  -3  -8  299.37    9.40
   4  -3  -8  306.47    7.90
   4  -3  -8  299.07   10.60
  -4   3   8  312.27    8.30
   4   3  -8  319.77   10.30
   4   3  -8  302.07    9.40
   4   3  -8  311.27    8.10
  -4   3   8  313.57   10.40
   3  -3  -8  139.19    5.00
   3  -3  -8  135.49    6.30
   3  -3  -8  139.69    6.80
   3  -3  -8  134.99    4.20
  -3  -3   8  139.19    6.20
  -3   3   8  144.79    5.30
  -3   3   8  137.89    6.50
   3   3  -8  133.29    6.00
   3   3  -8  134.99    6.30
   3   3  -8  136.29    5.00
   2  -3  -8   81.79    3.70
  -2  -3   8   78.99    4.00
   2  -3  -8   81.39    4.90
   2  -3  -8   81.09    3.10
  -2  -3   8   74.29    4.00
   2   3  -8   79.79    3.60
   2   3  -8   78.49    4.60
   2   3  -8   82.99    4.80
  -2   3   8   77.19    4.70
  -2   3   8   81.79    4.00
  -2   3   8   82.69    3.50
  -1  -3   8   28.70    2.60
   1  -3  -8   24.80    3.20
  -1  -3   8   27.10    2.60
   1  -3  -8   23.80    2.30
   1  -3  -8   27.20    2.00
   1  -3  -8   22.30    2.80
  -1   3   8   27.80    2.70
   1   3  -8   24.00    2.80
   1   3  -8   21.60    2.20
   1   3  -8   29.50    3.20
  -1   3   8   25.60    2.20
   0  -3  -8   15.40    2.60
   0  -3   8   11.70    1.90
   0  -3  -8   14.10    2.70
   0  -3   8   12.80    2.00
   0   3  -8   11.50    1.60
   0   3  -8   14.10    2.50
   0   3   8   15.30    2.30
   0   3  -8   11.10    1.90
   0   3   8   13.80    1.80
  -1  -3  -8   13.80    2.70
  -1  -3  -8   13.40    2.30
   1  -3   8    9.90    1.70
   1  -3   8   11.80    1.90
  -1   3  -8   10.90    2.30
   1   3   8   13.00    1.80
  -1   3  -8    8.10    1.70
   1   3   8    9.50    2.20
  -1   3  -8   11.70    2.60
   2  -3   8   15.00    2.20
   2  -3   8   19.30    2.40
  -2  -3  -8   23.40    3.20
  -2  -3  -8   22.00    2.60
  -2   3  -8   14.50    2.30
   2   3   8   18.00    2.90
  -2   3  -8   13.30    2.50
  -2   3  -8   15.60    3.20
   2   3   8   16.10    2.10
  -3  -3  -8   42.80    3.30
   3  -3   8   39.10    4.00
  -3  -3  -8   37.90    4.10
   3  -3   8   39.00    3.20
  -3   3  -8   36.20    3.70
   3   3   8   33.50    2.90
   3   3   8   36.20    3.70
  -3   3  -8   39.00    4.40
  -4  -3  -8    4.70    2.00
  -4  -3  -8    6.90    1.60
   4  -3   8    5.80    1.70
   4  -3   8    5.40    1.80
   4   3   8    6.20    2.30
   4   3   8    5.80    1.50
  -4   3  -8    3.50    1.80
  -4   3  -8    4.20    2.10
   5  -3   8   79.39    4.80
   5  -3   8   74.99    4.40
  -5  -3  -8   75.69    8.70
  -5  -3  -8   79.59    4.00
  -5   3  -8   80.29    5.20
   5   3   8   81.79    4.70
  -5   3  -8   73.99    6.00
  -6  -3  -8    1.10    1.10
   6  -3   8    5.10    1.60
  -6  -3  -8    4.10    2.00
   6  -3   8    4.00    1.70
   6   3   8    4.60    1.60
  -6   3  -8    2.30    2.00
  -6   3  -8    2.40    1.50
   7  -3   8   16.20    3.90
  -7  -3  -8   23.60    2.90
  -7  -3  -8   22.90    2.40
  -7  -3  -8   18.00    3.50
   7  -3   8   14.40    2.70
  -7   3  -8   19.60    3.40
  -7   3  -8   13.20    3.40
   8  -3   8   32.00    4.10
  -8  -3  -8   33.00    3.10
   8  -3   8   22.30    3.40
  -8  -3  -8   30.70    2.80
  -8   3  -8   29.30    3.80
  -8   3  -8   21.60    4.10
  -9  -3  -8   19.20    2.70
   9  -3   8   17.20    3.40
  -9   3  -8   17.20    3.00
  -9   3  -8   15.80    4.00
 -10   3  -8   14.70    3.70
 -11   3  -8    9.90    3.50
 -12   3  -8    1.70    2.70
 -13   3  -8    0.50    2.90
 -14  -3  -8   -5.70    2.30
 -14   3  -8    9.20    6.70
  14  -4  -8   74.29    6.60
 -14   4   8   64.69    6.70
 -14   4   8   66.69    8.10
  13  -4  -8   10.90    3.40
 -13  -4   8    6.70    3.30
  13  -4  -8    6.80    2.90
 -13   4   8    6.50    2.30
 -13   4   8   15.20    4.20
  13   4  -8    3.10    3.10
 -12  -4   8   11.60    3.10
  12  -4  -8   12.30    2.90
  12  -4  -8    7.10    2.80
 -12   4   8   13.40    2.40
  12   4  -8   13.10    3.60
 -12   4   8   14.30    3.80
 -11  -4   8   19.90    4.10
  11  -4  -8   28.90    4.00
  11  -4  -8   17.00    3.50
 -11   4   8   17.70    4.10
 -11   4   8   24.70    2.80
  11   4  -8   19.20    3.50
  11   4  -8   15.20    2.70
 -10  -4   8   25.70    4.10
  10  -4  -8   25.30    3.80
  10  -4  -8   25.60    3.90
  10   4  -8   18.80    3.70
  10   4  -8   25.70    3.40
 -10   4   8   22.80    2.70
 -10   4   8   17.40    4.00
   9  -4  -8   18.40    3.40
  -9  -4   8   16.80    3.40
   9  -4  -8   19.70    4.20
  -9   4   8   17.80    3.90
  -9   4   8   18.40    2.40
   9   4  -8   19.40    3.60
   9   4  -8   21.80    3.20
   8  -4  -8   12.40    2.70
  -8  -4   8    5.50    2.50
   8  -4  -8    2.30    3.50
  -8   4   8    8.20    2.70
   8   4  -8    8.20    2.60
   8   4  -8    8.30    2.20
   7  -4  -8   26.00    3.40
   7  -4  -8   23.90    3.50
   7   4  -8   25.00    3.20
   7   4  -8   25.50    3.60
   7   4  -8   20.20    3.00
   6  -4  -8    2.20    1.30
  -6  -4   8    1.20    1.60
   6  -4  -8    0.80    1.60
   6   4  -8    1.60    1.40
   6   4  -8    1.10    1.50
   6   4  -8    2.50    1.70
  -6   4   8    1.70    1.90
   5  -4  -8  220.98    8.10
   5  -4  -8  229.18    7.80
  -5  -4   8  230.18    8.60
   5   4  -8  223.88   10.50
  -5   4   8  222.08    9.40
   5   4  -8  209.28    7.60
  -4  -4   8   19.70    3.00
   4  -4  -8   28.20    3.00
   4  -4  -8   22.90    3.20
   4   4  -8   23.10    3.20
   4   4  -8   25.10    2.80
  -4   4   8   22.50    2.40
  -4   4   8   23.00    3.50
   3  -4  -8   15.10    2.40
   3  -4  -8   19.80    3.10
  -3  -4   8   16.00    4.30
   3  -4  -8   18.50    2.90
   3   4  -8   15.70    2.30
  -3   4   8   15.20    2.10
   3   4  -8   15.90    2.60
  -3   4   8   18.40    3.30
  -2  -4   8   87.69    4.80
   2  -4  -8   84.79    5.10
   2  -4  -8   86.79    5.50
  -2   4   8   85.09    4.20
   2   4  -8   84.49    5.70
  -2   4   8   86.39    4.20
   2   4  -8   81.89    4.40
   2   4  -8   91.19    5.10
  -2   4   8   87.29    5.30
   1  -4  -8  216.08    8.70
  -1  -4   8  228.18    7.50
   1  -4  -8  229.18    8.30
   1  -4  -8  234.38    8.80
  -1   4   8  230.48    7.00
  -1   4   8  226.28    8.20
   1   4  -8  236.68    8.00
  -1   4   8  224.88    7.30
   1   4  -8  232.08    9.40
   1   4  -8  239.98    8.50
   1   4  -8  212.38    7.10
   0  -4   8  302.97    8.80
   0  -4  -8  325.37   10.20
   0  -4   8  317.57    8.20
   0  -4  -8  305.17    9.90
   0   4  -8  301.37    8.60
   0   4  -8  312.07    9.40
   0   4   8  322.37    8.60
   0   4  -8  307.07    9.60
   0   4   8  321.17    9.20
   0   4  -8  307.07   11.10
  -1  -4  -8  180.68    7.70
   1  -4   8  177.58    6.70
  -1  -4  -8  186.78    7.20
   1  -4   8  178.18    5.90
   1   4   8  183.28    6.40
  -1   4  -8  183.08    8.50
  -1   4  -8  184.78    7.20
  -1   4  -8  182.08    7.10
   1   4   8  188.38    7.40
   2  -4   8   74.79    3.80
  -2  -4  -8   75.49    5.10
   2  -4   8   75.89    4.70
  -2  -4  -8   71.49    4.30
   2   4   8   71.19    4.80
  -2   4  -8   79.39    4.60
  -2   4  -8   85.19    5.00
   2   4   8   83.19    4.40
  -2   4  -8   83.29    6.10
  -3  -4  -8   73.19    5.40
   3  -4   8   76.59    3.80
  -3  -4  -8   72.89    4.20
   3  -4   8   72.69    4.70
   3   4   8   76.99    4.50
   3   4   8   80.69    5.20
  -3   4  -8   81.09    4.90
  -3   4  -8   83.39    6.00
  -3   4  -8   83.49    6.50
  -4  -4  -8   13.80    2.10
   4  -4   8   18.10    2.40
   4  -4   8   11.00    2.30
  -4  -4  -8   10.20    2.70
  -4   4  -8   15.50    2.60
  -4   4  -8   14.70    3.30
   4   4   8   13.00    2.20
  -5  -4  -8   45.10    4.70
   5  -4   8   45.60    3.50
  -5  -4  -8   47.20    3.20
   5  -4   8   45.60    4.20
  -5   4  -8   48.50    4.00
  -5   4  -8   53.89    5.40
   5   4   8   43.80    3.90
   6  -4   8    6.60    2.10
  -6  -4  -8    8.90    1.60
   6  -4   8    8.10    2.30
  -6  -4  -8   11.00    2.80
  -6   4  -8    9.10    3.00
  -6   4  -8    9.60    2.40
   7  -4   8   20.90    3.30
  -7  -4  -8   22.40    4.10
  -7  -4  -8   26.80    2.60
  -7   4  -8   23.20    4.40
  -7   4  -8   26.30    3.50
   8  -4   8   48.40    5.30
   8  -4   8   62.89    4.50
  -8   4  -8   60.69    6.40
  -8   4  -8   51.29    4.20
   9  -4   8   86.69    6.50
   9  -4   8   79.59    6.40
  -9   4  -8   82.09    7.40
  10  -4   8   40.60    5.40
 -10   4  -8   38.60    5.70
 -11  -4  -8   47.40    6.00
  11  -4   8   47.70    6.30
 -11   4  -8   49.70    6.80
  12  -4   8    3.40    3.10
 -12  -4  -8   -1.60    2.60
 -12   4  -8    8.10    3.90
 -13  -4  -8    4.90    3.20
  13  -4   8   -0.20    2.90
 -13   4  -8    3.00    3.80
  13  -5  -8    2.70    2.70
  13  -5  -8    6.40    2.80
  13   5  -8    4.30    3.60
  12  -5  -8    1.40    2.30
 -12  -5   8    1.10    3.00
 -12   5   8    1.50    2.90
  12   5  -8   -0.90    2.60
 -11  -5   8    3.80    2.40
  11  -5  -8    6.90    2.80
  11  -5  -8   10.10    2.80
 -11   5   8    5.00    2.50
  11   5  -8    5.70    2.90
  10  -5  -8    7.80    3.10
 -10  -5   8    8.10    3.00
  10  -5  -8    3.10    2.10
  10   5  -8    4.90    2.40
  10   5  -8    4.40    1.80
 -10   5   8    4.90    3.10
  -9  -5   8   10.40    3.10
   9  -5  -8   11.30    2.60
   9   5  -8    6.00    2.60
  -9   5   8    9.30    3.20
   9   5  -8    6.10    2.20
   8  -5  -8    1.10    1.90
  -8  -5   8   11.50    2.90
   8  -5  -8    5.50    2.00
   8   5  -8    5.70    1.90
  -8   5   8    8.50    3.00
   8   5  -8    5.50    2.50
  -7  -5   8    5.00    2.20
   7  -5  -8    4.00    1.70
   7  -5  -8    2.80    1.70
   7   5  -8    1.30    3.00
  -7   5   8    3.00    2.40
   7   5  -8    2.20    1.60
  -6  -5   8    9.20    2.60
   6  -5  -8    6.90    2.00
   6   5  -8    8.60    2.50
  -6   5   8   10.50    3.10
   6   5  -8    8.60    2.10
   6   5  -8   10.40    2.50
   5  -5  -8    9.70    2.30
   5  -5  -8    9.20    2.30
  -5  -5   8   12.20    2.90
   5   5  -8   10.60    2.60
   5   5  -8   10.00    2.60
  -5   5   8    9.00    2.80
   4  -5  -8  105.49    5.80
   4  -5  -8   96.59    5.40
  -4  -5   8  114.79    6.40
  -4   5   8  105.59    6.70
  -4   5   8  108.29    4.60
   4   5  -8  106.29    6.50
   4   5  -8  106.49    7.00
   4   5  -8   95.19    5.60
   3  -5  -8    6.80    2.00
   3  -5  -8    7.80    2.00
   3   5  -8    5.40    2.00
  -3   5   8    5.90    1.60
  -3   5   8    2.50    1.50
   3   5  -8    7.70    2.50
  -3   5   8    2.90    1.60
  -2  -5   8    3.80    1.80
   2  -5  -8    7.50    2.20
  -2   5   8    8.20    2.90
  -2   5   8    3.40    1.40
   2   5  -8    6.70    2.30
   2   5  -8    4.60    2.00
   2   5  -8    3.00    1.70
   1  -5  -8   12.90    2.50
   1  -5  -8   11.10    2.50
   1  -5  -8   10.40    2.30
  -1  -5   8    7.70    2.30
  -1   5   8   12.10    2.60
  -1   5   8    8.40    1.90
   1   5  -8    4.90    1.80
   1   5  -8    7.20    1.90
   1   5  -8    4.30    1.90
  -1   5   8    7.30    1.80
   0  -5  -8    3.70    1.50
   0  -5  -8    7.50    2.20
   0  -5  -8    5.60    1.90
   0  -5   8    8.70    2.20
   0   5  -8    4.00    1.90
   0   5  -8    1.50    2.10
   0   5   8    4.70    1.50
   0   5   8    6.00    1.90
   0   5   8    7.60    1.90
   0   5  -8    2.80    1.70
   1  -5   8   52.89    4.50
  -1  -5  -8   49.00    4.00
  -1  -5  -8   52.29    4.40
   1   5   8   55.19    4.00
  -1   5  -8   45.50    4.70
  -1   5  -8   52.49    4.00
  -1   5  -8   41.40    3.80
   1   5   8   46.70    3.90
   2  -5   8    8.50    2.30
  -2  -5  -8    6.20    2.10
   2  -5   8    6.50    1.50
  -2  -5  -8    7.30    1.90
  -2   5  -8    6.00    2.40
  -2   5  -8    6.00    2.20
   2   5   8    6.20    1.80
   3  -5   8    7.90    1.70
  -3  -5  -8   12.20    2.10
  -3  -5  -8    8.90    2.50
   3  -5   8   11.80    3.10
  -3   5  -8    6.20    2.60
   3   5   8    7.10    1.80
   4  -5   8    9.90    2.40
  -4  -5  -8   13.50    2.20
  -4  -5  -8   12.30    2.80
   4  -5   8   12.30    1.90
  -4   5  -8    9.90    3.20
   5  -5   8   13.80    2.00
  -5  -5  -8   15.50    3.10
   5  -5   8   12.40    2.80
  -5  -5  -8   10.30    1.80
  -5   5  -8   11.00    2.30
  -5   5  -8   13.70    3.40
   6  -5   8    2.50    2.10
  -6  -5  -8    2.30    1.90
   6  -5   8    4.00    1.70
  -6   5  -8    1.50    2.20
  -6   5  -8    2.10    1.50
   7  -5   8    5.20    2.00
  -7  -5  -8    5.60    2.50
   7  -5   8   12.60    3.20
  -7   5  -8    7.10    2.10
  -7   5  -8    4.50    2.80
   8  -5   8   -0.90    2.10
  -8  -5  -8   10.70    4.10
   8  -5   8    7.70    3.70
  -8   5  -8    2.90    2.90
   9  -5   8    4.70    2.30
  -9  -5  -8    6.90    2.70
   9  -5   8    5.00    2.50
  -9   5  -8    2.70    2.90
 -10  -5  -8    0.10    2.10
  10  -5   8    3.30    2.70
 -10   5  -8    4.90    3.00
  11  -5   8   -1.30    2.20
 -11  -5  -8    0.70    2.50
 -11   5  -8    0.30    3.10
 -12   5  -8    2.10    3.10
 -13  -5  -8    0.30    2.90
  12  -6  -8    8.70    2.90
  12   6  -8    7.10    3.20
  11  -6  -8    0.40    2.00
 -11  -6   8   -0.70    2.60
 -11   6   8    0.60    2.50
  11   6  -8   -2.00    2.40
  10  -6  -8    4.10    2.10
  10   6  -8   -1.40    1.70
 -10   6   8    1.90    3.10
  10   6  -8    1.70    2.70
   9  -6  -8    1.00    2.10
  -9  -6   8    8.10    2.90
   9   6  -8    0.60    2.20
   9   6  -8    4.90    2.10
  -9   6   8    6.30    3.10
   8  -6  -8    4.80    2.50
  -8  -6   8    3.60    2.50
   8   6  -8    3.00    2.20
   8   6  -8    1.10    1.80
  -8   6   8    3.30    2.20
   7  -6  -8   41.50    4.00
   7  -6  -8   40.30    5.30
  -7  -6   8   51.09    5.40
   7   6  -8   46.60    3.90
   7   6  -8   46.40    4.60
  -7   6   8   52.59    5.80
   7   6  -8   50.59    4.90
   6  -6  -8  115.59    5.50
  -6  -6   8  105.09    6.80
   6  -6  -8  110.09    6.60
   6   6  -8  114.99    9.60
   6   6  -8  103.69    6.50
  -6   6   8   99.89    7.30
   6   6  -8   91.59    5.50
   5  -6  -8   67.69    4.50
  -5  -6   8   76.09    5.90
   5  -6  -8   84.69    5.70
   5   6  -8   75.49    5.40
  -5   6   8   80.99    6.40
   5   6  -8   71.99    5.50
  -4  -6   8   23.90    3.60
   4  -6  -8   26.80    3.80
   4  -6  -8   23.00    3.10
  -4   6   8   22.10    2.60
   4   6  -8   25.30    4.00
   4   6  -8   27.70    3.80
  -4   6   8   28.40    5.90
   3  -6  -8   38.60    3.60
   3  -6  -8   33.60    4.10
  -3  -6   8   37.90    4.30
  -3   6   8   34.80    2.90
  -3   6   8   30.40    4.00
   3   6  -8   43.10    4.00
   3   6  -8   36.20    5.20
   2  -6  -8   22.10    3.20
   2  -6  -8   21.40    3.50
  -2  -6   8   14.50    3.00
   2   6  -8   16.50    3.50
  -2   6   8   19.10    3.40
   2   6  -8   18.50    2.80
  -2   6   8   16.80    2.30
   1  -6  -8    1.30    1.40
   1  -6  -8    1.90    1.40
  -1  -6   8   10.70    3.00
   1   6  -8    0.80    1.80
   1   6  -8   -0.20    1.40
  -1   6   8    6.20    1.70
  -1   6   8    6.20    2.10
   0  -6  -8   19.70    3.00
   0  -6  -8   20.50    3.20
   0  -6   8   14.80    2.90
   0  -6  -8   17.70    3.10
   0   6  -8   20.20    4.00
   0   6  -8   18.80    2.80
   0   6   8   18.80    3.10
  -1  -6  -8    0.90    1.60
  -1  -6  -8    1.30    1.50
   1  -6   8    2.70    1.80
   1   6   8    3.60    1.60
  -1   6  -8    0.80    1.90
  -1   6  -8    1.00    1.40
  -2  -6  -8   11.10    2.60
  -2  -6  -8   14.60    2.60
   2  -6   8   12.50    2.90
  -2   6  -8    8.80    3.30
   2   6   8   13.50    3.00
  -2   6  -8   12.20    3.60
  -3  -6  -8   39.70    3.70
   3  -6   8   46.30    4.80
  -3  -6  -8   50.19    4.00
  -3  -6  -8   49.10    4.40
  -3   6  -8   46.20    5.50
  -4  -6  -8   66.89    5.40
  -4  -6  -8   61.59    4.00
  -4  -6  -8   75.19    4.70
   4  -6   8   62.09    7.00
  -4   6  -8   71.19    6.70
  -5  -6  -8   38.40    4.00
   5  -6   8   41.50    5.00
  -5   6  -8   46.50    5.90
   6  -6   8   74.19    6.20
  -6  -6  -8   67.39    5.30
  -6   6  -8   78.79    7.20
  -7  -6  -8   80.19    6.20
   7  -6   8   85.29    6.90
  -7   6  -8   90.59    8.20
   8  -6   8   44.70    5.80
  -8  -6  -8   43.60    5.30
  -8   6  -8   31.50    5.70
   9  -6   8   22.30    4.20
  -9  -6  -8   38.60    5.50
  -9   6  -8   21.50    4.80
 -10  -6  -8    7.50    3.00
  10  -6   8    3.20    3.00
 -10   6  -8   11.30    4.30
  11  -6   8   -1.80    2.50
 -11   6  -8   18.00    6.10
 -10  -7   8    2.30    3.00
  10  -7  -8    0.90    2.40
 -10   7   8    1.00    3.20
  10   7  -8   -2.50    2.40
   9  -7  -8   -1.50    1.90
  -9  -7   8    3.50    2.70
  -9   7   8    1.30    2.50
   9   7  -8   -3.00    2.40
   8  -7  -8    1.00    2.20
  -8  -7   8   -0.30    2.40
   8   7  -8   -0.50    1.80
  -8   7   8   -2.30    2.60
   8   7  -8    2.50    2.30
  -7  -7   8    5.00    2.50
   7  -7  -8    8.50    2.50
  -7   7   8    6.40    2.80
   7   7  -8    5.20    2.40
   7   7  -8    8.70    2.60
   6  -7  -8    3.20    2.20
  -6  -7   8    3.50    2.20
   6   7  -8    2.60    2.40
  -6   7   8    2.60    2.20
   6   7  -8    2.90    2.50
  -5  -7   8    0.00    1.90
   5  -7  -8   -1.90    1.90
  -5   7   8    0.40    1.90
   5   7  -8    1.10    2.00
   5   7  -8   -1.50    1.70
   4  -7  -8    1.10    1.70
   4   7  -8    0.90    2.00
   4   7  -8    1.90    2.10
  -4   7   8   -1.50    1.70
   3  -7  -8   11.30    2.80
  -3  -7   8    7.30    2.60
   3   7  -8    3.70    2.60
  -3   7   8    6.60    2.50
   3   7  -8   10.20    2.50
  -2  -7   8   12.00    3.20
   2  -7  -8   13.60    3.10
  -2   7   8   17.90    4.20
   2   7  -8   14.40    3.30
   2   7  -8   13.00    2.80
  -2   7   8   14.00    2.00
   1  -7  -8   21.80    3.20
  -1  -7   8   16.60    3.50
   1  -7  -8   17.90    3.50
   1   7  -8   14.60    2.60
   1   7  -8   28.60    4.50
  -1   7   8   17.90    3.40
   0  -7  -8    5.80    2.10
   0  -7  -8    3.80    2.10
   0  -7   8    7.80    3.00
   0   7   8    6.50    2.40
   0   7  -8    8.10    2.90
   0   7  -8    6.00    2.00
   0   7   8    6.40    1.60
   1  -7   8    3.10    2.20
  -1  -7  -8    3.50    2.10
   1   7   8    1.60    1.70
  -1   7  -8    2.70    2.70
   2  -7   8    1.30    1.90
  -2  -7  -8    1.90    1.90
  -2   7  -8   -1.30    2.00
  -3  -7  -8    0.20    1.60
   3  -7   8    2.80    2.40
  -3   7  -8    2.90    2.40
  -4  -7  -8    8.20    1.90
   4  -7   8    7.30    2.80
  -4  -7  -8    2.60    1.80
  -4   7  -8    3.00    2.70
   5  -7   8    0.20    2.30
  -5  -7  -8   -1.00    1.80
  -5   7  -8    0.50    2.60
  -6  -7  -8    2.30    2.50
   6  -7   8    6.40    2.90
  -6   7  -8    1.90    2.90
  -7  -7  -8   14.10    3.30
   7  -7   8   14.00    3.70
  -7   7  -8    9.60    4.20
  -8  -7  -8    4.20    2.60
   8  -7   8    7.00    3.30
  -8   7  -8    4.10    3.60
  -9  -7  -8   -0.60    2.70
   9  -7   8    4.80    3.20
  -9   7  -8   -0.10    2.80
 -10  -7  -8   -3.10    2.80
  10  -7   8   -6.70    2.50
  -8  -8   8    3.30    2.90
   8  -8  -8    2.30    2.80
  -8   8   8   -0.30    2.40
   8   8  -8    2.10    2.50
  -7  -8   8   -1.50    2.40
   7   8  -8   -2.60    2.10
   7   8  -8    0.10    1.70
  -7   8   8    0.30    2.50
   6  -8  -8   -4.80    1.80
  -6   8   8    1.60    2.80
   6   8  -8    3.80    2.30
   6   8  -8    0.10    1.90
   5  -8  -8    6.10    3.00
   5   8  -8    6.80    2.50
   5   8  -8    6.00    2.30
  -5   8   8    3.10    2.50
   4  -8  -8    8.20    2.50
   4   8  -8    6.60    2.60
   4   8  -8    3.10    2.30
  -4   8   8   12.20    3.30
   3  -8  -8   38.30    5.30
  -3   8   8   31.50    4.50
   3   8  -8   42.20    6.30
   3   8  -8   39.30    4.50
  -2  -8   8   19.80    4.00
   2  -8  -8   27.20    4.50
   2   8  -8   19.10    3.10
   2   8  -8   24.50    4.30
  -2   8   8   25.10    4.00
   1  -8  -8   16.20    3.70
  -1  -8   8   17.60    3.80
   1   8  -8   13.80    3.20
  -1   8   8   13.80    3.00
   0  -8  -8   13.10    3.20
   0  -8   8   15.60    3.70
   0   8  -8   13.30    3.80
   0   8   8   15.00    3.30
   1  -8   8   12.40    3.40
  -1   8  -8    9.80    3.10
   2  -8   8    7.60    3.20
   3  -8   8   -3.60    2.60
  -3   8  -8    4.70    3.20
   4  -8   8    5.30    3.30
  -4   8  -8    1.70    3.00
   5  -8   8   11.60    3.20
  -5  -8  -8   17.90    3.00
  -5   8  -8   14.20    5.50
  -6  -8  -8   16.60    2.80
   6  -8   8    9.80    4.30
  -6   8  -8    7.50    3.60
   7  -8   8   14.10    3.80
  -7  -8  -8    9.70    3.20
  -7   8  -8   13.30    4.30
   8  -8   8    8.30    3.90
  -8  -8  -8   -1.50    3.00
   4  -9  -8    2.40    2.50
   4   9  -8    6.60    2.80
  -4   9   8    5.00    3.60
   4   9  -8    8.60    2.80
   3  -9  -8    7.10    3.10
  -3   9   8    1.60    2.00
   3   9  -8    4.70    2.90
  -2  -9   8   -3.50    2.40
   2   9  -8    5.50    2.80
  -2   9   8    1.60    2.10
  -1  -9   8   -5.20    2.40
  -1   9   8    0.10    2.10
   1   9  -8   -2.00    1.90
   0  -9   8   -2.20    2.30
   0   9   8   -0.30    1.70
   0   9  -8    2.20    2.30
   1  -9   8    0.50    2.80
  -1   9  -8    9.40    3.30
   2  -9   8    8.30    3.10
  -2   9  -8    8.80    3.40
   3  -9   8   -2.80    2.60
  -3   9  -8    4.00    3.30
   4  -9   8    4.40    3.00
  -4   9  -8    8.20    3.70
 -15   0   9   -5.50    2.20
  15   0  -9   -3.00    2.20
 -14   0   9   -4.20    2.20
  14   0  -9   -1.10    4.00
 -13   0   9    2.00    2.20
  13   0  -9   -0.40    2.00
  12   0  -9   -1.30    1.80
 -12   0   9   -2.20    1.90
  11   0  -9    4.70    2.50
 -11   0   9    2.50    2.10
 -10   0   9    4.50    2.30
  10   0  -9    1.20    2.00
   9   0  -9    2.60    1.90
  -9   0   9    2.00    1.70
   8   0  -9    8.30    2.20
  -8   0   9    6.70    3.90
   7   0  -9    0.10    1.40
   7   0  -9    0.20    1.30
  -7   0   9   -0.10    1.30
  -6   0   9   -0.40    1.00
   6   0  -9   -1.10    1.30
   6   0  -9   -0.20    1.20
   6   0  -9   -0.20    1.20
  -5   0   9    1.70    1.30
   5   0  -9    3.10    1.40
   5   0  -9    0.90    1.50
   5   0  -9    1.50    1.60
   4   0  -9    0.70    0.90
   4   0  -9    2.80    1.40
   4   0  -9    1.60    1.40
  -4   0   9    0.10    1.10
  -4   0   9    2.00    1.20
   3   0  -9    2.20    1.40
   3   0  -9    3.60    1.30
   2   0  -9   -0.40    1.00
  -2   0   9    0.30    1.00
   2   0  -9    0.50    0.90
   2   0  -9   -0.20    0.90
   1   0  -9    0.10    1.10
  -1   0   9    0.10    1.00
   1   0  -9   -0.30    0.90
   1   0  -9    0.60    1.00
   0   0  -9    0.50    1.20
   0   0   9    0.00    1.00
   0   0  -9   -0.20    0.70
  -1   0  -9    0.60    1.20
   1   0   9   -0.30    0.90
   2   0   9   -0.70    1.10
  -2   0  -9   -1.30    1.20
   3   0   9    6.80    2.00
  -3   0  -9    4.00    1.90
  -4   0  -9    3.80    1.90
   4   0   9    0.10    1.40
  -5   0  -9    1.30    1.70
   5   0   9   -2.60    1.30
  -5   0  -9    2.10    1.60
  -6   0  -9    0.60    1.50
  -7   0  -9   -1.40    1.40
  -7   0  -9   -0.10    1.40
  -8   0  -9   -1.60    1.50
  -8   0  -9    1.80    1.90
  -9   0  -9    2.30    2.50
  -9   0  -9    0.30    2.70
 -10   0  -9    5.30    2.60
 -10   0  -9    2.10    2.20
 -11   0  -9    1.90    2.30
 -12   0  -9    4.10    2.70
 -13   0  -9   -4.30    2.30
 -14   0  -9    0.40    2.90
 -15  -1   9    1.50    3.10
  15  -1  -9    4.90    2.70
 -15   1   9    1.30    2.60
  15   1  -9    7.00    3.60
 -15   1   9    8.20    6.20
 -14  -1   9   42.80    6.10
  14  -1  -9   42.40    5.20
  14   1  -9   41.60    5.60
 -14   1   9   39.30    5.70
 -14   1   9   28.90    4.40
 -13  -1   9   44.80    5.90
  13  -1  -9   37.90    5.10
 -13   1   9   33.20    5.00
  13   1  -9   22.00    3.90
 -13   1   9   30.20    4.30
  12  -1  -9  167.58    8.50
 -12  -1   9  172.28    9.10
 -12   1   9  183.58    8.60
  12   1  -9  174.88    8.80
 -12   1   9  186.28    9.90
 -11  -1   9  222.48   10.00
  11  -1  -9  236.18    9.60
  11   1  -9  237.38    9.90
 -11   1   9  239.88   10.60
 -11   1   9  240.68    9.30
 -10  -1   9  446.36   13.70
  10  -1  -9  466.05   15.60
  10   1  -9  444.26   13.40
 -10   1   9  469.55   14.80
 -10   1   9  464.35   12.80
   9  -1  -9  485.65   13.60
  -9  -1   9  482.65   13.90
  -9   1   9  492.75   14.80
   8  -1  -9 1268.77   24.50
   8  -1  -9 1288.57   24.70
  -8  -1   9 1292.77   24.90
  -8   1   9 1255.47   23.30
   8   1  -9 1280.07   24.70
  -8   1   9 1290.37   26.20
   7  -1  -9  329.17   11.80
  -7  -1   9  330.67   10.90
   7  -1  -9  319.27   10.10
   7   1  -9  336.57   12.90
  -7   1   9  329.27    9.50
   7   1  -9  319.87   10.30
  -7   1   9  323.27   11.20
   6  -1  -9  690.43   16.00
  -6  -1   9  721.83   15.90
   6  -1  -9  668.13   12.50
   6  -1  -9  702.93   15.20
   6   1  -9  680.93   12.70
   6   1  -9  714.43   16.60
  -6   1   9  713.63   23.20
  -6   1   9  722.73   14.70
   6   1  -9  686.63   21.30
   6   1  -9  686.83   16.60
   5  -1  -9  706.23   12.10
   5  -1  -9  716.23   16.30
   5  -1  -9  747.43   15.20
  -5  -1   9  747.03   15.90
   5  -1  -9  724.33   17.40
  -5   1   9  750.02   14.80
   5   1  -9  729.63   16.70
   5   1  -9  725.53   12.30
   5   1  -9  716.03   16.20
  -5   1   9  731.53   15.00
   5   1  -9  718.43   16.20
   4  -1  -9 1196.58   22.70
   4  -1  -9 1211.18   20.90
   4  -1  -9 1187.48   23.40
  -4  -1   9 1170.88   21.10
  -4  -1   9 1213.28   21.80
   4   1  -9 1151.08   22.30
   4   1  -9 1183.38   22.70
   4   1  -9 1181.08   22.10
  -4   1   9 1208.78   21.10
  -3  -1   9 2864.11   41.70
   3  -1  -9 2789.12   43.60
   3  -1  -9 2804.02   40.80
   3  -1  -9 2782.32   43.90
   3   1  -9 2788.32   42.90
   3   1  -9 2823.82   43.40
  -3   1   9 2899.31   45.60
   2  -1  -9 2355.66   40.10
  -2  -1   9 2360.06   35.80
   2  -1  -9 2247.58   37.20
   2  -1  -9 2352.56   34.30
  -2   1   9 2301.87   35.10
   2   1  -9 2275.37   35.50
   2   1  -9 2251.07   36.80
   1  -1  -9 2324.57   38.00
  -1  -1   9 2390.16   35.60
   1  -1  -9 2285.57   36.90
   1  -1  -9 2337.97   34.40
   1   1  -9 2414.86   36.00
  -1   1   9 2344.57   35.80
   1   1  -9 2337.67   37.60
   0  -1  -9 2657.93   42.80
   0  -1   9 2719.33   40.30
   0  -1  -9 2697.13   41.50
   0   1  -9 2742.23   40.40
   0   1  -9 2745.23   42.70
   0   1   9 2754.02   41.10
  -1  -1  -9 2372.66   36.80
  -1  -1  -9 2338.37   38.60
   1  -1   9 2334.07   35.90
  -1   1  -9 2324.57   38.20
   1   1   9 2362.96   36.80
  -2  -1  -9 1493.45   28.10
   2  -1   9 1530.75   26.00
   2  -1   9 1546.05   22.00
  -2   1  -9 1522.95   27.90
   2   1   9 1507.15   22.00
   3  -1   9  670.13   17.10
  -3  -1  -9  626.64   16.10
  -3   1  -9  651.73   16.00
   3   1   9  642.94   15.30
   4  -1   9 1013.60   20.20
  -4  -1  -9 1006.20   21.80
   4   1   9  986.40   20.90
  -4   1  -9 1008.40   22.10
  -4   1  -9  987.00   21.20
  -5  -1  -9  765.22   18.80
   5  -1   9  770.02   17.50
  -5   1  -9  806.62   19.10
  -5   1  -9  735.43   18.10
   6  -1   9 1038.00   22.20
  -6  -1  -9 1028.60   23.00
  -6  -1  -9 1042.00   21.60
  -6   1  -9 1020.30   22.30
  -6   1  -9 1031.10   22.80
  -7  -1  -9  587.24   15.20
  -7  -1  -9  571.74   16.60
  -7   1  -9  586.14   16.20
  -7   1  -9  672.83   26.10
  -8  -1  -9  262.87   11.10
  -8  -1  -9  274.67   10.00
  -8   1  -9  266.37   10.70
  -8   1  -9  264.47   10.90
  -9  -1  -9  224.68   10.40
  -9  -1  -9  224.68    9.20
  -9   1  -9  215.08   10.10
  -9   1  -9  204.78    9.70
 -10  -1  -9  202.28   10.10
 -10  -1  -9  197.38    8.90
 -10   1  -9  203.18   10.00
 -10   1  -9  208.28   10.10
 -11  -1  -9  108.99    8.40
 -11   1  -9  101.89    8.00
 -12  -1  -9   62.59    5.70
 -12   1  -9   58.09    6.20
 -13  -1  -9   51.59    5.40
 -13   1  -9   39.00    6.10
 -14  -1  -9   14.80    3.50
 -14   1  -9   10.20    4.00
  15  -2  -9    3.00    2.70
 -15   2   9    0.00    2.40
 -15   2   9    0.20    2.70
 -14  -2   9   -2.60    2.20
  14  -2  -9   -2.40    2.20
 -14   2   9    1.60    4.20
 -14   2   9   -3.50    2.10
  14   2  -9   -1.30    2.40
 -13  -2   9    9.00    3.10
  13  -2  -9    2.90    2.30
  13   2  -9    4.40    2.50
 -13   2   9    3.20    2.10
 -13   2   9    9.10    3.40
  12  -2  -9    3.70    2.50
 -12  -2   9    5.20    2.70
 -12   2   9    6.40    2.70
 -12   2   9    5.80    2.70
  12   2  -9    7.00    2.90
  11  -2  -9    0.30    1.40
  11  -2  -9    1.90    2.00
 -11  -2   9    2.50    2.10
 -11   2   9    1.20    1.70
 -11   2   9    3.70    2.50
  11   2  -9    1.40    2.00
  10  -2  -9   -1.40    1.60
 -10  -2   9    4.10    2.30
  10  -2  -9    4.10    2.20
  10   2  -9    3.70    2.00
 -10   2   9    2.00    1.90
 -10   2   9    4.70    2.50
   9  -2  -9    6.80    2.00
   9  -2  -9    9.10    2.60
  -9  -2   9    8.20    2.70
  -9   2   9   10.40    2.30
   9   2  -9   10.40    2.70
   9   2  -9   10.80    2.40
  -9   2   9    8.70    2.60
   8  -2  -9   93.09    5.70
   8  -2  -9   86.29    4.80
  -8  -2   9   83.69    5.90
  -8   2   9   95.29    4.90
  -8   2   9   89.49    6.40
   8   2  -9   86.49    4.90
   8   2  -9   87.29    5.80
   7  -2  -9  171.28    6.30
  -7  -2   9  191.08    8.10
   7  -2  -9  168.28    8.60
   7  -2  -9  188.58    7.00
   7   2  -9  174.08    7.70
  -7   2   9  179.28    8.40
  -7   2   9  186.58    6.50
   7   2  -9  176.08    6.30
   7   2  -9  169.38    7.50
  -6  -2   9    9.70    2.40
   6  -2  -9    8.70    1.60
   6  -2  -9    5.80    2.20
   6  -2  -9    5.30    1.60
   6   2  -9    6.30    2.40
   6   2  -9    6.30    1.60
  -6   2   9    8.70    2.40
  -6   2   9    5.60    1.70
   6   2  -9    8.20    2.20
  -5  -2   9   15.80    2.70
   5  -2  -9   14.80    2.80
   5  -2  -9   14.40    2.00
   5  -2  -9   15.60    2.20
   5   2  -9   11.70    2.40
  -5   2   9   10.40    1.90
   5   2  -9   13.40    2.30
   5   2  -9   13.10    1.70
  -4  -2   9  151.38    6.60
   4  -2  -9  148.99    4.40
   4  -2  -9  158.38    5.60
   4  -2  -9  160.88    7.10
   4  -2  -9  156.58    7.30
   4   2  -9  145.09    4.80
  -4   2   9  161.88    6.20
   4   2  -9  153.58    6.70
   4   2  -9  145.59    6.70
  -4   2   9  155.98    7.10
   4   2  -9  149.09    6.70
   3  -2  -9   87.19    3.90
   3  -2  -9   94.69    5.50
   3  -2  -9   87.59    5.20
  -3  -2   9   87.79    4.60
   3   2  -9   84.09    3.10
   3   2  -9   78.59    4.70
  -3   2   9   90.09    5.20
   3   2  -9   86.49    5.10
   2  -2  -9   24.50    2.20
   2  -2  -9   28.30    3.40
   2  -2  -9   27.20    3.00
  -2  -2   9   21.80    3.30
   2   2  -9   22.30    1.70
  -2   2   9   32.20    2.90
   2   2  -9   24.90    2.90
   2   2  -9   28.00    3.30
   1  -2  -9    1.80    1.20
   1  -2  -9    2.40    0.90
  -1  -2   9    0.00    0.90
   1   2  -9    2.90    1.70
  -1   2   9    3.40    1.50
   1   2  -9    0.90    1.00
   0  -2  -9   11.10    2.40
   0  -2   9    8.10    1.20
   0  -2  -9   10.60    2.10
   0  -2   9    9.70    1.70
   0   2  -9    7.90    2.30
   0   2   9    9.10    1.20
   0   2   9    9.00    2.10
   1  -2   9   14.40    1.80
  -1  -2  -9   15.90    2.30
  -1  -2  -9   13.20    2.70
   1  -2   9   14.80    2.30
  -1   2  -9   12.10    2.00
   1   2   9   14.10    1.50
  -1   2  -9   12.40    2.50
   2  -2   9   94.89    4.70
  -2  -2  -9   94.69    5.90
   2  -2   9   91.79    3.90
  -2  -2  -9   94.39    4.90
  -2   2  -9   92.49    5.60
   2   2   9   88.49    4.30
   2   2   9   92.99    5.20
   3  -2   9   21.10    2.50
  -3  -2  -9   19.20    3.30
   3  -2   9   17.10    2.70
  -3  -2  -9   20.20    2.60
  -3   2  -9   25.90    3.60
  -3   2  -9   18.80    3.40
   3   2   9   19.80    3.10
   3   2   9   20.90    2.20
  -4  -2  -9   23.60    3.80
   4  -2   9   32.80    3.10
  -4   2  -9   30.90    3.70
  -4   2  -9   27.90    3.80
   4   2   9   28.10    3.50
   4   2   9   30.40    2.80
   5  -2   9   56.59    4.30
   5  -2   9   52.69    3.90
  -5  -2  -9   53.69    4.90
  -5   2  -9   55.09    4.80
  -5   2  -9   58.79    7.90
   6  -2   9    9.10    2.40
  -6  -2  -9    8.80    2.40
  -6  -2  -9    9.80    2.90
  -6   2  -9   10.70    2.70
  -6   2  -9    6.70    2.40
  -7  -2  -9    4.60    1.90
  -7  -2  -9    5.40    2.10
  -7   2  -9    4.60    2.30
  -7   2  -9    5.60    3.70
  -8  -2  -9    6.30    2.10
  -8   2  -9    7.20    2.60
  -8   2  -9    6.90    2.70
  -9  -2  -9   11.50    3.10
  -9  -2  -9   12.40    2.70
  -9   2  -9   12.80    4.60
  -9   2  -9   11.70    3.20
 -10  -2  -9    0.80    1.70
 -10   2  -9    1.40    2.40
 -11  -2  -9    0.90    1.70
 -11   2  -9    2.40    2.50
 -12  -2  -9   -0.60    2.20
 -12   2  -9   -1.10    2.20
 -13  -2  -9   -1.40    2.10
 -13   2  -9    2.50    2.80
 -14  -2  -9   -1.40    3.20
 -14   2  -9    5.60    3.60
  14  -3  -9   15.20    3.30
  14  -3  -9   13.60    3.60
 -14  -3   9   19.70    4.20
 -14   3   9   15.70    4.20
 -14   3   9   11.30    3.00
  14   3  -9   18.30    5.00
  13  -3  -9   76.29    6.60
 -13  -3   9   88.19    7.70
  13  -3  -9   80.59    6.60
  13   3  -9   83.99    7.10
 -13   3   9   86.09    5.90
 -13   3   9   84.59   12.60
  12  -3  -9   79.29    6.30
 -12  -3   9   97.79    7.80
  12  -3  -9   94.99    6.70
  12   3  -9   94.59    7.20
 -12   3   9  101.19    8.00
 -12   3   9   89.09    5.50
  11  -3  -9  210.68    9.10
  11  -3  -9  213.28    9.30
 -11  -3   9  231.28   10.60
 -11   3   9  205.28    9.40
  11   3  -9  223.38   10.00
 -11   3   9  210.88   10.90
 -10  -3   9  177.48    9.00
  10  -3  -9  170.48    8.10
  10  -3  -9  168.68    7.80
 -10   3   9  159.78    6.50
  10   3  -9  165.08    8.30
 -10   3   9  169.18    9.50
   9  -3  -9  314.47   10.80
   9  -3  -9  302.77   10.10
  -9  -3   9  302.67   11.40
  -9   3   9  320.07   12.50
   9   3  -9  309.17   11.00
  -9   3   9  296.77    8.60
   8  -3  -9  287.07    9.30
  -8  -3   9  303.87   11.00
   8  -3  -9  290.87   10.20
   8   3  -9  276.97    9.00
  -8   3   9  281.67    8.00
  -8   3   9  270.27   11.20
   8   3  -9  295.67   10.60
  -7  -3   9  803.22   18.90
   7  -3  -9  821.22   16.00
   7  -3  -9  811.22   16.70
   7  -3  -9  822.62   18.50
   7   3  -9  819.62   18.50
  -7   3   9  842.72   20.50
  -7   3   9  843.62   15.40
   7   3  -9  818.72   16.90
   7   3  -9  818.92   18.50
  -6  -3   9  967.70   20.60
   6  -3  -9  961.90   17.30
   6  -3  -9  958.90   20.40
   6   3  -9 1004.60   20.50
   6   3  -9  958.60   18.00
  -6   3   9  981.50   22.10
   6   3  -9  953.90   20.10
   5  -3  -9 1036.00   17.70
  -5  -3   9 1068.59   21.40
   5  -3  -9 1036.50   18.20
   5  -3  -9 1023.20   21.20
  -5   3   9 1027.80   22.40
   5   3  -9 1047.90   21.10
   5   3  -9 1017.20   20.80
  -5   3   9 1060.79   19.10
   5   3  -9 1015.20   18.30
   4  -3  -9  547.65   10.90
   4  -3  -9  530.25   13.90
   4  -3  -9  536.55   11.20
  -4  -3   9  534.95   13.80
   4   3  -9  555.44   13.90
  -4   3   9  548.35   14.10
  -4   3   9  578.34   18.90
   4   3  -9  539.45   11.40
   3  -3  -9 1243.58   25.10
   3  -3  -9 1257.07   24.20
   3  -3  -9 1276.47   20.30
   3  -3  -9 1265.47   19.80
  -3   3   9 1259.07   24.50
   3   3  -9 1264.87   23.70
  -3   3   9 1256.27   25.40
   3   3  -9 1254.07   20.50
   2  -3  -9 1302.57   25.00
  -2  -3   9 1328.57   22.80
   2  -3  -9 1307.57   20.40
   2  -3  -9 1324.07   25.60
   2  -3  -9 1355.86   21.00
   2   3  -9 1327.17   24.50
   2   3  -9 1274.17   20.90
  -2   3   9 1317.87   23.10
   2   3  -9 1332.37   25.00
   1  -3  -9 1919.91   28.30
   1  -3  -9 1912.81   32.90
   1  -3  -9 1930.91   32.90
  -1  -3   9 1886.01   28.40
   1  -3  -9 1901.81   27.60
  -1   3   9 1862.81   33.10
   1   3  -9 1945.81   32.10
   1   3  -9 1898.01   32.00
  -1   3   9 1883.71   27.60
   1   3  -9 1843.62   28.10
   0  -3  -9 1101.69   22.50
   0  -3   9 1080.19   19.50
   0  -3  -9 1089.89   21.90
   0  -3   9 1079.29   18.40
   0   3   9 1152.48   25.50
   0   3   9 1110.59   18.00
   0   3  -9 1107.69   21.30
   0   3  -9 1089.99   21.60
  -1  -3  -9 1535.35   28.60
  -1  -3  -9 1544.75   27.10
   1  -3   9 1508.65   25.00
   1  -3   9 1515.35   24.00
  -1   3  -9 1583.04   30.40
   1   3   9 1520.75   23.70
  -1   3  -9 1522.95   26.70
   1   3   9 1561.44   27.20
  -1   3  -9 1501.55   27.50
   2  -3   9  877.71   16.90
   2  -3   9  904.51   16.50
  -2  -3  -9  900.41   18.20
  -2  -3  -9  890.51   19.90
  -2   3  -9  874.61   18.10
   2   3   9  871.41   15.90
  -2   3  -9  885.01   19.20
   2   3   9  897.71   19.00
  -2   3  -9  895.01   21.00
  -3  -3  -9 1378.66   27.10
  -3  -3  -9 1402.86   24.60
   3  -3   9 1407.46   23.40
   3  -3   9 1362.66   23.60
   3   3   9 1382.76   23.10
  -3   3  -9 1355.66   25.80
   3   3   9 1388.86   26.40
  -4  -3  -9 1110.29   20.60
   4  -3   9 1097.99   22.40
   4  -3   9 1126.69   20.30
  -4   3  -9 1095.29   22.40
  -4   3  -9 1129.99   24.90
   4   3   9 1102.79   20.10
   5  -3   9  361.96   10.20
  -5  -3  -9  353.66    9.70
   5  -3   9  355.76   10.10
  -5  -3  -9  352.36   12.30
   5   3   9  341.67   11.50
  -5   3  -9  335.57   12.60
  -5   3  -9  352.76   11.20
  -6  -3  -9  399.96   10.40
   6  -3   9  406.96   11.40
   6  -3   9  421.16   11.60
  -6  -3  -9  403.06   13.50
  -6   3  -9  394.36   14.10
   6   3   9  389.26   11.30
  -6   3  -9  385.06   12.10
   7  -3   9  308.47   10.30
  -7  -3  -9  295.77    8.70
  -7  -3  -9  291.57   12.60
   7  -3   9  297.87   10.20
  -7   3  -9  308.97   12.80
  -7   3  -9  308.97   10.80
  -8  -3  -9  332.17    9.30
   8  -3   9  355.16   11.50
  -8  -3  -9  342.67   13.10
  -8   3  -9  365.66   14.20
  -8   3  -9  333.77   11.40
  -9  -3  -9  221.98   10.70
  -9  -3  -9  212.08    7.20
   9  -3   9  231.28   15.10
  -9   3  -9  223.68   11.40
  -9   3  -9  211.08    9.20
  10  -3   9  119.19    7.60
 -10   3  -9  119.59    8.80
 -11   3  -9   70.79    7.40
 -12   3  -9   47.50    7.00
 -13   3  -9   25.60    5.40
 -14   3  -9   14.60    4.70
  13  -4  -9    1.40    2.60
  13  -4  -9   -3.10    2.20
 -13  -4   9    0.30    3.00
 -13   4   9    1.00    2.90
 -13   4   9    2.40    1.80
  13   4  -9    5.10    3.00
 -12  -4   9    3.00    3.40
  12  -4  -9    2.50    2.50
  12  -4  -9    6.30    2.90
 -12   4   9    5.70    2.30
  12   4  -9    9.50    5.60
  11  -4  -9   -0.30    3.20
 -11  -4   9   -0.60    2.30
  11  -4  -9   -2.40    1.90
 -11   4   9    1.90    2.60
  11   4  -9   -0.70    2.00
 -11   4   9   -2.70    1.30
  10  -4  -9   -1.20    1.90
 -10  -4   9    2.40    2.80
  10  -4  -9    0.10    2.00
 -10   4   9    1.30    2.50
 -10   4   9    1.60    1.30
  10   4  -9    1.30    2.30
  -9  -4   9   -3.50    1.70
   9  -4  -9   -0.90    1.50
   9  -4  -9   -2.30    1.20
  -9   4   9    1.40    1.20
  -9   4   9    0.10    2.00
   9   4  -9    0.10    1.90
   8  -4  -9   16.10    3.10
  -8  -4   9   14.40    3.10
   8   4  -9   14.90    3.30
  -8   4   9   14.60    3.40
   7  -4  -9   13.90    3.00
   7  -4  -9   12.00    2.50
  -7  -4   9   15.00    3.00
   7   4  -9    8.10    2.10
  -7   4   9   14.70    3.50
   7   4  -9   13.60    2.70
   6  -4  -9    7.30    2.00
   6  -4  -9    4.90    2.20
   6   4  -9    5.70    1.80
   6   4  -9    7.00    2.10
  -6   4   9    5.70    2.70
   6   4  -9    7.00    2.40
   5  -4  -9   17.60    2.50
   5  -4  -9   17.80    3.10
  -5  -4   9   18.00    3.00
   5   4  -9   15.50    2.90
  -5   4   9   23.70    3.60
  -5   4   9   16.60    2.30
   5   4  -9   13.70    2.30
   5   4  -9   19.80    3.00
  -4  -4   9    3.30    1.80
   4  -4  -9    3.50    1.40
   4  -4  -9    2.20    1.80
   4   4  -9    2.00    1.50
   4   4  -9    3.00    2.00
  -4   4   9    1.70    1.70
  -4   4   9    6.30    2.30
   3  -4  -9   68.09    5.00
   3   4  -9   71.49    4.90
  -3   4   9   69.09    5.10
   3   4  -9   66.29    4.00
   2  -4  -9    1.60    1.40
   2  -4  -9    1.30    1.60
  -2  -4   9    1.20    1.30
  -2   4   9    1.40    1.10
  -2   4   9    1.80    1.60
   2   4  -9    2.30    1.30
   2   4  -9    0.50    1.40
   1  -4  -9    1.20    1.20
   1  -4  -9    5.30    1.90
  -1  -4   9    2.60    1.40
   1  -4  -9   -0.20    1.30
  -1  -4   9    1.60    1.40
   1   4  -9    2.50    1.70
  -1   4   9    0.00    1.50
  -1   4   9    2.10    1.20
   1   4  -9   -0.40    1.20
   1   4  -9    2.50    1.50
   0  -4   9    1.50    1.40
   0  -4   9    1.00    1.50
   0  -4  -9    3.30    1.80
   0  -4  -9    3.20    1.60
   0   4   9    3.60    1.60
   0   4  -9    3.00    2.80
   0   4  -9    3.90    1.60
   0   4  -9    2.30    1.30
   0   4   9    1.10    0.90
  -1  -4  -9   34.00    3.90
   1  -4   9   32.50    3.40
   1  -4   9   27.40    2.90
  -1  -4  -9   31.60    4.00
   1   4   9   34.50    2.90
  -1   4  -9   31.60    4.10
  -1   4  -9   26.70    3.50
   1   4   9   33.60    3.50
   2  -4   9   20.10    2.80
  -2  -4  -9   17.90    3.10
   2  -4   9   18.80    2.50
  -2  -4  -9   16.10    2.50
   2   4   9   24.80    3.60
   2   4   9   22.10    2.80
  -2   4  -9   19.40    3.20
  -2   4  -9   16.40    3.50
  -3  -4  -9   32.30    3.10
   3  -4   9   33.50    3.80
   3  -4   9   33.30    3.00
   3   4   9   31.20    3.10
  -3   4  -9   33.20    4.40
  -3   4  -9   37.20    3.90
  -4  -4  -9   -0.30    1.10
  -4  -4  -9    1.40    1.90
   4  -4   9    0.60    1.60
   4  -4   9    1.00    1.60
  -4   4  -9   -0.80    1.40
   4   4   9    1.50    1.20
  -5  -4  -9    0.60    1.20
  -5  -4  -9    1.60    1.80
   5  -4   9    0.00    1.50
  -5   4  -9    2.30    2.00
  -5   4  -9    0.30    1.50
   5   4   9   -1.70    1.10
   6  -4   9    6.80    2.00
  -6  -4  -9    5.70    2.20
  -6  -4  -9    6.20    1.40
   6  -4   9    2.70    2.00
  -6   4  -9    5.60    2.40
  -6   4  -9    3.80    1.70
   7  -4   9   -0.40    1.70
  -7  -4  -9    2.30    2.10
  -7  -4  -9    2.40    1.30
   7  -4   9    0.40    2.00
  -7   4  -9    4.60    2.00
  -7   4  -9    5.80    2.60
  -8  -4  -9    2.00    2.20
   8  -4   9    0.50    2.60
  -8   4  -9    2.20    2.70
  -8   4  -9    2.50    2.00
   9  -4   9    2.30    2.20
  -9   4  -9    2.00    2.30
  -9   4  -9    2.90    1.90
  10  -4   9   -1.00    2.30
 -10   4  -9    2.50    2.80
  11  -4   9   -0.80    2.50
 -11   4  -9   -3.10    2.90
  12  -4   9    1.40    2.80
 -12  -4  -9   -1.80    2.50
  13  -4   9    0.80    3.00
 -13  -4  -9   -2.60    2.50
 -13   4  -9   -2.00    2.90
 -12  -5   9   16.70    4.30
  12  -5  -9   22.90    4.30
  12   5  -9   21.50    4.20
 -12   5   9   19.20    4.70
  11  -5  -9   36.20    4.60
 -11  -5   9   21.80    4.40
  11  -5  -9   21.70    4.10
 -11   5   9   23.30    4.90
  11   5  -9   16.40    4.20
 -10  -5   9  125.99    8.40
  10  -5  -9  130.39    7.20
  10  -5  -9  120.79    7.70
 -10   5   9  128.39    9.20
  10   5  -9  120.59    7.80
  -9  -5   9  123.99    8.10
   9  -5  -9  130.09    7.10
   9   5  -9  123.79    7.50
  -9   5   9  122.89    8.70
  -8  -5   9  212.08    9.90
   8  -5  -9  202.28    8.70
   8  -5  -9  202.38    8.60
  -8   5   9  201.78   10.60
   8   5  -9  193.68    8.90
   7  -5  -9  316.07   10.70
  -7  -5   9  315.57   11.60
   7  -5  -9  330.67   10.90
   7   5  -9  319.87   11.30
  -7   5   9  337.87   13.20
   6  -5  -9  667.53   16.20
   6  -5  -9  669.03   23.30
  -6  -5   9  644.54   17.10
  -6   5   9  653.53   18.70
   6   5  -9  678.13   19.20
   5  -5  -9  852.41   18.40
   5  -5  -9  871.81   19.00
  -5  -5   9  858.01   19.90
   5   5  -9  866.91   19.20
   5   5  -9  841.72   21.90
  -5   5   9  861.21   21.50
  -4  -5   9  996.90   30.50
   4  -5  -9  966.20   19.70
   4  -5  -9  946.71   20.20
   4   5  -9  941.31   19.70
  -4   5   9  939.71   22.10
   4   5  -9  979.60   20.60
   3  -5  -9  413.56   11.60
   3  -5  -9  399.06   11.90
   3   5  -9  384.06   11.20
  -3   5   9  409.36   13.10
   3   5  -9  420.86   15.50
  -2  -5   9  313.77   10.10
   2  -5  -9  315.37   10.40
   2  -5  -9  323.87   10.00
  -2   5   9  318.67    9.20
  -2   5   9  310.97   10.90
   2   5  -9  288.67    9.40
   2   5  -9  311.17   11.90
   2   5  -9  317.37   10.40
  -2   5   9  309.27    9.50
   1  -5  -9  616.14   15.50
   1  -5  -9  657.73   15.10
  -1  -5   9  625.04   14.90
  -1   5   9  614.34   13.80
   1   5  -9  593.64   14.40
  -1   5   9  618.04   14.40
   1   5  -9  648.64   17.80
   1   5  -9  634.04   15.30
   0  -5   9  505.15   13.20
   0  -5  -9  489.65   14.00
   0  -5  -9  497.75   13.70
   0   5  -9  518.15   15.70
   0   5   9  500.75   12.40
   0   5  -9  512.65   13.40
   0   5  -9  457.15   12.40
   0   5   9  493.05   12.50
   1  -5   9  717.03   16.20
  -1  -5  -9  719.53   17.30
  -1  -5  -9  728.23   17.30
   1  -5   9  700.13   14.30
  -1   5  -9  699.83   19.30
  -1   5  -9  694.93   16.40
   1   5   9  723.43   16.50
   1   5   9  704.03   15.60
   2  -5   9  668.83   13.70
   2  -5   9  704.43   16.10
   2   5   9  689.63   15.50
  -2   5  -9  662.83   15.90
  -2   5  -9  685.03   19.30
   3  -5   9  678.83   21.90
   3  -5   9  630.34   13.10
  -3  -5  -9  635.04   16.90
  -3  -5  -9  625.44   15.00
   3   5   9  691.73   22.50
  -3   5  -9  637.64   15.40
  -3   5  -9  624.04   19.40
   4  -5   9  457.75   10.80
  -4  -5  -9  488.05   14.60
  -4  -5  -9  466.15   12.00
   4  -5   9  475.75   13.40
  -4   5  -9  466.15   12.60
  -4   5  -9  476.85   16.50
   5  -5   9  400.16   12.40
   5  -5   9  369.26    9.50
  -5  -5  -9  387.36   13.20
  -5  -5  -9  369.86   10.10
  -5   5  -9  360.96   10.90
  -5   5  -9  386.76   14.90
  -6  -5  -9  291.67    8.20
   6  -5   9  311.87   11.30
  -6  -5  -9  301.17   12.00
  -6   5  -9  302.07    9.80
  -6   5  -9  315.07   13.80
   7  -5   9  139.09    6.20
   7  -5   9  165.98    8.50
  -7  -5  -9  157.48    8.80
  -7   5  -9  164.68   10.10
  -7   5  -9  152.78    6.80
   8  -5   9  124.49    6.40
  -8  -5  -9  128.49    7.80
   8  -5   9  129.59    8.10
  -8   5  -9  123.59    6.50
  -8   5  -9  131.49    9.60
   9  -5   9  112.19    7.90
  -9  -5  -9   91.69    7.10
  -9   5  -9  109.79    9.10
  10  -5   9   49.80    6.70
 -10  -5  -9   41.50    5.40
 -10   5  -9   55.59    7.10
  11  -5   9   49.90    6.50
 -11  -5  -9   27.50    4.60
 -11   5  -9   45.30    6.70
  12  -5   9   13.30    3.90
 -12  -5  -9   14.80    3.90
 -12   5  -9   16.10    4.70
  11  -6  -9    0.60    2.80
  11  -6  -9    3.80    2.20
 -11  -6   9    0.60    2.60
 -11   6   9    1.00    3.20
  11   6  -9   -3.50    2.30
  10  -6  -9   -3.70    1.80
  10  -6  -9   -4.80    2.60
 -10  -6   9    1.20    2.40
 -10   6   9    2.90    2.80
  10   6  -9    5.30    3.10
  10   6  -9   -2.20    2.00
  -9  -6   9    5.00    2.70
   9  -6  -9   11.90    2.80
   9  -6  -9    5.80    2.50
  -9   6   9    8.90    3.60
   9   6  -9    8.00    3.10
   9   6  -9    6.90    2.60
   8  -6  -9   -1.20    1.80
   8  -6  -9    2.50    2.20
   8   6  -9   -2.00    2.00
  -8   6   9    0.60    2.20
  -7  -6   9    5.10    2.50
   7  -6  -9    7.70    2.60
   7  -6  -9    6.80    2.20
   7   6  -9    8.40    2.80
  -7   6   9    5.90    3.00
   7   6  -9    6.70    2.50
  -6  -6   9    1.40    2.10
   6  -6  -9    3.30    1.90
   6  -6  -9    4.80    2.30
   6   6  -9    0.80    1.70
   6   6  -9    3.40    2.30
  -6   6   9    4.00    2.70
   5  -6  -9    8.70    2.50
  -5  -6   9    8.30    2.60
   5  -6  -9    4.70    2.00
  -5   6   9    9.70    3.00
   5   6  -9    5.80    2.40
   5   6  -9    5.60    2.40
   4  -6  -9    9.80    2.40
   4  -6  -9    8.80    2.60
   4   6  -9   12.80    2.80
   4   6  -9    7.30    2.70
  -4   6   9    5.80    2.10
  -4   6   9   12.00    3.00
   3  -6  -9    3.60    1.90
   3  -6  -9    3.10    2.00
   3   6  -9    3.30    1.90
   3   6  -9    4.90    2.10
   2  -6  -9   14.50    3.00
  -2  -6   9    8.90    2.60
   2  -6  -9   12.40    2.60
   2   6  -9    8.30    2.60
  -2   6   9    6.70    1.70
  -2   6   9   11.20    2.90
   2   6  -9   11.40    2.70
   1  -6  -9    0.80    1.40
  -1  -6   9   -0.50    1.70
   1  -6  -9   -0.50    1.30
  -1   6   9    3.00    1.60
   1   6  -9   -0.30    1.80
  -1   6   9   -1.40    1.40
   1   6  -9    1.60    1.60
   0  -6   9    6.00    2.40
   0  -6  -9    8.10    2.40
   0  -6  -9    9.40    2.40
   0   6  -9    7.60    2.20
   0   6   9    5.30    1.80
   0   6  -9    5.20    2.50
   1  -6   9    0.80    1.80
  -1  -6  -9    2.00    1.80
  -1  -6  -9   -0.50    1.30
  -1   6  -9    0.60    1.70
  -1   6  -9   -0.60    1.80
  -2  -6  -9    1.30    1.60
   2  -6   9   -1.00    1.60
  -2  -6  -9    2.20    1.60
  -2   6  -9    1.70    1.70
  -2   6  -9   -0.70    2.30
  -3  -6  -9    2.80    1.60
  -3  -6  -9    6.20    1.60
  -3  -6  -9    7.60    2.30
   3  -6   9    4.70    2.10
  -3   6  -9    8.40    3.30
  -3   6  -9    6.80    2.00
   4  -6   9    3.60    2.70
  -4  -6  -9   11.60    2.80
  -4  -6  -9    9.30    2.20
  -4  -6  -9    7.70    2.00
  -4   6  -9    6.60    2.80
  -4   6  -9    8.40    2.10
   5  -6   9   -3.50    1.70
  -5  -6  -9    0.20    1.60
  -5  -6  -9   -3.00    1.90
  -5   6  -9   -0.70    2.30
   6  -6   9    5.30    2.60
  -6  -6  -9    3.10    2.00
  -6   6  -9    6.50    3.50
  -7  -6  -9   -1.50    1.70
   7  -6   9    2.60    2.20
  -7   6  -9    0.20    2.20
   8  -6   9    7.10    3.10
  -8  -6  -9   11.30    2.90
  -8   6  -9    8.50    3.30
  -9  -6  -9    0.50    2.50
   9  -6   9    1.70    2.90
  -9   6  -9   -5.00    2.40
 -10  -6  -9   -2.50    2.60
  10  -6   9    3.60    4.90
 -10   6  -9    2.10    3.10
  10  -7  -9   24.00    4.80
  10   7  -9   22.00    4.10
   9  -7  -9   17.90    3.80
  -9  -7   9   21.80    4.20
   9   7  -9   15.20    3.70
  -9   7   9   26.10    5.30
   9   7  -9   25.00    4.50
   8  -7  -9   92.99    7.00
  -8  -7   9   99.19    8.60
  -8   7   9  101.49    8.20
   8   7  -9   91.39    6.80
   8   7  -9   85.09    7.00
  -7  -7   9  133.09    8.40
   7  -7  -9  132.79    8.20
   7   7  -9  126.49    7.50
   7   7  -9  142.99    7.90
  -7   7   9  130.69    9.00
  -6  -7   9  251.97   10.90
   6  -7  -9  245.98   10.70
   6   7  -9  261.27   10.30
  -6   7   9  262.37   12.40
   6   7  -9  248.08   10.50
   5  -7  -9  170.78    8.80
  -5   7   9  175.58    9.80
   5   7  -9  197.28    8.80
   5   7  -9  184.48    9.40
   4  -7  -9  230.68   10.20
   4   7  -9  222.28    9.20
   4   7  -9  228.88   10.50
  -4   7   9  228.58   10.60
   3  -7  -9  331.47   10.00
   3  -7  -9  333.57   12.20
   3   7  -9  325.97   11.00
  -3   7   9  322.07   12.40
   3   7  -9  330.77   13.30
  -3   7   9  302.47    8.50
   2  -7  -9  305.97    9.70
   2  -7  -9  302.77   11.60
  -2  -7   9  300.77   11.80
  -2   7   9  298.07   11.60
   2   7  -9  291.27   13.00
  -2   7   9  276.27    9.00
   2   7  -9  297.87   12.20
  -1  -7   9  308.87   11.90
   1  -7  -9  294.17   11.60
   1  -7  -9  304.07   10.10
  -1   7   9  292.57    8.60
   1   7  -9  303.27   13.00
  -1   7   9  307.57   11.50
   1   7  -9  314.97   10.50
   0  -7   9  214.88   10.00
   0  -7  -9  224.28   10.10
   0  -7  -9  216.28    8.60
   0   7   9  224.38    9.10
   0   7  -9  229.78   11.20
   0   7  -9  203.28    8.20
  -1  -7  -9  205.58    8.60
   1  -7   9  216.28   10.00
  -1   7  -9  203.38   11.00
  -2  -7  -9  290.67   10.60
   2  -7   9  280.47   11.30
  -2  -7  -9  269.17   11.80
  -2   7  -9  269.67   12.90
  -3  -7  -9  242.98    9.10
   3  -7   9  258.87   11.10
  -3   7  -9  248.08   12.50
  -4  -7  -9  233.58    8.00
  -4  -7  -9  204.08    8.00
   4  -7   9  234.88   10.50
  -4   7  -9  216.48   12.10
   5  -7   9  153.08    8.80
  -5  -7  -9  146.69    7.00
  -5   7  -9  134.39   10.10
  -6  -7  -9   80.39    5.80
   6  -7   9   75.79    6.80
  -6   7  -9   73.69    7.80
   7  -7   9   67.89    7.00
  -7   7  -9   66.29    8.00
  -8  -7  -9   80.59    6.80
  -8   7  -9   75.29    8.40
  -9  -7  -9   24.60    4.70
   9  -7   9   20.60    4.30
   7  -8  -9    7.80    2.60
  -7  -8   9    2.80    2.90
   7   8  -9    0.50    2.60
  -7   8   9    1.80    3.00
   7   8  -9   -1.30    2.60
   6  -8  -9   -3.70    1.80
   6   8  -9   -0.20    2.40
   6   8  -9   -1.60    2.50
  -6   8   9   -0.40    2.40
   5  -8  -9   22.00    4.20
   5   8  -9   14.00    4.20
   5   8  -9   19.70    3.40
  -5   8   9   20.80    4.40
   4  -8  -9   13.60    3.00
   4   8  -9   11.10    3.50
   4   8  -9   11.10    3.30
  -4   8   9   16.20    3.80
   3  -8  -9    5.80    2.00
   3   8  -9    6.00    2.90
  -3   8   9    3.00    1.90
   3   8  -9    4.30    2.50
   2  -8  -9    4.10    2.20
  -2  -8   9   -1.20    1.90
   2   8  -9    0.80    2.10
   2   8  -9    3.90    2.00
  -2   8   9    3.00    2.20
  -1  -8   9    5.10    2.90
   1  -8  -9    1.20    2.00
   1   8  -9   -0.10    2.10
   1   8  -9   -0.40    1.70
  -1   8   9   -1.20    1.60
   0  -8   9    2.60    2.30
   0   8  -9    0.60    2.50
   1  -8   9   -0.80    2.10
  -1   8  -9   -0.70    2.40
   2  -8   9   11.10    3.30
  -2   8  -9    4.70    2.80
   3  -8   9    7.40    2.90
  -3   8  -9    0.80    2.70
   4  -8   9   -1.50    2.70
  -4   8  -9    4.20    3.30
   5  -8   9   -2.00    3.00
  -5   8  -9   -1.50    2.20
   6  -8   9   -5.00    2.30
  -6  -8  -9   -1.90    2.20
  -6   8  -9    0.90    3.10
   7  -8   9   -1.90    3.00
  -7  -8  -9   -3.70    2.80
   3  -9  -9  131.39    9.00
  -3   9   9  128.49    8.40
   3   9  -9  118.49    8.40
  -2  -9   9   52.49    6.90
   2  -9  -9   64.09    7.10
  -2   9   9   55.09    5.70
   2   9  -9   65.09    6.80
  -1  -9   9   57.09    7.10
   1  -9  -9   69.29    8.00
   1   9  -9   66.69    6.80
  -1   9   9   68.09    5.90
   0  -9   9   66.69    7.40
   0   9  -9   73.19    7.50
   1  -9   9   74.49    7.70
   2  -9   9   71.49    7.30
  -2   9  -9   67.79    7.60
 -14   0  10   15.70    3.60
  14   0 -10   18.70    4.00
 -13   0  10   87.49    6.90
  13   0 -10   94.39    7.20
  12   0 -10   39.80    5.10
 -12   0  10   43.80    4.70
 -11   0  10  155.08    8.10
  11   0 -10  156.68    8.20
  10   0 -10  155.98    8.10
   9   0 -10  442.76   13.50
  -9   0  10  456.65   13.10
  -8   0  10  222.98    8.50
   8   0 -10  221.98    9.00
   7   0 -10   37.60    4.30
   6   0 -10  124.09    6.60
   6   0 -10  120.59    6.10
  -6   0  10  128.59    6.10
   5   0 -10   31.90    3.30
  -5   0  10   32.90    3.30
   4   0 -10  340.17   11.00
   4   0 -10  340.27   10.90
  -4   0  10  345.67    9.70
   4   0 -10  348.57   10.20
  -3   0  10  702.93   14.80
   3   0 -10  695.23   16.30
   3   0 -10  660.73   16.20
   3   0 -10  689.33   15.20
   2   0 -10  334.57   10.40
   2   0 -10  314.57   10.60
  -2   0  10  332.97    9.30
   2   0 -10  342.47    9.40
  -1   0  10 1109.89   20.60
   1   0 -10 1137.69   20.30
   1   0 -10 1118.79   22.90
   1   0 -10 1149.98   22.30
   0   0 -10  458.65   11.00
   0   0 -10  441.16   13.10
   0   0  10  446.76   11.40
   1   0  10  813.52   17.10
  -1   0 -10  803.92   18.90
   2   0  10  378.16   10.90
  -2   0 -10  373.06   12.10
   3   0  10    2.00    1.80
  -3   0 -10    4.60    2.00
   4   0  10  515.85   19.10
  -4   0 -10  475.75   14.40
  -5   0 -10  685.93   18.00
  -5   0 -10  694.13   18.10
  -6   0 -10  199.78    9.10
  -6   0 -10  202.38    9.40
  -7   0 -10   92.29    7.80
  -7   0 -10  104.69    7.10
  -8   0 -10   67.29    6.80
  -8   0 -10   71.59    5.90
  -9   0 -10  107.19    7.60
  -9   0 -10  114.59    7.30
 -10   0 -10   14.30    3.40
 -10   0 -10   16.80    3.90
 -11   0 -10   74.79    6.80
 -12   0 -10   20.80    4.10
 -13   0 -10    3.30    3.20
 -14   0 -10    5.70    3.90
 -14  -1  10    0.10    2.80
  14  -1 -10    1.50    2.90
  14   1 -10   -2.00    2.30
 -14   1  10    1.20    2.60
 -13  -1  10   -2.50    2.40
  13  -1 -10    3.70    2.90
 -13   1  10    0.70    1.80
 -13   1  10    2.80    2.60
  13   1 -10    0.00    2.70
 -12  -1  10   -2.60    2.20
  12  -1 -10   -2.30    1.90
  12   1 -10    2.50    2.40
 -12   1  10    1.20    2.20
 -12   1  10    0.50    2.00
 -11  -1  10   11.40    2.90
  11  -1 -10    8.80    2.90
  11   1 -10    6.90    2.90
 -11   1  10   10.10    3.00
 -11   1  10    7.30    2.40
  10  -1 -10   14.20    3.30
 -10  -1  10   16.80    3.50
  10   1 -10   16.70    3.50
 -10   1  10   13.80    2.80
 -10   1  10   14.40    3.50
   9   1 -10    5.60    2.50
  -9   1  10    6.90    2.60
  -9   1  10    5.80    2.00
   8  -1 -10    2.30    2.00
  -8  -1  10    5.30    2.20
  -8   1  10    8.70    2.30
   8   1 -10    6.30    4.10
   7  -1 -10   82.49    5.30
   7  -1 -10   88.39    4.00
  -7  -1  10   83.19    5.50
   7  -1 -10   79.59    5.80
   7   1 -10   85.69    3.90
  -7   1  10   80.69    5.10
   7   1 -10   71.59    5.40
   6  -1 -10   15.90    1.80
   6  -1 -10   18.40    3.30
  -6  -1  10   12.00    2.50
   6  -1 -10   15.70    2.60
   6   1 -10    8.30    2.50
  -6   1  10   17.50    2.60
   5  -1 -10    3.90    1.60
   5  -1 -10    1.90    1.70
  -5  -1  10    7.20    2.20
   5   1 -10    7.80    2.30
   5   1 -10    4.20    2.30
   4  -1 -10   -0.20    1.00
   4  -1 -10    1.60    1.60
   4   1 -10    3.00    1.50
   4   1 -10    3.30    1.60
  -4   1  10    2.00    1.40
   4   1 -10    3.80    1.90
  -3  -1  10   73.99    4.40
   3  -1 -10   80.59    5.20
   3  -1 -10   82.39    4.40
   3  -1 -10   77.29    5.40
   3   1 -10   82.09    5.40
   3   1 -10   76.09    4.70
   3   1 -10   78.49    4.90
  -3   1  10   79.69    4.50
   2  -1 -10    7.20    1.90
   2  -1 -10    6.90    1.60
  -2  -1  10    3.40    1.60
   2  -1 -10    5.10    2.20
   2   1 -10    8.20    2.40
   2   1 -10    4.40    1.60
  -2   1  10    6.70    1.80
  -1  -1  10   19.30    2.70
   1  -1 -10   19.50    2.30
   1  -1 -10   16.60    3.10
   1  -1 -10   18.40    2.70
  -1   1  10   20.40    2.70
   1   1 -10   19.90    2.70
   1   1 -10   17.80    3.20
   0  -1 -10   28.00    3.60
   0  -1 -10   23.30    2.50
   0  -1  10   23.00    2.80
   0  -1 -10   26.30    2.90
   0   1  10   21.50    2.90
   0   1 -10   16.50    2.40
   0   1 -10   23.40    3.60
   1  -1  10    4.20    1.50
  -1  -1 -10    2.00    1.70
  -1  -1 -10    2.40    1.30
  -1   1 -10    4.40    1.40
   1   1  10    3.90    1.60
  -1   1 -10    4.70    2.10
   2  -1  10    2.10    1.20
   2  -1  10    1.20    0.90
  -2  -1 -10    0.70    1.30
   2   1  10    0.40    1.40
  -2   1 -10    1.50    1.60
  -3  -1 -10   85.39    6.10
   3  -1  10   83.89    5.00
   3  -1  10   85.89    3.60
   3   1  10   88.79    5.60
  -3   1 -10   77.09    5.60
   4  -1  10  394.66   11.60
  -4   1 -10  392.26   13.30
  -4   1 -10  386.86   12.60
  -5  -1 -10  120.29    7.40
  -5   1 -10  137.49    9.30
  -5   1 -10  141.49   11.80
  -6  -1 -10   40.80    4.60
  -6  -1 -10   35.90    4.90
  -6   1 -10   48.50    4.90
  -6   1 -10   40.10    4.80
  -7  -1 -10   28.60    3.90
  -7  -1 -10   21.30    3.90
  -7   1 -10   20.60    3.80
  -7   1 -10   20.30    4.00
  -8  -1 -10    5.40    2.50
  -8  -1 -10    6.50    2.70
  -8   1 -10    7.70    2.80
  -9  -1 -10   27.30    4.40
  -9  -1 -10   23.60    4.30
  -9   1 -10   28.40    4.70
  -9   1 -10   25.40    4.70
 -10  -1 -10    7.80    2.70
 -10  -1 -10    5.30    2.50
 -10   1 -10    7.80    2.60
 -10   1 -10    4.50    2.90
 -11  -1 -10    2.60    2.20
 -11   1 -10    0.90    2.30
 -12  -1 -10    0.30    2.40
 -12   1 -10   -0.20    2.80
 -13  -1 -10   -0.40    3.20
 -13   1 -10   -0.30    2.80
 -14  -1 -10    3.30    3.30
 -14   1 -10   11.70    4.20
  14  -2 -10    1.50    1.80
  14  -2 -10    0.20    4.70
 -14  -2  10   -2.90    2.80
 -14   2  10   -1.90    2.20
 -14   2  10    1.80    2.50
  14   2 -10    1.70    2.90
  13  -2 -10   18.10    3.70
 -13  -2  10   18.40    6.90
  13  -2 -10   19.50    3.50
  13   2 -10   19.00    3.90
 -13   2  10   21.70    4.70
 -13   2  10   19.50    3.70
 -12  -2  10   57.39    6.00
  12  -2 -10   56.29    5.50
  12  -2 -10   43.80    4.80
 -12   2  10   60.99    6.30
  12   2 -10   60.89    6.20
 -12   2  10   52.49    4.70
  11  -2 -10   62.39    5.00
  11  -2 -10   71.99    5.80
 -11  -2  10   73.59    6.50
 -11   2  10   73.49    6.60
  11   2 -10   76.79    6.20
 -11   2  10   69.59    5.10
 -10  -2  10   99.09    6.90
  10  -2 -10   98.29    6.60
  10  -2 -10   95.59    5.70
  10   2 -10   98.29    6.60
 -10   2  10   98.89    7.30
 -10   2  10   84.39    5.30
   9  -2 -10  123.39    7.20
  -9  -2  10  141.59    7.70
   9  -2 -10  131.59    6.00
   9  -2 -10  124.29    7.40
  -9   2  10  133.89    6.20
  -9   2  10  133.99    8.00
   9   2 -10  132.89    5.80
   9   2 -10  140.69    7.60
  -8  -2  10   70.39    6.90
   8  -2 -10   79.69    5.00
   8  -2 -10   75.09    5.60
   8  -2 -10   82.59    4.50
   8   2 -10   86.49    6.00
  -8   2  10   75.89    4.70
   8   2 -10   74.49    4.50
  -8   2  10   85.39    6.40
   7  -2 -10  309.47    8.40
   7  -2 -10  322.87   11.20
  -7  -2  10  338.67   11.10
   7  -2 -10  323.67    9.90
   7   2 -10  322.77    8.50
  -7   2  10  329.67    9.30
  -7   2  10  337.67   12.00
   7   2 -10  314.87   10.90
  -6  -2  10  498.25   13.50
   6  -2 -10  495.25   12.00
   6  -2 -10  500.55   10.40
   6  -2 -10  492.75   14.30
  -6   2  10  498.35   14.60
   6   2 -10  494.45   13.70
   6   2 -10  484.65   10.40
   5  -2 -10   48.80    3.50
   5  -2 -10   47.10    4.50
  -5  -2  10   47.60    4.40
   5  -2 -10   46.80    2.60
   5   2 -10   42.90    4.20
   5   2 -10   51.39    2.70
   4  -2 -10  187.98    8.20
   4  -2 -10  197.48    6.60
  -4  -2  10  185.18    8.20
  -4   2  10  194.08    7.00
   4   2 -10  187.18    7.80
   4   2 -10  187.18   10.10
  -3  -2  10  240.48    8.30
   3  -2 -10  247.88    7.20
   3  -2 -10  233.38    9.10
   3   2 -10  236.08    9.00
  -3   2  10  240.58    7.80
  -2  -2  10  334.37    9.50
   2  -2 -10  333.97   10.90
   2  -2 -10  328.27   11.00
   2  -2 -10  347.27    8.60
   2   2 -10  331.67   10.10
   2   2 -10  328.67   10.70
  -2   2  10  342.17    9.60
  -1  -2  10  128.19    5.60
   1  -2 -10  130.89    7.00
   1  -2 -10  127.89    6.40
   1  -2 -10  127.89    4.90
   1   2 -10  139.89    6.30
   1   2 -10  136.69    6.80
  -1   2  10  132.09    5.90
   0  -2 -10  389.36   12.40
   0  -2 -10  411.56    9.50
   0  -2 -10  399.26   11.60
   0  -2  10  408.86   10.50
   0   2  10  414.26   11.20
   0   2 -10  392.46   12.10
   0   2 -10  401.96   11.00
   1  -2  10   12.10    2.30
  -1  -2 -10   13.30    3.00
  -1  -2 -10   12.00    2.40
   1  -2  10   15.50    1.90
  -1   2 -10    8.90    2.70
   1   2  10   17.90    3.00
  -1   2 -10   13.70    2.30
  -2  -2 -10    3.40    2.00
   2  -2  10    3.80    1.70
   2  -2  10    1.80    1.00
  -2   2 -10   -0.70    1.40
   2   2  10    3.20    1.70
   3  -2  10  241.88    6.90
  -3  -2 -10  246.98   12.80
   3  -2  10  249.58    8.50
  -3  -2 -10  256.57   10.30
   3   2  10  240.78    6.70
  -3   2 -10  252.47    9.80
   4  -2  10  342.47   10.30
  -4  -2 -10  335.67   12.00
  -4  -2 -10  346.07   10.60
   4  -2  10  338.67   10.30
  -4   2 -10  333.47   12.40
  -4   2 -10  337.97   11.60
   4   2  10  341.77    8.80
   5  -2  10  101.69    6.90
   5  -2  10  109.49    5.30
  -5  -2 -10  100.99    6.70
   5   2  10  108.79    5.10
  -5   2 -10  107.69    6.80
  -5   2 -10   97.09    6.90
   6  -2  10  110.99    5.60
  -6  -2 -10  105.19    7.00
  -6   2 -10  104.39    7.20
  -6   2 -10  111.59    6.90
  -7  -2 -10  207.18    8.60
  -7   2 -10  196.68    9.30
  -7   2 -10  228.18   10.70
  -8  -2 -10  136.39    8.40
  -8  -2 -10  126.09    6.60
  -8   2 -10  156.68   14.70
  -8   2 -10  123.69    7.60
  -9  -2 -10   37.90    4.30
  -9  -2 -10   42.00    5.40
  -9   2 -10   35.90    7.80
  -9   2 -10   37.60    5.30
 -10  -2 -10   58.49    5.10
 -10  -2 -10   61.69    6.60
 -10   2 -10   51.99    6.20
 -10   2 -10   48.80    5.30
 -11  -2 -10    4.30    2.40
 -11   2 -10    2.60    2.60
 -12  -2 -10    1.30    3.50
 -12   2 -10    1.50    2.50
 -13  -2 -10   11.20    3.20
 -13   2 -10   13.70    4.00
 -14  -2 -10   16.60    4.70
  14  -3 -10    2.50    2.60
  14  -3 -10    0.10    2.20
 -14   3  10   -2.60    2.20
 -14   3  10    3.10    3.60
  13  -3 -10   16.30    3.80
  13  -3 -10   10.30    2.90
 -13  -3  10   12.90    3.90
 -13   3  10   10.10    2.70
  13   3 -10   16.30    4.00
 -13   3  10   25.30    5.00
 -12  -3  10   -0.40    2.40
  12  -3 -10   -1.50    1.90
  12  -3 -10    0.40    2.20
 -12   3  10    3.20    2.60
  12   3 -10   -4.50    3.60
 -12   3  10   -2.60    1.50
  11  -3 -10    2.60    2.00
 -11  -3  10    1.40    2.60
  11  -3 -10    1.70    1.80
  11   3 -10    0.70    2.00
 -11   3  10    1.40    2.60
 -11   3  10    3.20    1.70
  10  -3 -10    2.70    2.30
 -10  -3  10    2.50    2.10
  10  -3 -10    4.60    2.00
 -10   3  10    5.50    1.90
  10   3 -10    6.00    2.50
 -10   3  10    4.70    2.60
   9  -3 -10   24.10    3.30
   9  -3 -10   23.60    3.80
  -9  -3  10   21.00    3.80
  -9   3  10   24.70    3.00
  -9   3  10   24.80    4.10
   9   3 -10   23.30    3.80
  -8  -3  10   51.79    5.10
   8  -3 -10   58.59    4.30
   8  -3 -10   47.00    4.80
   8   3 -10   48.80    4.00
  -8   3  10   59.39    5.60
   8   3 -10   55.19    5.30
  -8   3  10   55.79    3.90
   7  -3 -10   44.90    3.70
  -7  -3  10   38.40    4.50
   7  -3 -10   30.00    4.30
   7  -3 -10   29.90    3.10
   7   3 -10   27.10    4.30
   7   3 -10   34.80    3.40
  -7   3  10   33.00    4.70
   6  -3 -10   49.80    3.60
   6  -3 -10   53.79    3.70
  -6  -3  10   59.59    5.10
  -6   3  10   62.19    5.30
   6   3 -10   50.29    4.90
   6   3 -10   60.59    3.70
   5  -3 -10    6.70    1.80
  -5  -3  10    6.90    2.20
   5  -3 -10    6.70    1.50
   5  -3 -10    8.70    2.60
  -5   3  10   12.90    3.00
  -5   3  10    4.90    2.00
   5   3 -10    3.30    2.20
   4  -3 -10  356.06    8.50
   4  -3 -10  365.66    8.80
   4  -3 -10  352.86   11.70
  -4  -3  10  351.46   11.20
   4   3 -10  351.46   11.30
   4   3 -10  372.46    8.70
  -4   3  10  365.86   12.10
  -4   3  10  383.06   10.10
   3  -3 -10  122.99    6.90
   3  -3 -10  121.19    4.70
   3  -3 -10  129.29    4.60
   3   3 -10  124.09    4.40
  -3   3  10  126.59    5.60
   2  -3 -10    2.90    1.80
   2  -3 -10    1.10    1.00
  -2  -3  10   -0.80    1.30
   2  -3 -10    0.90    0.90
  -2   3  10    1.60    1.40
   2   3 -10   -1.40    0.80
   2   3 -10   -0.20    1.60
   1  -3 -10   27.70    3.30
  -1  -3  10   31.90    2.70
   1  -3 -10   25.10    3.80
   1  -3 -10   23.60    2.20
  -1  -3  10   23.30    3.00
  -1   3  10   26.90    2.60
  -1   3  10   28.60    3.00
   1   3 -10   32.90    4.00
   0  -3  10   49.10    3.30
   0  -3 -10   56.69    4.30
   0  -3 -10   53.69    4.80
   0  -3 -10   55.49    3.10
   0  -3  10   45.70    3.60
   0   3  10   54.69    2.90
   0   3 -10   49.10    4.60
   0   3  10   50.59    4.10
   1  -3  10  294.77    7.80
  -1  -3 -10  317.47   11.30
   1  -3  10  287.67    8.60
  -1  -3 -10  303.37   10.10
  -1   3 -10  311.17   10.70
  -1   3 -10  309.47   12.00
   1   3  10  296.97    9.80
   1   3  10  286.67    7.30
   2  -3  10   73.09    4.50
  -2  -3 -10   76.39    5.80
  -2  -3 -10   81.49    6.80
   2  -3  10   73.79    4.10
  -2   3 -10   72.79    5.40
   2   3  10   76.89    3.80
  -2   3 -10   67.49    5.80
   3  -3  10   15.90    2.40
  -3  -3 -10   23.50    3.00
  -3  -3 -10   17.40    3.30
   3  -3  10   24.20    3.00
  -3   3 -10   17.60    3.90
  -3   3 -10   14.10    3.00
   3   3  10   22.20    2.50
  -4  -3 -10    3.00    2.00
   4  -3  10    6.30    1.90
   4  -3  10    4.30    1.90
  -4  -3 -10    5.60    1.70
  -4   3 -10    4.10    2.10
  -4   3 -10    8.80    2.50
   4   3  10    2.90    1.40
   5  -3  10   13.40    2.60
   5  -3  10   15.00    2.60
  -5  -3 -10   10.70    2.80
  -5  -3 -10   14.00    2.40
  -5   3 -10   14.80    3.70
  -5   3 -10   18.00    3.30
  -6  -3 -10   42.50    3.60
  -6  -3 -10   38.40    5.40
   6  -3  10   40.80    4.20
   6   3  10   49.00    4.20
  -6   3 -10   43.70    6.30
  -7  -3 -10   14.80    3.70
   7  -3  10   12.00    2.80
  -7  -3 -10   12.00    2.20
  -7  -3 -10   13.50    2.70
  -7   3 -10    9.00    3.20
  -7   3 -10    8.60    2.60
  -8  -3 -10    9.80    2.40
   8  -3  10    6.80    2.30
  -8  -3 -10    5.10    1.80
  -8  -3 -10   10.30    3.20
  -8   3 -10    5.70    2.00
  -8   3 -10    7.90    3.40
  -9  -3 -10    0.00    1.50
   9  -3  10    3.90    2.40
  -9  -3 -10    1.60    1.60
  -9  -3 -10    2.80    2.60
  -9   3 -10    1.60    2.60
  -9   3 -10    6.00    2.20
  10  -3  10    0.30    2.30
 -10  -3 -10   -4.20    2.00
 -10  -3 -10    4.80    2.10
 -10   3 -10    2.30    2.10
 -10   3 -10    2.30    2.60
  11  -3  10    6.50    2.80
 -11  -3 -10    5.00    2.10
 -11   3 -10    4.40    3.10
 -12  -3 -10    0.50    2.10
  12  -3  10    1.00    2.40
  13  -3  10    2.70    3.40
 -13   3 -10    9.00    3.80
  13  -4 -10   20.30    3.70
  13  -4 -10   22.00    4.30
 -13   4  10   17.10    6.00
 -13   4  10   17.90    3.00
 -12  -4  10   23.20    4.70
  12  -4 -10   26.10    4.50
  12  -4 -10   39.60    5.10
  12   4 -10   26.10    4.40
 -12   4  10   23.60    4.80
  11  -4 -10   60.19    5.80
  11  -4 -10   59.49    5.80
 -11  -4  10   60.79    6.70
  11   4 -10   48.50    5.70
 -11   4  10   60.09    6.80
 -11   4  10   55.89    3.90
  10  -4 -10   43.80    4.80
 -10  -4  10   58.49    6.00
 -10   4  10   48.30    6.10
  10   4 -10   54.09    5.70
   9  -4 -10   49.20    4.70
   9  -4 -10   46.10    5.00
  -9  -4  10   54.39    5.70
   9   4 -10   50.39    5.40
  -9   4  10   45.20    5.60
   8  -4 -10   33.90    3.90
   8  -4 -10   34.30    4.40
  -8  -4  10   43.00    4.90
  -8   4  10   44.00    5.40
   8   4 -10   36.90    4.70
  -7  -4  10   60.39    5.30
   7  -4 -10   62.99    4.40
   7  -4 -10   58.69    5.10
   7   4 -10   64.99    5.50
   7   4 -10   69.19    4.40
  -7   4  10   61.79    5.80
   6  -4 -10  128.89    5.80
  -6  -4  10  117.79    6.90
  -6   4  10  129.79    7.80
   6   4 -10  125.09    5.90
  -5  -4  10  166.58    8.20
   5  -4 -10  165.18    8.00
   5  -4 -10  168.48    6.40
   5   4 -10  162.68    6.40
  -5   4  10  156.48    7.20
  -5   4  10  164.58   11.10
   5   4 -10  164.58    8.00
   4  -4 -10  273.37   10.20
   4  -4 -10  279.67    8.30
  -4   4  10  280.47    8.50
   4   4 -10  275.67    8.30
   4   4 -10  294.67   10.40
  -4   4  10  286.77   10.90
   3  -4 -10    5.90    2.30
   3  -4 -10    4.50    1.90
  -3   4  10    5.00    1.50
   3   4 -10    2.40    1.60
   3   4 -10    4.60    2.20
  -3   4  10    2.80    1.80
   2  -4 -10  209.08    9.00
  -2  -4  10  209.78    7.30
   2  -4 -10  211.38    7.00
  -2   4  10  208.68    7.40
   2   4 -10  213.28    9.80
   2   4 -10  198.18    6.90
  -2   4  10  216.68    6.50
   1  -4 -10  150.48    7.60
  -1  -4  10  155.98    6.10
   1  -4 -10  155.78    4.80
  -1  -4  10  147.89    6.20
  -1   4  10  143.49    5.40
   1   4 -10  156.28    8.50
   1   4 -10  154.68    7.50
  -1   4  10  159.38    6.50
   1   4 -10  136.09    5.60
   0  -4 -10   69.99    5.00
   0  -4  10   70.09    4.40
   0  -4 -10   78.19    3.50
   0  -4  10   72.89    4.40
   0  -4 -10   78.89    5.70
   0   4 -10   71.69    5.30
   0   4  10   76.79    5.40
   0   4 -10   82.79    6.30
   0   4  10   74.69    4.00
  -1  -4 -10  216.88   13.70
   1  -4  10  198.08    6.90
   1  -4  10  213.38    7.40
  -1  -4 -10  209.28    8.40
   1   4  10  209.78    6.80
  -1   4 -10  200.78    9.80
  -1   4 -10  211.28    8.80
   2  -4  10  409.56   10.80
   2  -4  10  406.86   10.30
  -2  -4 -10  420.26   13.40
  -2  -4 -10  403.66   11.90
  -2   4 -10  405.16   12.60
  -2   4 -10  398.86   14.20
   2   4  10  407.76   10.30
   3  -4  10  160.78    6.30
  -3  -4 -10  160.38    8.30
   3  -4  10  157.78    6.70
  -3   4 -10  148.69    8.70
  -3   4 -10  156.68    7.70
   3   4  10  151.98    6.40
  -4  -4 -10   60.09    5.50
   4  -4  10   46.30    4.00
  -4  -4 -10   53.59    4.10
   4  -4  10   50.29    4.40
  -4   4 -10   56.59    8.30
  -4   4 -10   55.59    4.90
   4   4  10   45.30    3.90
   5  -4  10   28.70    3.30
   5  -4  10   33.30    6.50
  -5  -4 -10   30.00    3.20
  -5  -4 -10   34.70    4.60
  -5   4 -10   37.20    4.30
   5   4  10   23.20    3.20
  -5   4 -10   34.40    5.10
  -6  -4 -10   29.80    4.80
   6  -4  10   20.50    3.40
   6  -4  10   30.90    4.30
  -6  -4 -10   24.30    3.10
  -6   4 -10   27.70    3.80
  -6   4 -10   21.50    4.50
   7  -4  10    0.70    2.10
  -7  -4 -10    1.10    1.60
  -7  -4 -10    4.90    2.60
  -7  -4 -10   -2.80    1.30
  -7   4 -10   -1.20    1.80
  -7   4 -10   -0.20    1.30
   8  -4  10   42.50    5.30
  -8  -4 -10   43.40    5.40
  -8  -4 -10   30.30    3.10
  -8   4 -10   38.60    4.30
  -8   4 -10   46.30    6.10
   9  -4  10   31.00    4.50
  -9   4 -10   36.90    4.50
  -9   4 -10   25.90    5.00
  10  -4  10   17.40    3.80
 -10   4 -10   19.70    4.70
  11  -4  10   45.70    6.40
 -11   4 -10   26.00    5.60
 -12  -4 -10   50.39    6.90
 -12   4 -10   57.99    7.90
  12  -5 -10   -2.80    2.20
  12  -5 -10   -1.60    2.30
  12   5 -10   -6.90    2.70
  11  -5 -10   -3.80    2.40
 -11  -5  10    3.40    2.70
  11  -5 -10   -2.30    2.00
  11   5 -10   -3.40    2.30
 -11   5  10   -0.30    2.50
  10  -5 -10   -1.10    2.00
  10  -5 -10    1.10    2.40
 -10  -5  10   -0.30    3.40
  10   5 -10   -0.30    2.30
  -9  -5  10   -0.70    2.20
   9  -5 -10    2.40    2.30
   9  -5 -10   -0.10    2.20
   9   5 -10   -1.70    2.50
  -9   5  10    2.80    2.20
   8  -5 -10   -0.60    1.30
  -8  -5  10    1.50    2.30
   8  -5 -10    1.30    2.10
   8   5 -10   -1.80    2.20
  -8   5  10    2.80    2.70
   7  -5 -10    0.20    1.60
   7  -5 -10    1.00    1.60
  -7  -5  10   -0.40    2.00
  -7   5  10    1.20    2.30
   7   5 -10    1.20    2.30
  -6  -5  10    5.40    2.50
   6  -5 -10   11.20    2.90
   6  -5 -10   13.30    2.50
   6   5 -10    7.50    2.90
  -6   5  10    8.70    2.80
  -5  -5  10    0.20    2.00
   5  -5 -10    1.60    2.00
   5  -5 -10    3.60    1.70
  -5   5  10    2.30    2.30
   5   5 -10    1.10    2.40
   5   5 -10    6.50    2.70
   4  -5 -10   31.20    3.60
   4  -5 -10   30.30    4.00
   4   5 -10   36.00    3.80
  -4   5  10   30.00    4.40
   4   5 -10   32.40    4.30
   4   5 -10   27.10    4.30
  -4   5  10   23.20    3.20
   3  -5 -10   25.00    3.90
   3  -5 -10   24.80    3.40
  -3   5  10   27.40    4.10
   3   5 -10   15.70    3.30
  -3   5  10   21.00    2.70
   3   5 -10   24.30    3.40
   3   5 -10   29.10    4.50
   2  -5 -10    5.70    2.10
   2  -5 -10    1.20    1.40
  -2  -5  10    2.80    1.60
  -2   5  10    1.00    1.60
  -2   5  10    1.00    1.60
  -2   5  10    1.00    1.40
   2   5 -10    2.90    2.20
   2   5 -10    0.20    1.80
   2   5 -10   -1.40    1.50
  -1  -5  10    8.70    2.10
   1  -5 -10   11.00    2.80
   1  -5 -10   11.80    2.40
  -1   5  10    5.40    2.10
  -1   5  10   14.20    4.00
   1   5 -10   10.90    3.10
   1   5 -10    7.60    2.60
   1   5 -10    7.00    2.00
   0  -5  10   16.20    2.70
   0   5 -10   20.50    3.40
   0   5 -10   24.20    4.50
   0   5  10   19.20    2.60
   1  -5  10    4.80    1.90
  -1  -5 -10    6.20    2.50
  -1  -5 -10    6.60    2.40
   1  -5  10    5.10    2.10
  -1   5 -10    5.40    2.30
  -1   5 -10    6.80    2.90
   1   5  10    5.30    1.70
  -2  -5 -10    0.60    1.90
  -2  -5 -10    4.90    1.80
   2  -5  10    1.50    1.60
   2  -5  10    5.60    2.10
  -2   5 -10    1.10    2.30
   2   5  10    1.80    1.50
  -2   5 -10    5.50    2.20
   3  -5  10    3.10    1.70
   3  -5  10    4.50    2.10
  -3  -5 -10    4.20    2.30
  -3  -5 -10    4.30    1.80
  -3   5 -10    5.30    2.10
  -3   5 -10    0.70    2.10
  -4  -5 -10   13.90    3.10
  -4  -5 -10   12.30    2.40
   4  -5  10   10.60    2.50
   4  -5  10   12.30    2.20
  -4   5 -10   10.60    2.80
  -4   5 -10    9.70    3.30
   5  -5  10   16.90    3.10
   5  -5  10   23.00    2.90
  -5  -5 -10   16.10    2.70
  -5  -5 -10   17.20    3.50
  -5   5 -10   18.30    3.40
  -5   5 -10   17.90    4.30
   6  -5  10    9.00    2.40
  -6  -5 -10    6.50    2.70
  -6  -5 -10    7.40    1.80
  -6   5 -10    4.10    2.90
  -6   5 -10    5.30    2.20
   7  -5  10   -1.00    1.80
  -7  -5 -10   -0.90    2.10
  -7   5 -10    0.80    1.70
  -7   5 -10    1.00    2.30
   8  -5  10    2.50    2.60
  -8   5 -10    2.80    3.10
  -8   5 -10    5.00    2.10
  -9  -5 -10    0.90    2.20
   9  -5  10    9.70    3.20
  -9   5 -10    0.20    3.20
 -10  -5 -10    0.80    2.60
  10  -5  10    2.10    2.80
 -10   5 -10    5.40    3.50
  11  -5  10   -3.50    4.20
 -11  -5 -10    3.90    3.40
 -11   5 -10    0.60    3.30
  11  -6 -10    5.80    2.90
  11  -6 -10    5.20    4.50
  11   6 -10    7.50    3.40
 -10  -6  10    4.90    2.80
  10  -6 -10    6.90    2.60
  10  -6 -10   15.10    3.70
  10   6 -10    0.70    3.00
 -10   6  10   14.30    4.00
  10   6 -10    7.70    2.90
   9  -6 -10   22.40    3.50
  -9  -6  10   23.70    4.20
   9  -6 -10   22.40    3.90
   9   6 -10   19.20    4.00
  -9   6  10   23.50    4.90
   9   6 -10   21.70    4.00
   8  -6 -10   35.90    4.90
   8  -6 -10   28.70    4.30
  -8  -6  10   29.10    4.60
   8   6 -10   26.40    4.30
   7  -6 -10  135.39    8.50
   7  -6 -10  110.09    7.50
  -7  -6  10  109.29    7.40
  -7   6  10  119.19    8.40
   7   6 -10  104.69    7.40
   7   6 -10  106.99    7.00
   6  -6 -10  212.28    8.70
   6  -6 -10  210.78    9.10
  -6  -6  10  198.28    9.60
  -6   6  10  201.08   10.40
   6   6 -10  224.98    9.80
   6   6 -10  209.18   10.00
   5  -6 -10  166.48    7.80
   5  -6 -10  170.18    7.80
  -5   6  10  167.28    9.30
   5   6 -10  181.28    9.30
   5   6 -10  178.58    8.60
   4  -6 -10   87.49    5.70
   4  -6 -10   85.89    5.80
   4   6 -10   78.49    6.60
  -4   6  10   70.59    4.40
  -4   6  10   88.49    6.70
   4   6 -10   82.99    6.00
   3  -6 -10   37.60    4.10
   3  -6 -10   34.90    4.10
   3   6 -10   30.70    4.30
  -3   6  10   30.10    3.20
  -3   6  10   39.00    4.70
   3   6 -10   34.70    4.80
  -2  -6  10   13.80    2.90
   2  -6 -10   17.80    3.20
   2  -6 -10   15.80    3.10
  -2   6  10   12.70    2.50
   2   6 -10   18.70    3.40
   2   6 -10   17.30    5.00
   1  -6 -10    0.90    1.50
  -1  -6  10    1.20    1.90
   1   6 -10   -0.90    1.70
   1   6 -10   -1.50    1.80
   0  -6  10    6.10    2.20
   0  -6 -10   12.80    3.00
   0   6 -10    8.20    3.10
   0   6 -10    6.70    2.50
  -1  -6 -10   47.50    4.70
   1  -6  10   35.00    4.40
  -1   6 -10   36.60    4.30
  -1   6 -10   40.60    5.50
  -2  -6 -10   25.60    2.90
  -2  -6 -10   35.40    4.30
   2  -6  10   26.30    3.80
  -2   6 -10   21.90    4.40
  -2   6 -10   33.90    3.90
  -3  -6 -10  147.99    7.20
   3  -6  10  163.48    8.30
  -3  -6 -10  156.78    8.30
  -3  -6 -10  170.58    6.60
  -3   6 -10  153.38    9.90
  -3   6 -10  152.98    7.10
   4  -6  10  117.59    5.80
  -4  -6 -10  141.29    6.60
  -4  -6 -10  146.99    8.30
   4  -6  10  140.49    7.70
  -4   6 -10  138.69    6.80
  -4   6 -10  133.09    9.30
  -5  -6 -10   35.90    3.80
   5  -6  10   41.10    4.80
  -5  -6 -10   45.60    5.40
   5  -6  10   34.60    4.00
  -5   6 -10   45.60    6.50
  -5   6 -10   44.30    4.10
   6  -6  10   12.20    3.20
  -6  -6 -10   15.20    3.10
   6  -6  10    7.10    2.90
  -6  -6 -10   14.00    3.20
  -6   6 -10   15.90    4.10
  -6   6 -10   13.50    2.70
  -7  -6 -10   27.20    4.20
   7  -6  10   30.90    4.70
  -7   6 -10   35.20    3.80
  -7   6 -10   22.10    5.40
  -8  -6 -10    7.50    2.90
   8  -6  10    7.40    2.80
  -8   6 -10    3.40    5.70
   9  -6  10    0.60    2.20
  -9  -6 -10    3.90    2.80
  -9   6 -10   -1.10    2.90
  10  -6  10   12.60    3.80
 -10  -6 -10   11.60    3.30
   9  -7 -10    6.60    2.70
   9   7 -10    1.10    2.90
   8  -7 -10    2.00    2.30
   8   7 -10    2.80    2.20
   8   7 -10   -1.60    2.50
  -8   7  10    0.00    2.50
  -7  -7  10    5.10    3.30
   7  -7 -10   -0.10    2.20
   7   7 -10   -2.90    2.60
  -7   7  10    0.80    2.80
   6  -7 -10   -1.00    2.00
  -6   7  10   -3.40    1.70
   6   7 -10    0.80    2.40
   5  -7 -10    8.40    2.90
  -5   7  10    7.30    3.00
   5   7 -10    6.30    2.80
   5   7 -10    5.40    2.80
   4  -7 -10    3.10    2.10
   4  -7 -10    3.90    2.40
  -4   7  10    3.90    2.20
   4   7 -10   -1.30    2.20
   4   7 -10    0.90    2.10
   3  -7 -10    2.50    1.90
   3  -7 -10    5.00    2.10
  -3   7  10    4.00    2.40
   3   7 -10    0.80    2.10
  -3   7  10   -3.30    1.80
   3   7 -10    1.30    2.40
   2  -7 -10   -1.40    1.60
  -2  -7  10   -3.80    1.80
   2  -7 -10    0.40    1.90
   2   7 -10    1.60    2.50
  -2   7  10    2.00    2.00
   2   7 -10   -1.90    2.00
   1  -7 -10    1.10    1.60
   1  -7 -10   -1.90    1.70
  -1  -7  10   -0.90    2.30
   1   7 -10    0.60    2.00
   1   7 -10    0.30    2.50
   0  -7  10    2.00    2.20
   0  -7 -10    0.80    1.80
   0   7 -10   -3.40    2.20
   0   7 -10    1.20    2.10
   1  -7  10   -2.00    1.90
  -1  -7 -10   -0.20    1.90
  -1   7 -10    2.10    2.60
  -1   7 -10   -0.70    1.80
   2  -7  10    3.80    2.50
  -2  -7 -10    1.70    2.10
  -2   7 -10    3.10    1.90
  -2   7 -10    3.70    3.00
   3  -7  10    3.70    2.50
  -3  -7 -10    5.60    2.50
  -3  -7 -10    3.50    2.70
  -3   7 -10    5.60    3.40
   4  -7  10   20.90    3.60
  -4  -7 -10   19.40    3.00
  -4   7 -10   18.80    4.40
   5  -7  10   11.30    3.20
  -5  -7 -10   16.70    4.50
  -5   7 -10    9.20    3.70
   6  -7  10    0.30    2.60
  -6  -7 -10    1.40    2.40
  -6   7 -10   -1.60    2.80
   7  -7  10    7.70    3.30
  -7  -7 -10    4.10    2.80
  -7   7 -10    6.10    3.60
   8  -7  10   -3.40    2.60
  -8  -7 -10    4.30    2.90
  -8   7 -10   -2.00    2.70
   6  -8 -10    6.50    2.60
  -6   8  10    2.10    2.40
   6   8 -10    2.80    2.90
   6   8 -10    7.10    3.00
   5  -8 -10   20.10    3.80
   5   8 -10   19.60    3.90
  -5   8  10   22.40    7.20
   5   8 -10   16.50    3.90
   4  -8 -10   21.60    3.70
   4   8 -10   19.10    4.10
   4   8 -10   21.60    3.90
  -4   8  10   29.20    4.90
   3  -8 -10   24.30    3.90
  -3   8  10   28.60    4.50
   3   8 -10   22.40    4.50
  -2  -8  10   30.00    4.80
   2  -8 -10   43.20    5.30
   2   8 -10   36.40    5.40
  -2   8  10   34.20    4.60
   2   8 -10   35.00    4.70
   1  -8 -10   18.00    3.80
  -1  -8  10   18.00    3.90
   1  -8 -10   33.30    5.00
   1   8 -10   23.90    3.70
   1   8 -10   21.40    4.50
   0  -8 -10   35.70    4.30
   0  -8  10   45.20    5.90
   0   8 -10   38.20    5.60
   1  -8  10   16.70    3.60
  -1   8 -10   25.10    5.00
   2  -8  10   23.60    4.10
  -2   8 -10   13.80    3.90
   3  -8  10   12.10    3.60
   4  -8  10    0.20    2.80
  -4   8 -10    1.60    2.90
   5  -8  10    5.80    3.40
  -5   8 -10   10.80    4.10
   6  -8  10   10.80    3.70
  -6  -8 -10    5.20    2.70
  14   0 -11    3.40    2.90
 -14   0  11   -1.00    3.10
 -13   0  11    2.20    2.50
 -12   0  11   -0.60    2.10
  12   0 -11   -2.20    2.10
[truncated: 103,571 more chars]
