# Supplementary material for: Synthesis, crystal structure, stereochemical and Hirshfeld surface analysis of trans-di­aqua­bis­(1-phenyl­propane-1,2-di­amine-κ2 N,N′)nickel(II) dichloride dihydrate
Source: Acta Crystallogr E Crystallogr Commun. 2023 Sep 29;79(Pt 10):967–71. doi: 10.1107/S2056989023008538 (PMC10561215; doi:10.1107/S2056989023008538)
Supplement: Supplementary file 2 [file e-79-00967-Isup3.hkl]

data_I                                                                          
_shelx_title ' DRKR_RANSP_02082022_0m_a.res in P2(1)/c'                         
_shelx_refln_list_code          4                                               
_shelx_F_calc_maximum      120.58                                               
_exptl_crystal_F_000       524.00                                               
_reflns_d_resolution_high  0.7099                                               
                                                                                
loop_                                                                           
 _space_group_symop_operation_xyz                                               
 'x, y, z'                                                                      
 '-x, y+1/2, -z+1/2'                                                            
 '-x, -y, -z'                                                                   
 'x, -y-1/2, z-1/2'                                                             
                                                                                
_cell_length_a    12.1130                                                       
_cell_length_b     7.3062                                                       
_cell_length_c    14.0441                                                       
_cell_angle_alpha  90.000                                                       
_cell_angle_beta   91.589                                                       
_cell_angle_gamma  90.000                                                       
                                                                                
_shelx_F_squared_multiplier     1.000                                           
                                                                                
loop_                                                                           
 _refln_index_h                                                                 
 _refln_index_k                                                                 
 _refln_index_l                                                                 
 _refln_F_squared_calc                                                          
 _refln_F_squared_meas                                                          
 _refln_F_squared_sigma                                                         
 _refln_observed_status                                                         
   3   0   0       2026.16       2057.97        20.47 o                         
   4   0   0       5094.76       5108.27        81.21 o                         
   5   0   0        888.87        790.82        10.84 o                         
   6   0   0       3220.24       3002.01        44.01 o                         
   7   0   0        648.53        624.39        10.49 o                         
   8   0   0       1385.36       1515.96        14.04 o                         
   9   0   0       2082.64       2069.72        21.32 o                         
  10   0   0       2600.28       2447.74        22.15 o                         
  11   0   0        263.24        298.38         9.51 o                         
  12   0   0        226.84        219.32         6.19 o                         
  13   0   0         83.48        105.56         9.23 o                         
  14   0   0        193.75        208.09         8.18 o                         
  15   0   0         60.43         63.69         5.37 o                         
  16   0   0         43.99         61.94         7.22 o                         
  17   0   0          5.77          2.66         7.83 o                         
   2   1   0       1415.96       1555.50        11.51 o                         
   3   1   0        547.91        582.07         7.30 o                         
   4   1   0         56.07         68.75         1.69 o                         
   5   1   0        557.07        492.40         4.85 o                         
   6   1   0        359.94        336.67         4.11 o                         
   7   1   0         15.40         16.50         1.12 o                         
   8   1   0         11.40         20.51         1.24 o                         
   9   1   0          0.27          7.88         0.99 o                         
  10   1   0         84.38         74.10         2.24 o                         
  11   1   0        131.49        112.67         3.06 o                         
  12   1   0          1.32          2.55         1.08 o                         
  13   1   0         18.50         20.14         1.85 o                         
  14   1   0          7.52          4.96         1.73 o                         
  15   1   0          3.68          4.35         1.80 o                         
  16   1   0          0.00          0.54         1.84 o                         
   0   2   0       1943.06       2208.08        14.91 o                         
   1   2   0       5786.11       6334.39        33.48 o                         
   3   2   0       8194.67       8342.24        62.71 o                         
   4   2   0       2202.23       2213.84        16.93 o                         
   5   2   0       5780.48       5721.69        39.43 o                         
   6   2   0       2569.78       2435.10        69.24 o                         
   7   2   0       4366.27       4251.74        31.71 o                         
   8   2   0       2630.47       2546.86        17.32 o                         
   9   2   0       1565.25       1605.50        11.95 o                         
  10   2   0        127.97        126.87         2.85 o                         
  11   2   0        297.25        307.00         4.98 o                         
  12   2   0        290.42        322.97         5.63 o                         
  13   2   0         76.13         94.18         3.76 o                         
  14   2   0         55.66         61.97         3.35 o                         
  15   2   0         48.91         36.62         2.90 o                         
  16   2   0         27.23         28.05         3.54 o                         
   1   3   0       1170.07       1254.75         5.94 o                         
   2   3   0       1881.59       1864.30         8.22 o                         
   3   3   0       1745.33       1828.87        12.24 o                         
   4   3   0          1.13          5.89         1.23 o                         
   5   3   0         35.93         25.23         1.31 o                         
   6   3   0          0.54          2.08         0.56 o                         
   7   3   0        406.91        439.48         5.94 o                         
   8   3   0        391.89        428.21         8.09 o                         
   9   3   0          0.70          9.90         1.77 o                         
  10   3   0          9.42         10.38         1.79 o                         
  11   3   0          3.07          8.93         1.64 o                         
  12   3   0          0.83          2.25         1.52 o                         
  13   3   0          0.36         -0.75         1.62 o                         
  14   3   0          1.78         -2.01         2.01 o                         
  15   3   0          0.24         -1.05         1.93 o                         
  16   3   0          0.00          0.94         6.49 o                         
   0   4   0       5271.14       5095.24        30.98 o                         
   1   4   0       4952.52       4939.82        20.62 o                         
   2   4   0       2550.93       2608.13        11.91 o                         
   3   4   0       4753.34       4893.58        21.87 o                         
   4   4   0       3219.93       3181.78        20.30 o                         
   5   4   0       1851.67       1767.95        14.64 o                         
   6   4   0       1199.68       1210.93        12.19 o                         
   7   4   0       1305.19       1273.17        13.98 o                         
   8   4   0        131.30        110.39         3.38 o                         
   9   4   0        468.49        493.58         7.75 o                         
  10   4   0        411.31        481.28         9.49 o                         
  11   4   0        430.58        467.40        10.09 o                         
  12   4   0        256.57        247.06         5.55 o                         
  13   4   0        152.59        143.67         6.54 o                         
  14   4   0         54.81         63.17         5.14 o                         
  15   4   0         29.60         32.07         3.15 o                         
   1   5   0          0.57          1.10         0.37 o                         
   2   5   0        139.00        121.70         1.83 o                         
   3   5   0         58.25         61.85         1.47 o                         
   4   5   0          6.25          4.54         0.89 o                         
   5   5   0         54.07         57.17         2.56 o                         
   6   5   0        122.39        108.57         3.68 o                         
   7   5   0         26.71         25.67         5.49 o                         
   8   5   0          2.27          0.92         1.36 o                         
   9   5   0          0.01          0.96         2.04 o                         
  10   5   0          4.30          4.67         1.85 o                         
  11   5   0          2.90          0.50         1.31 o                         
  12   5   0          0.04          0.46         1.56 o                         
  13   5   0          0.01         -0.04         1.43 o                         
  14   5   0          2.68          0.38         1.63 o                         
   0   6   0        554.90        464.51         6.59 o                         
   1   6   0        685.81        651.28         5.20 o                         
   2   6   0       1566.01       1701.64        10.27 o                         
   3   6   0       1127.68       1236.54         9.58 o                         
   4   6   0       1852.93       1616.04        15.70 o                         
   5   6   0       1725.62       1587.93        16.08 o                         
   6   6   0        812.93        860.00        13.94 o                         
   7   6   0        529.40        641.64        11.50 o                         
   8   6   0        353.14        344.88         9.65 o                         
   9   6   0        142.96        137.57         5.75 o                         
  10   6   0        113.97        101.71         4.05 o                         
  11   6   0         94.70        106.24         4.43 o                         
  12   6   0         65.64         84.43         4.79 o                         
  13   6   0         42.71         33.60         4.05 o                         
   1   7   0         10.65         30.04         1.92 o                         
   2   7   0          0.11          0.80         1.06 o                         
   3   7   0          0.08          5.09         0.96 o                         
   4   7   0          0.41         -1.13         1.13 o                         
   5   7   0         14.16          1.70         1.19 o                         
   6   7   0          1.18         -0.97         1.32 o                         
   7   7   0          0.03          2.07         1.65 o                         
   8   7   0         17.74          5.06         2.09 o                         
   9   7   0         12.47          6.56         2.06 o                         
  10   7   0         16.96         22.08         4.13 o                         
  11   7   0         13.56         14.95         2.75 o                         
  12   7   0          0.12          4.52         3.22 o                         
   0   8   0        730.17        770.19        23.73 o                         
   1   8   0        505.00        495.55         8.67 o                         
   2   8   0        500.04        454.41         8.22 o                         
   3   8   0        410.48        388.83         7.30 o                         
   4   8   0        268.48        314.39         6.34 o                         
   5   8   0        270.97        276.48         7.34 o                         
   6   8   0        148.14        119.71         5.30 o                         
   7   8   0        169.36        170.88         6.50 o                         
   8   8   0        109.26        129.47         7.30 o                         
   9   8   0         74.71         89.11         5.47 o                         
  10   8   0         81.56         89.04        11.05 o                         
   1   9   0          5.44          3.73         1.64 o                         
   2   9   0         30.02         26.48         2.57 o                         
   3   9   0         15.16         15.26         2.34 o                         
   4   9   0         11.66          0.62         2.50 o                         
   5   9   0          0.57          0.56         1.69 o                         
   6   9   0          0.21         -1.52         1.52 o                         
   7   9   0          1.25         -0.82         1.93 o                         
   8   9   0          0.97         -1.28         4.88 o                         
   0  10   0        134.13        179.96         8.81 o                         
   1  10   0        123.34        141.50         6.42 o                         
   2  10   0        107.41         84.71         5.77 o                         
   3  10   0         80.42         61.95         7.89 o                         
   4  10   0         79.89        100.07        14.99 o                         
 -16   1   1         16.08         18.95         2.40 o                         
 -15   1   1         49.50         45.43         3.33 o                         
 -14   1   1         67.17         78.72         3.33 o                         
 -13   1   1        104.54        117.05         3.69 o                         
 -12   1   1         49.14         58.50         2.63 o                         
 -11   1   1        111.36        116.63         3.16 o                         
 -10   1   1        649.83        616.32         6.88 o                         
  -9   1   1        231.11        226.01         3.76 o                         
  -8   1   1        757.39        788.99         7.27 o                         
  -7   1   1        389.09        365.00         4.29 o                         
  -6   1   1         54.91         40.48         1.30 o                         
  -5   1   1       1049.16        994.86         9.01 o                         
  -4   1   1        275.20        336.61         3.65 o                         
  -3   1   1          6.15         12.44         1.20 o                         
  -2   1   1          5.33          4.50         0.31 o                         
   0   1   1       3433.61       3804.08        56.41 o                         
   1   1   1       2458.08       2392.73        10.05 o                         
   2   1   1         89.29         76.27         1.35 o                         
   3   1   1        211.90        212.38         4.26 o                         
   4   1   1         83.32         53.66         1.94 o                         
   5   1   1        142.15        142.53         2.12 o                         
   6   1   1        209.21        150.71         2.41 o                         
   7   1   1        249.88        242.68         3.68 o                         
   8   1   1       1102.46       1153.13         9.33 o                         
   9   1   1        625.29        632.64         6.21 o                         
  10   1   1        222.20        218.94         3.87 o                         
  11   1   1        120.43        142.27         4.59 o                         
  12   1   1          6.48          3.06         1.12 o                         
  13   1   1         56.20         60.80         3.42 o                         
  14   1   1         19.47         17.85         2.04 o                         
  15   1   1         30.74         22.96         3.27 o                         
  16   1   1         19.36         12.62         2.42 o                         
 -16   2   1          0.16         -0.15         2.22 o                         
 -15   2   1          8.77          3.07         2.01 o                         
 -14   2   1         13.39         10.96         1.48 o                         
 -13   2   1          1.51          3.69         1.32 o                         
 -12   2   1         17.75         18.12         1.60 o                         
 -11   2   1         85.21         80.32         3.35 o                         
 -10   2   1         17.34         27.24         2.12 o                         
  -9   2   1         23.69         21.32         1.50 o                         
  -8   2   1         17.40         27.87         1.98 o                         
  -7   2   1         56.41         69.24         2.06 o                         
  -6   2   1         36.51         38.07         3.48 o                         
  -5   2   1         74.13        125.42         3.09 o                         
  -4   2   1        489.82        530.10         8.43 o                         
  -3   2   1        679.11        561.53         8.91 o                         
  -2   2   1       1960.71       1964.79        11.36 o                         
  -1   2   1       1628.79       1717.19         8.47 o                         
   0   2   1        574.48        521.30         2.47 o                         
   1   2   1       2779.04       3005.51        11.92 o                         
   2   2   1        563.09        616.27         5.40 o                         
   3   2   1        519.09        521.86         4.74 o                         
   4   2   1         13.19          6.69         0.68 o                         
   5   2   1          5.57         23.52         1.27 o                         
   6   2   1          0.53         17.20         1.40 o                         
   7   2   1        514.69        556.22         6.72 o                         
   8   2   1        177.39        217.00         4.55 o                         
   9   2   1          1.85         23.99         1.79 o                         
  10   2   1         61.10         56.38         2.30 o                         
  11   2   1        117.98        111.08         3.02 o                         
  12   2   1          0.06          5.71         1.44 o                         
  13   2   1         18.96         15.61         1.56 o                         
  14   2   1          1.23          0.55         1.45 o                         
  15   2   1          2.46          2.27         2.65 o                         
  16   2   1          1.44          2.61         3.06 o                         
 -16   3   1         18.65         13.30         3.27 o                         
 -15   3   1         12.09         11.75         2.67 o                         
 -14   3   1         10.74         11.40         2.39 o                         
 -13   3   1        137.48        150.94         6.82 o                         
 -12   3   1        154.85        162.04         5.93 o                         
 -11   3   1        181.90        184.78         4.98 o                         
 -10   3   1        110.35        121.09         3.85 o                         
  -9   3   1        135.66        153.30         3.98 o                         
  -8   3   1        199.28        206.27         4.04 o                         
  -7   3   1        337.41        346.35         6.16 o                         
  -6   3   1        354.38        376.15         5.42 o                         
  -5   3   1        178.48        134.67         2.99 o                         
  -4   3   1         78.73         73.12         1.88 o                         
  -3   3   1       1409.24       1493.12         9.47 o                         
  -2   3   1        844.14        859.98         7.09 o                         
  -1   3   1       2124.57       2123.82        10.22 o                         
   0   3   1         84.48         81.69         1.01 o                         
   1   3   1        460.62        507.19         3.68 o                         
   2   3   1        933.75        957.75         6.05 o                         
   3   3   1        106.19        115.90         2.92 o                         
   4   3   1        918.11        918.86         7.77 o                         
   5   3   1         13.42         13.63         1.07 o                         
   6   3   1        271.57        292.91         4.07 o                         
   7   3   1        254.64        261.90         4.52 o                         
   8   3   1        368.53        372.42         5.76 o                         
   9   3   1          6.34         15.31         1.90 o                         
  10   3   1         33.90         41.78         4.66 o                         
  11   3   1        106.81         98.98         4.47 o                         
  12   3   1        148.11        150.08         5.80 o                         
  13   3   1         34.68         39.05        10.17 o                         
  14   3   1         37.81         50.52         6.63 o                         
  15   3   1          8.05          6.20         3.24 o                         
  16   3   1         24.14         13.25         7.36 o                         
 -15   4   1          3.21          0.29         2.18 o                         
 -14   4   1          6.11         11.68         2.94 o                         
 -13   4   1          0.03          1.56         1.65 o                         
 -12   4   1         10.00         14.01         1.80 o                         
 -11   4   1          0.91         10.53         1.59 o                         
 -10   4   1          1.41          6.87         1.35 o                         
  -9   4   1          9.60         11.89         1.34 o                         
  -8   4   1          2.95          4.49         1.11 o                         
  -7   4   1         82.10         84.69         4.54 o                         
  -6   4   1         68.67         70.75         2.59 o                         
  -5   4   1          1.11         -0.25         0.62 o                         
  -4   4   1          0.01          3.20         0.80 o                         
  -3   4   1          0.22         15.33         1.55 o                         
  -2   4   1          2.01         12.04         1.14 o                         
  -1   4   1         25.58         23.66         1.04 o                         
   0   4   1         11.50         22.09         0.74 o                         
   1   4   1         59.78         58.17         1.35 o                         
   2   4   1        593.91        672.06         4.37 o                         
   3   4   1         38.66         44.49         1.86 o                         
   4   4   1         26.09         42.51         1.69 o                         
   5   4   1        115.94         89.23         2.44 o                         
   6   4   1         63.76         62.55         2.49 o                         
   7   4   1        207.38        215.55         5.70 o                         
   8   4   1         62.96         43.37         4.62 o                         
   9   4   1         44.89         54.45         3.74 o                         
  10   4   1          1.77         12.27         2.10 o                         
  11   4   1          0.86         11.41         2.18 o                         
  12   4   1          7.49          6.82         1.56 o                         
  13   4   1          3.67          5.86         1.77 o                         
  14   4   1          0.43          0.71         2.25 o                         
  15   4   1          8.96          0.97         2.59 o                         
 -14   5   1         29.83         23.11         2.24 o                         
 -13   5   1          6.66         -0.38         1.35 o                         
 -12   5   1         66.66         63.60         3.74 o                         
 -11   5   1         64.11         87.49         3.95 o                         
 -10   5   1         96.49        109.86         4.09 o                         
  -9   5   1         56.60         46.07         4.85 o                         
  -8   5   1        233.15        222.92         5.00 o                         
  -7   5   1         33.64         46.71         3.22 o                         
  -6   5   1        373.19        419.23         7.14 o                         
  -5   5   1        314.82        313.81         6.42 o                         
  -4   5   1        833.76        788.24         8.38 o                         
  -3   5   1        480.33        487.74         4.55 o                         
  -2   5   1          8.35         21.55         0.97 o                         
  -1   5   1         17.65         14.72         0.85 o                         
   0   5   1         13.81         13.01         0.87 o                         
   1   5   1         33.05         27.95         0.96 o                         
   2   5   1        172.16        204.88         2.50 o                         
   3   5   1        179.56        191.04         2.85 o                         
   4   5   1        587.92        522.84         5.33 o                         
   5   5   1        262.54        255.75         7.14 o                         
   6   5   1        630.28        734.85         9.82 o                         
   7   5   1         42.48         48.29         3.39 o                         
   8   5   1          5.33          8.02         1.94 o                         
   9   5   1         23.91         11.49         2.16 o                         
  10   5   1         42.15         53.73         4.11 o                         
  11   5   1         48.95         87.07         5.03 o                         
  12   5   1         55.20         45.07         3.32 o                         
  13   5   1         44.17         18.70         2.74 o                         
  14   5   1         23.38         11.23         2.37 o                         
 -13   6   1          0.19         -1.78         1.78 o                         
 -12   6   1          2.33          8.03         2.15 o                         
 -11   6   1          9.66          5.74         1.78 o                         
 -10   6   1         13.03         21.84         2.19 o                         
  -9   6   1         32.84         53.08         4.07 o                         
  -8   6   1          3.85          2.48         1.66 o                         
  -7   6   1         20.89         16.53         2.41 o                         
  -6   6   1          0.42          4.32         1.66 o                         
  -5   6   1          0.01          6.12         1.39 o                         
  -4   6   1         19.86         25.08         1.85 o                         
  -3   6   1         40.41         31.96         1.43 o                         
  -2   6   1         21.69         24.58         1.27 o                         
  -1   6   1         21.18         24.41         1.40 o                         
   0   6   1         76.36         68.44         1.98 o                         
   1   6   1          0.06          1.60         0.60 o                         
   2   6   1          3.69         11.05         0.84 o                         
   3   6   1          0.08          3.90         0.72 o                         
   4   6   1          0.18          7.72         1.02 o                         
   5   6   1          9.26         20.12         1.62 o                         
   6   6   1          0.51          8.52         1.31 o                         
   7   6   1         23.44         41.40         6.54 o                         
   8   6   1          2.61          6.02         1.92 o                         
   9   6   1          4.71          7.44         2.76 o                         
  10   6   1         10.94         13.30         2.54 o                         
  11   6   1          0.07          3.34         2.04 o                         
  12   6   1          4.33          5.58         1.80 o                         
  13   6   1          0.13         -1.71         1.71 o                         
 -12   7   1         21.58         27.13         5.95 o                         
 -11   7   1         20.35          9.59         2.81 o                         
 -10   7   1         36.76         28.26         3.50 o                         
  -9   7   1         33.67         25.60         3.10 o                         
  -8   7   1         52.01         71.55         4.50 o                         
  -7   7   1         46.15         62.29         4.49 o                         
  -6   7   1        119.36        106.09         4.76 o                         
  -5   7   1        105.12         74.85         3.33 o                         
  -4   7   1         19.49         21.49         1.74 o                         
  -3   7   1        122.46        156.46         3.12 o                         
  -2   7   1         90.43        118.79         3.35 o                         
  -1   7   1         45.91         43.81         1.92 o                         
   0   7   1         61.59         32.74         1.67 o                         
   1   7   1         83.22         71.43         2.25 o                         
   2   7   1         56.86         80.23         2.06 o                         
   3   7   1        170.40        219.15         3.83 o                         
   4   7   1        112.24        116.34        10.55 o                         
   5   7   1         50.24         24.59         2.18 o                         
   6   7   1         15.68          9.81         2.00 o                         
   7   7   1          7.18         12.33         2.78 o                         
   8   7   1         16.13         27.19         2.99 o                         
   9   7   1         24.12         18.21         4.06 o                         
  10   7   1          7.79          3.18         2.03 o                         
  11   7   1         39.52         24.57         2.63 o                         
  12   7   1         23.28         19.60         3.96 o                         
 -10   8   1          1.03         -0.73         2.05 o                         
  -9   8   1          0.84         -1.79         2.38 o                         
  -8   8   1          0.41          3.02         2.64 o                         
  -7   8   1          0.05          0.72         1.94 o                         
  -6   8   1          0.10          6.75         2.68 o                         
  -5   8   1          5.84         10.75         2.04 o                         
  -4   8   1          6.66         -0.44         1.03 o                         
  -3   8   1         21.11         10.55         1.45 o                         
  -2   8   1         58.38         82.96         3.69 o                         
  -1   8   1         22.84         57.68         2.66 o                         
   0   8   1          0.24          2.18         1.24 o                         
   1   8   1         10.48         36.48         2.45 o                         
   2   8   1          6.29         17.70         2.03 o                         
   3   8   1         18.06          6.73         1.06 o                         
   4   8   1          1.21          1.52         1.12 o                         
   5   8   1          2.45          2.67         1.50 o                         
   6   8   1         11.05          1.21         1.58 o                         
   7   8   1          7.01          3.63         1.83 o                         
   8   8   1          1.45         10.50         2.63 o                         
   9   8   1          0.28          3.38         2.24 o                         
  10   8   1          6.30         16.09         3.33 o                         
  -8   9   1         34.50         22.68         3.98 o                         
  -7   9   1         36.90         14.42         2.69 o                         
  -6   9   1         41.27         33.86         4.09 o                         
  -5   9   1         47.66         75.48         6.28 o                         
  -4   9   1         19.37         30.98         3.44 o                         
  -3   9   1         14.87          1.97         1.61 o                         
  -2   9   1          6.08         -0.51         1.41 o                         
  -1   9   1         13.22         21.71         2.42 o                         
   0   9   1         33.72         65.26         3.70 o                         
   1   9   1         22.73         25.23         2.40 o                         
   2   9   1         17.05          3.74         1.48 o                         
   3   9   1         24.44          5.67         2.55 o                         
   4   9   1         10.60         23.95         5.89 o                         
   5   9   1         10.48         20.67         2.56 o                         
   6   9   1         27.76         17.04         2.84 o                         
   7   9   1         16.31          1.01         1.96 o                         
   8   9   1         16.98         10.72         6.62 o                         
  -3  10   1          0.34          5.75         3.21 o                         
  -2  10   1          0.97          3.88         3.21 o                         
  -1  10   1          0.25          2.24         1.89 o                         
   0  10   1          0.04         -0.23         1.72 o                         
   1  10   1          0.98          3.59         2.42 o                         
   2  10   1          0.01         -2.94         2.94 o                         
   3  10   1          0.87         -2.41         3.08 o                         
 -17   0   2          1.08         -0.10         4.75 o                         
 -16   0   2          5.60          7.73         3.26 o                         
 -15   0   2        122.59        142.01        13.85 o                         
 -14   0   2         79.54         65.57         5.32 o                         
 -13   0   2         83.07        105.13         5.73 o                         
 -12   0   2        199.40        216.27         6.20 o                         
 -11   0   2        239.76        256.37         6.40 o                         
 -10   0   2         67.64         52.64         3.19 o                         
  -9   0   2        333.65        291.22         6.18 o                         
  -8   0   2          7.42         18.58         2.36 o                         
  -7   0   2         81.96         78.05         5.82 o                         
  -6   0   2         49.96         58.42         2.79 o                         
  -5   0   2        547.37        534.35         6.90 o                         
  -4   0   2          2.96          9.63         0.91 o                         
  -3   0   2         17.26         10.56         0.85 o                         
  -2   0   2       3763.80       3753.43        22.07 o                         
  -1   0   2       1244.71       1046.02         6.19 o                         
   2   0   2       1239.12       1370.59        11.90 o                         
   3   0   2       4897.90       5093.32        87.59 o                         
   4   0   2       1070.59        856.26         7.85 o                         
   5   0   2        292.25        256.17         4.43 o                         
   6   0   2        115.85         78.91         3.23 o                         
   7   0   2        493.56        455.60        10.37 o                         
   8   0   2        236.14        235.36         6.07 o                         
   9   0   2        991.72       1025.35        15.92 o                         
  10   0   2        721.45        679.34        12.42 o                         
  11   0   2         27.72         32.46         3.41 o                         
  12   0   2         21.22         29.95         2.80 o                         
  13   0   2        129.80        125.18        12.98 o                         
  14   0   2         22.13         23.26         4.55 o                         
  15   0   2         22.38          9.68         3.02 o                         
  16   0   2         48.50         67.24         5.98 o                         
 -16   1   2         18.23         16.11         2.41 o                         
 -15   1   2          3.06          4.01         1.79 o                         
 -14   1   2         19.50         25.24         2.78 o                         
 -13   1   2          8.68         11.82         1.63 o                         
 -12   1   2          6.93         14.58         1.87 o                         
 -11   1   2          3.35          7.82         1.22 o                         
 -10   1   2        127.48        140.36         3.63 o                         
  -9   1   2         13.28         26.00         1.54 o                         
  -8   1   2         25.27         34.64         1.57 o                         
  -7   1   2         63.15         72.78         1.96 o                         
  -6   1   2       1500.00       1469.90        10.44 o                         
  -5   1   2       1039.57       1135.90         7.63 o                         
  -4   1   2       2472.33       2285.26        16.80 o                         
  -3   1   2       3090.94       2821.81        15.05 o                         
  -2   1   2       1602.75       1609.30         9.98 o                         
  -1   1   2         44.23         25.76         0.47 o                         
   0   1   2       1057.54       1082.89         8.46 o                         
   2   1   2       2491.94       2537.23        14.54 o                         
   3   1   2        699.97        606.33         5.57 o                         
   4   1   2       1637.07       1565.57        15.30 o                         
   5   1   2         21.42         26.69         1.05 o                         
   6   1   2         67.88         80.56         3.00 o                         
   7   1   2        361.41        333.82         4.10 o                         
   8   1   2        139.58        192.39         4.65 o                         
   9   1   2          0.16         12.31         1.29 o                         
  10   1   2        105.82        119.35         2.91 o                         
  11   1   2        249.85        240.82         5.10 o                         
  12   1   2         36.35         22.23         2.09 o                         
  13   1   2          5.83          9.08         1.76 o                         
  14   1   2          3.25          1.22         1.43 o                         
  15   1   2          8.10          8.10         2.44 o                         
  16   1   2          9.93          9.87         2.15 o                         
 -16   2   2          8.72          1.79         2.75 o                         
 -15   2   2          5.52          3.35         2.12 o                         
 -14   2   2         69.12         70.48         3.07 o                         
 -13   2   2         57.19         68.85         3.57 o                         
 -12   2   2         20.68         22.16         2.06 o                         
 -11   2   2        121.61        116.74         3.46 o                         
 -10   2   2         47.48         54.43         2.48 o                         
  -9   2   2         95.81        116.65         3.17 o                         
  -8   2   2        201.42        227.05         3.86 o                         
  -7   2   2        386.21        399.85         5.17 o                         
  -6   2   2        820.15        695.45         6.34 o                         
  -5   2   2        696.72        675.23         5.86 o                         
  -4   2   2       1045.07       1217.20         7.90 o                         
  -3   2   2         57.89         74.83         2.08 o                         
  -2   2   2        704.92        629.47         4.78 o                         
  -1   2   2        204.94        264.50         2.31 o                         
   0   2   2         61.60        107.05         1.41 o                         
   1   2   2        102.07        142.43         1.25 o                         
   2   2   2        498.63        541.22         3.95 o                         
   3   2   2        345.23        321.34         2.92 o                         
   4   2   2        760.40        724.86         8.09 o                         
   5   2   2       1375.73       1423.92        12.80 o                         
   6   2   2        602.63        555.86         7.16 o                         
   7   2   2        837.01        790.84         8.41 o                         
   8   2   2       1194.57       1184.19        11.79 o                         
   9   2   2        256.79        295.31         6.70 o                         
  10   2   2         33.47         33.30         2.27 o                         
  11   2   2         34.79         28.63         2.42 o                         
  12   2   2         88.67         99.41         5.71 o                         
  13   2   2          4.57          7.40         1.59 o                         
  14   2   2         23.49         19.59         2.49 o                         
  15   2   2         58.85         63.60         5.86 o                         
  16   2   2         16.06          9.28         2.65 o                         
 -16   3   2          0.73          0.45         2.16 o                         
 -15   3   2         20.71         14.15         2.85 o                         
 -14   3   2         10.08          9.22         2.35 o                         
 -13   3   2          7.05         11.96         2.28 o                         
 -12   3   2          1.81          9.08         2.10 o                         
 -11   3   2         21.68         42.62         3.58 o                         
 -10   3   2         71.48         75.35         3.84 o                         
  -9   3   2         18.10         30.46         3.21 o                         
  -8   3   2          0.53          7.01         1.25 o                         
  -7   3   2         36.31         53.53         1.87 o                         
  -6   3   2          0.11         10.49         1.25 o                         
  -5   3   2         35.76         68.86         2.24 o                         
  -4   3   2        264.64        253.44         3.13 o                         
  -3   3   2       1366.19       1259.28         8.47 o                         
  -2   3   2        182.90        230.19         2.45 o                         
  -1   3   2        165.38        111.05         1.52 o                         
   0   3   2        282.72        334.12         2.26 o                         
   1   3   2        430.89        507.88         3.16 o                         
   2   3   2        105.00        157.13         1.77 o                         
   3   3   2        614.20        625.29         5.81 o                         
   4   3   2        404.53        403.59         5.00 o                         
   5   3   2          4.85          6.56         0.79 o                         
   6   3   2        289.21        261.86         5.07 o                         
   7   3   2        500.91        506.18         6.60 o                         
   8   3   2        111.66        122.66         3.74 o                         
   9   3   2         39.05         55.89         3.24 o                         
  10   3   2         11.17         18.84         2.46 o                         
  11   3   2          5.87         16.13         2.32 o                         
  12   3   2          0.71          8.37         3.75 o                         
  13   3   2          1.66          4.74         2.69 o                         
  14   3   2         12.27          6.87         2.30 o                         
  15   3   2          1.01         -2.03         2.03 o                         
  16   3   2          0.71          6.86         2.80 o                         
 -15   4   2         10.29          9.12         2.17 o                         
 -14   4   2          5.19          4.12         1.69 o                         
 -13   4   2         34.59         23.14         2.27 o                         
 -12   4   2        119.14        114.06         3.36 o                         
 -11   4   2        135.10        152.98         3.96 o                         
 -10   4   2         60.41         67.69         2.51 o                         
  -9   4   2        242.99        243.44         4.33 o                         
  -8   4   2         68.57         69.29         2.01 o                         
  -7   4   2          1.83          6.82         1.22 o                         
  -6   4   2         29.60         41.05         1.57 o                         
  -5   4   2         46.65         36.08         2.40 o                         
  -4   4   2        281.17        247.77         3.30 o                         
  -3   4   2        614.56        633.45         5.00 o                         
  -2   4   2        544.89        591.19         4.69 o                         
  -1   4   2        309.20        344.84         3.20 o                         
   0   4   2        437.24        436.10         3.87 o                         
   1   4   2        432.08        472.96         4.31 o                         
   2   4   2        637.14        651.76         4.30 o                         
   3   4   2        370.36        367.73         3.76 o                         
   4   4   2        125.25        133.78         3.26 o                         
   5   4   2         94.28        105.20         2.74 o                         
   6   4   2        258.13        288.46         4.60 o                         
   7   4   2        248.64        252.61         6.03 o                         
   8   4   2          1.78          3.60         1.72 o                         
   9   4   2          6.39          9.34         1.98 o                         
  10   4   2        238.33        293.05         7.16 o                         
  11   4   2        100.03        100.68         8.97 o                         
  12   4   2        136.99        115.50         5.16 o                         
  13   4   2         97.64         90.21         5.43 o                         
  14   4   2         41.70         36.71         3.50 o                         
  15   4   2         15.23         21.22         2.60 o                         
 -14   5   2          1.42         -0.93         1.43 o                         
 -13   5   2          2.61         -1.20         1.20 o                         
 -12   5   2          0.16          2.95         1.28 o                         
 -11   5   2          4.04          3.19         1.46 o                         
 -10   5   2          0.13          5.16         1.39 o                         
  -9   5   2         24.03         21.65         2.14 o                         
  -8   5   2         41.24         59.21         7.05 o                         
  -7   5   2         50.00         55.09         3.59 o                         
  -6   5   2         12.69         24.43         2.10 o                         
  -5   5   2          0.23          2.53         1.03 o                         
  -4   5   2          0.68         10.82         1.27 o                         
  -3   5   2         11.40         29.73         1.54 o                         
  -2   5   2        155.13        156.89         2.45 o                         
  -1   5   2          2.29          4.37         0.59 o                         
   0   5   2          4.80          4.72         0.62 o                         
   1   5   2          2.29          4.88         0.67 o                         
   2   5   2         16.96         11.94         0.77 o                         
   3   5   2        268.28        286.59         3.05 o                         
   4   5   2         52.14         71.78         2.19 o                         
   5   5   2        151.30        151.82         4.67 o                         
   6   5   2         52.37         38.25         2.66 o                         
   7   5   2         18.54         24.07         2.55 o                         
   8   5   2         74.71         41.61         4.50 o                         
   9   5   2         17.00         23.20         2.86 o                         
  10   5   2         17.73         18.01         2.69 o                         
  11   5   2          0.08          4.66         2.03 o                         
  12   5   2          4.03          3.99         2.20 o                         
  13   5   2          4.57          9.89         3.25 o                         
  14   5   2          3.00          1.20         1.97 o                         
 -13   6   2          5.76          2.36         2.32 o                         
 -12   6   2          0.40          0.85         1.76 o                         
 -11   6   2         20.62         23.90         3.14 o                         
 -10   6   2         37.24         22.36         2.97 o                         
  -9   6   2         44.44         41.78         3.76 o                         
  -8   6   2         83.60         81.43         4.74 o                         
  -7   6   2        192.24        221.63         6.85 o                         
  -6   6   2        108.03        118.38         7.30 o                         
  -5   6   2        121.95        102.95         4.09 o                         
  -4   6   2        252.49        223.48         3.83 o                         
  -3   6   2         12.48         29.23         1.49 o                         
  -2   6   2         25.63         53.19         1.50 o                         
  -1   6   2         18.62         20.44         1.49 o                         
   0   6   2          1.49          3.60         0.84 o                         
   1   6   2         18.91         21.03         1.14 o                         
   2   6   2         85.88        132.96         2.86 o                         
   3   6   2        197.41        228.66         4.25 o                         
   4   6   2        239.28        194.30         3.82 o                         
   5   6   2        545.45        443.34         6.15 o                         
   6   6   2        114.28        152.63         4.50 o                         
   7   6   2         33.96         55.95         3.82 o                         
   8   6   2         76.49         75.34         5.10 o                         
   9   6   2         23.62          7.59         2.06 o                         
  10   6   2         16.02         19.63         3.57 o                         
  11   6   2         41.46         49.25         7.91 o                         
  12   6   2         45.43         53.64         7.16 o                         
  13   6   2         21.72         11.73         2.31 o                         
 -12   7   2          0.80          1.39         2.86 o                         
 -11   7   2          0.28          2.19         2.12 o                         
 -10   7   2         11.13         18.01         2.99 o                         
  -9   7   2          2.92          3.46         1.94 o                         
  -8   7   2         17.27         15.28         2.63 o                         
  -7   7   2         10.05         11.07         2.20 o                         
  -6   7   2          0.03          3.72         1.58 o                         
  -5   7   2         16.14         11.35         1.71 o                         
  -4   7   2         54.69         61.40         2.96 o                         
  -3   7   2          6.81         24.43         1.66 o                         
  -2   7   2         27.08         15.53         1.36 o                         
  -1   7   2          0.01          1.21         1.01 o                         
   0   7   2          0.01          3.29         0.85 o                         
   1   7   2          1.61         14.83         1.52 o                         
   2   7   2          0.40          3.93         0.79 o                         
   3   7   2          0.51          8.28         0.87 o                         
   4   7   2         13.00          7.20         1.04 o                         
   5   7   2          0.64          3.81         1.06 o                         
   6   7   2          1.69          0.23         1.01 o                         
   7   7   2          0.51          0.91         1.12 o                         
   8   7   2          6.58         -0.36         1.31 o                         
   9   7   2         12.66         14.19         2.57 o                         
  10   7   2         10.98         12.71         3.75 o                         
  11   7   2         21.80         20.27         3.08 o                         
  12   7   2          2.14         -1.80         2.38 o                         
 -10   8   2         13.50         11.06         3.82 o                         
  -9   8   2         22.18         24.11         3.05 o                         
  -8   8   2          8.08          3.81         3.52 o                         
  -7   8   2         35.43         28.33         3.29 o                         
  -6   8   2         18.69         18.60         2.67 o                         
  -5   8   2         12.83         13.89         1.97 o                         
  -4   8   2          8.25         12.03         1.28 o                         
  -3   8   2          2.20          1.96         1.31 o                         
  -2   8   2         38.03         22.37         2.15 o                         
  -1   8   2         33.74         36.66         2.54 o                         
   0   8   2         93.68        107.60         3.52 o                         
   1   8   2        106.62         97.63         3.52 o                         
   2   8   2         63.77         47.70         2.17 o                         
   3   8   2         98.54         95.58         2.44 o                         
   4   8   2         17.52         34.54         2.90 o                         
   5   8   2          8.46          8.55         3.48 o                         
   6   8   2          4.11         -0.48         1.49 o                         
   7   8   2          7.19          7.48         2.00 o                         
   8   8   2         25.67         32.55         7.02 o                         
   9   8   2         17.10         14.86         2.85 o                         
  10   8   2         42.62         53.65         7.76 o                         
  -8   9   2          0.73          0.29         2.55 o                         
  -7   9   2          0.88          2.05         1.69 o                         
  -6   9   2          1.17          1.21         1.70 o                         
  -5   9   2          2.54          2.58         2.10 o                         
  -4   9   2          3.79          6.48         3.02 o                         
  -3   9   2          1.39         -1.04         1.26 o                         
  -2   9   2          0.82          3.76         1.51 o                         
  -1   9   2          0.05          0.72         1.46 o                         
   0   9   2          9.53         11.03         1.95 o                         
   1   9   2          7.88         11.78         1.88 o                         
   2   9   2         26.92         18.87         2.20 o                         
   3   9   2         14.58         13.64         3.47 o                         
   4   9   2          2.55          1.98         1.84 o                         
   5   9   2          0.59          2.60         1.66 o                         
   6   9   2          0.11         -1.19         2.51 o                         
   7   9   2          0.01         -1.47         1.70 o                         
   8   9   2          0.08          3.08         3.48 o                         
  -3  10   2          2.61          4.82         2.94 o                         
  -2  10   2          2.60         -2.54         2.54 o                         
  -1  10   2          4.29          4.87         2.08 o                         
   0  10   2          5.62          9.60         2.15 o                         
   1  10   2         10.07          7.58         2.35 o                         
   2  10   2         13.77         -1.47         2.68 o                         
   3  10   2         10.89         -1.74         3.34 o                         
 -16   1   3         43.88         55.87         6.76 o                         
 -15   1   3         82.02         88.95         4.30 o                         
 -14   1   3        208.39        216.13         5.82 o                         
 -13   1   3        189.19        212.41         4.93 o                         
 -12   1   3        531.06        560.12        10.05 o                         
 -11   1   3        218.02        243.50         4.88 o                         
 -10   1   3        903.53        885.43         8.70 o                         
  -9   1   3        496.72        494.75         5.87 o                         
  -8   1   3        692.20        690.21         6.83 o                         
  -7   1   3       2790.68       2712.64        16.19 o                         
  -6   1   3       3735.06       3366.13        19.00 o                         
  -5   1   3       8908.95       8826.43        51.95 o                         
  -4   1   3       9464.31       9885.70        59.48 o                         
  -3   1   3       5185.23       5356.40        29.35 o                         
  -2   1   3       9385.07       9342.19        68.52 o                         
  -1   1   3       9804.55      10319.61       128.92 o                         
   1   1   3       2542.35       3081.23        15.76 o                         
   2   1   3      11105.68      10919.61       140.19 o                         
   3   1   3       7335.66       7165.80        47.15 o                         
   4   1   3       6812.64       6958.41        35.04 o                         
   5   1   3       4095.08       4182.63        22.49 o                         
   6   1   3       2790.50       2467.59        17.46 o                         
   7   1   3       1579.47       1487.75        16.51 o                         
   8   1   3       2231.25       2188.84        16.89 o                         
   9   1   3       1421.89       1444.01        11.79 o                         
  10   1   3        348.60        331.84         5.29 o                         
  11   1   3        293.72        304.66         5.90 o                         
  12   1   3        138.29        160.70         5.87 o                         
  13   1   3         76.89         94.35         6.39 o                         
  14   1   3         95.34        106.15         4.64 o                         
  15   1   3         35.09         31.45         3.24 o                         
  16   1   3         46.74         39.65         3.24 o                         
 -16   2   3         17.99         15.43         2.82 o                         
 -15   2   3          2.59          3.23         2.65 o                         
 -14   2   3          0.17          5.00         1.51 o                         
 -13   2   3          7.44          7.12         1.80 o                         
 -12   2   3         12.19         11.70         1.47 o                         
 -11   2   3         48.36         45.08         2.91 o                         
 -10   2   3          0.32         11.62         1.25 o                         
  -9   2   3         95.40         97.61         3.15 o                         
  -8   2   3         48.02         40.79         2.17 o                         
  -7   2   3        100.37        112.01         2.93 o                         
  -6   2   3        140.83        139.52         2.30 o                         
  -5   2   3         75.93        112.14         1.89 o                         
  -4   2   3        432.22        434.37         3.39 o                         
  -3   2   3        515.33        652.02         5.64 o                         
  -2   2   3        177.86        162.58         1.56 o                         
  -1   2   3         73.42         59.10         0.89 o                         
   0   2   3         26.71         57.54         0.82 o                         
   1   2   3          7.59         12.94         0.49 o                         
   2   2   3          6.90         10.58         0.55 o                         
   3   2   3         19.96         26.84         1.07 o                         
   4   2   3         20.25         20.34         1.03 o                         
   5   2   3         31.92         19.27         1.39 o                         
   6   2   3        121.30        134.03         3.39 o                         
   7   2   3        106.77        136.08         3.10 o                         
   8   2   3         95.59        121.03         3.67 o                         
   9   2   3         11.01         12.45         1.29 o                         
  10   2   3         32.68         32.65         2.08 o                         
  11   2   3          0.58          3.40         1.36 o                         
  12   2   3          3.86          5.47         3.19 o                         
  13   2   3         12.68          5.09         2.40 o                         
  14   2   3          0.00          1.50         1.71 o                         
  15   2   3          8.50          9.30         3.80 o                         
  16   2   3          0.54         -0.81         3.00 o                         
 -16   3   3         21.77         25.27         4.36 o                         
 -15   3   3         29.63         23.32         2.47 o                         
 -14   3   3         48.50         59.53         3.71 o                         
 -13   3   3        221.99        256.11         7.54 o                         
 -12   3   3        211.20        217.51         4.44 o                         
 -11   3   3        384.83        379.02         5.81 o                         
 -10   3   3        559.24        535.21         6.65 o                         
  -9   3   3        894.18        929.70        10.45 o                         
  -8   3   3        836.92        896.22         8.03 o                         
  -7   3   3       1662.13       1643.57         9.89 o                         
  -6   3   3       1004.36        898.70         6.46 o                         
  -5   3   3       2213.18       2151.15        12.63 o                         
  -4   3   3       3451.17       3337.04        18.88 o                         
  -3   3   3       8519.59       8788.36        47.48 o                         
  -2   3   3       4189.33       4200.59        16.80 o                         
  -1   3   3       5665.02       5698.59        25.73 o                         
   0   3   3       7580.74       7602.50        33.18 o                         
   1   3   3       4717.70       4529.65        16.49 o                         
   2   3   3       7746.27       7774.22        33.28 o                         
   3   3   3       2501.02       2466.75        14.64 o                         
   4   3   3       2626.15       2726.64        16.67 o                         
   5   3   3       2078.42       2141.57        13.66 o                         
   6   3   3       2112.34       2007.55        16.56 o                         
   7   3   3       2067.73       1999.13        16.31 o                         
   8   3   3        705.19        679.39        11.79 o                         
   9   3   3        331.40        364.25         7.73 o                         
  10   3   3        318.50        344.25        17.67 o                         
  11   3   3        366.61        373.38        10.06 o                         
  12   3   3        176.04        162.66         7.85 o                         
  13   3   3         87.72        114.79         7.33 o                         
  14   3   3         85.51        109.07         7.09 o                         
  15   3   3         37.14         25.22         3.49 o                         
  16   3   3         22.40         15.80         4.28 o                         
 -15   4   3          0.79         -1.45         1.46 o                         
 -14   4   3          0.97          3.24         1.85 o                         
 -13   4   3          0.34          0.59         1.34 o                         
 -12   4   3         42.09         55.09         3.30 o                         
 -11   4   3          4.12          6.47         1.17 o                         
 -10   4   3         32.65         31.12         3.58 o                         
  -9   4   3         19.60         10.65         1.39 o                         
  -8   4   3         16.47         25.38         2.35 o                         
  -7   4   3        159.32        117.61         2.58 o                         
  -6   4   3        105.11        118.30         2.48 o                         
  -5   4   3          7.95          8.89         0.80 o                         
  -4   4   3          0.52          7.46         0.74 o                         
  -3   4   3         11.78         23.65         1.06 o                         
  -2   4   3        148.45        172.56         2.19 o                         
  -1   4   3         18.70         10.93         0.89 o                         
   0   4   3        263.21        263.97         2.54 o                         
   1   4   3         61.05         56.77         1.22 o                         
   2   4   3        176.91        162.49         1.94 o                         
   3   4   3         13.62         20.51         1.24 o                         
   4   4   3          2.67         11.95         1.08 o                         
   5   4   3          3.65          2.25         0.72 o                         
   6   4   3         76.97         61.69         2.29 o                         
   7   4   3         30.33         39.43         2.98 o                         
   8   4   3          8.05          5.37         1.18 o                         
   9   4   3         72.39         76.69         3.46 o                         
  10   4   3          9.15          9.07         1.75 o                         
  11   4   3          0.24          0.79         1.45 o                         
  12   4   3          0.01          5.47         1.98 o                         
  13   4   3          5.64          2.86         4.68 o                         
  14   4   3          7.00          0.37         2.18 o                         
  15   4   3          0.70          2.41         2.93 o                         
 -14   5   3         21.31         22.63         2.24 o                         
 -13   5   3         20.88          8.64         4.15 o                         
 -12   5   3         78.40         84.76         2.99 o                         
 -11   5   3        213.56        249.98         6.96 o                         
 -10   5   3        277.61        319.68         8.50 o                         
  -9   5   3        683.74        622.84        11.67 o                         
  -8   5   3        932.86        878.18        16.27 o                         
  -7   5   3        691.31        737.44        11.97 o                         
  -6   5   3        670.84        749.26        12.77 o                         
  -5   5   3       1788.01       1830.72        15.15 o                         
  -4   5   3        930.39        841.30         7.60 o                         
  -3   5   3       2078.71       2045.36        12.09 o                         
  -2   5   3       1919.41       1966.74        10.74 o                         
  -1   5   3       2732.57       2637.67        14.23 o                         
   0   5   3       1956.88       1820.45        10.69 o                         
   1   5   3       1782.87       1808.47        10.06 o                         
   2   5   3       1934.37       1949.21        10.03 o                         
   3   5   3       1496.32       1472.28         9.09 o                         
   4   5   3       1583.14       1404.06        11.47 o                         
   5   5   3       1835.56       1817.37        24.19 o                         
   6   5   3        970.44       1057.78        12.46 o                         
   7   5   3        752.78        810.56        12.79 o                         
   8   5   3        172.64        157.74         6.32 o                         
   9   5   3        437.42        426.29         9.69 o                         
  10   5   3        172.60        187.64         6.75 o                         
  11   5   3        128.45        168.79         6.75 o                         
  12   5   3         95.01        107.12         5.19 o                         
  13   5   3         91.47         59.80        10.50 o                         
  14   5   3         30.03         20.82         3.43 o                         
 -13   6   3          0.51         -0.12         2.18 o                         
 -12   6   3          0.59         -0.64         2.36 o                         
 -11   6   3          5.82          4.43         2.19 o                         
 -10   6   3          0.38          4.96         2.40 o                         
  -9   6   3         13.09         16.66         2.49 o                         
  -8   6   3         53.65         59.01         4.00 o                         
  -7   6   3         47.46         39.37         3.30 o                         
  -6   6   3          8.62          6.22         1.89 o                         
  -5   6   3         17.25         12.42         1.51 o                         
  -4   6   3         13.85         16.90         1.31 o                         
  -3   6   3          2.00          6.29         0.89 o                         
  -2   6   3          0.70          2.50         0.65 o                         
  -1   6   3          7.76          4.64         0.85 o                         
   0   6   3         25.99         15.60         1.30 o                         
   1   6   3          0.01         -0.10         0.52 o                         
   2   6   3         22.07         27.22         1.16 o                         
   3   6   3         32.27         36.52         1.68 o                         
   4   6   3        119.25        152.84         3.56 o                         
   5   6   3         14.14         32.12         2.44 o                         
   6   6   3          0.20          4.12         1.37 o                         
   7   6   3         16.82         23.58         2.71 o                         
   8   6   3          4.67          6.35         1.94 o                         
   9   6   3          5.52          9.74         2.28 o                         
  10   6   3          4.48          4.85         2.00 o                         
  11   6   3          3.33          0.60         1.85 o                         
  12   6   3          4.95         -3.12         3.17 o                         
  13   6   3          0.80         -2.56         2.56 o                         
 -12   7   3         52.21         39.63         7.63 o                         
 -11   7   3         56.43         44.68        13.31 o                         
 -10   7   3        170.91        165.12         8.32 o                         
  -9   7   3        148.87        163.48         6.48 o                         
  -8   7   3        291.26        314.49         9.18 o                         
  -7   7   3        365.88        414.99         9.53 o                         
  -6   7   3        341.97        317.23         8.06 o                         
  -5   7   3        353.91        318.71         6.28 o                         
  -4   7   3        388.59        395.91         5.32 o                         
  -3   7   3        569.17        639.10         6.50 o                         
  -2   7   3        859.49        866.40         9.58 o                         
  -1   7   3        663.26        641.42         8.39 o                         
   0   7   3       1142.64       1069.43        11.24 o                         
   1   7   3       1038.55        981.21        11.16 o                         
   2   7   3        785.70        835.03         7.46 o                         
   3   7   3        738.79        759.34         7.46 o                         
   4   7   3        664.19        627.77         8.28 o                         
   5   7   3        220.77        196.84         4.79 o                         
   6   7   3        207.66        206.83         5.04 o                         
   7   7   3        209.68        243.36         5.60 o                         
   8   7   3        151.46        164.24         7.99 o                         
   9   7   3        117.54        112.72         5.79 o                         
  10   7   3        106.24         86.48         5.72 o                         
  11   7   3         88.86        102.74         6.03 o                         
  12   7   3         60.45         63.55         8.70 o                         
 -10   8   3          0.63         -3.75         6.56 o                         
  -9   8   3          2.27          4.53         3.35 o                         
  -8   8   3          0.17         -1.51         1.51 o                         
  -7   8   3         10.46          7.97         2.63 o                         
  -6   8   3         18.87         34.60         2.69 o                         
  -5   8   3          7.35         10.61         1.81 o                         
  -4   8   3          0.05          1.01         1.03 o                         
  -3   8   3          0.52          1.36         1.27 o                         
  -2   8   3          4.02          8.79         1.71 o                         
  -1   8   3          0.48          6.18         1.35 o                         
   0   8   3          1.54         -0.16         1.32 o                         
   1   8   3          0.00          3.40         1.09 o                         
   2   8   3          4.95          7.95         1.66 o                         
   3   8   3         16.02          5.96         1.29 o                         
   4   8   3          1.75         -0.69         1.15 o                         
   5   8   3          0.19          0.42         1.07 o                         
   6   8   3          1.72          6.75         2.00 o                         
   7   8   3          0.26          1.58         1.99 o                         
   8   8   3          0.31          0.51         1.94 o                         
   9   8   3          0.24          1.23         1.93 o                         
  10   8   3          2.70          6.82         4.28 o                         
  -7   9   3        122.37         97.42         4.42 o                         
  -6   9   3        169.65        176.54        10.22 o                         
  -5   9   3        245.91        299.29         6.52 o                         
  -4   9   3        166.54        189.39         7.05 o                         
  -3   9   3        133.88         98.53         4.27 o                         
  -2   9   3        177.98        157.12         5.33 o                         
  -1   9   3        161.01        196.42         6.20 o                         
   0   9   3        198.81        257.95         6.73 o                         
   1   9   3        237.09        217.44         6.11 o                         
   2   9   3        242.60        217.19         5.95 o                         
   3   9   3        220.15        204.23        10.26 o                         
   4   9   3        166.62        200.43         6.23 o                         
   5   9   3        113.36        136.90         5.44 o                         
   6   9   3        104.81        107.55         7.03 o                         
   7   9   3         69.97         31.18         7.23 o                         
  -3  10   3          1.68         -2.54         2.54 o                         
  -2  10   3          1.90          0.13         3.08 o                         
  -1  10   3          1.39         -0.36         1.94 o                         
   0  10   3          2.54          1.66         2.03 o                         
   1  10   3          0.00         -1.96         1.96 o                         
   2  10   3          1.19          3.88         3.08 o                         
   3  10   3          1.67          4.15         5.35 o                         
 -16   0   4         12.87          9.15         3.26 o                         
 -15   0   4        137.39        157.17        13.18 o                         
 -14   0   4         93.55         97.13         6.39 o                         
 -13   0   4        226.57        228.99         8.29 o                         
 -12   0   4        224.47        254.74         9.84 o                         
 -11   0   4        351.55        344.72         8.58 o                         
 -10   0   4         46.03         51.38         3.74 o                         
  -9   0   4        280.31        295.75        11.50 o                         
  -8   0   4         66.57         45.94         2.52 o                         
  -7   0   4          2.65          5.67         1.53 o                         
  -6   0   4       1403.10       1221.03        11.45 o                         
  -5   0   4       6661.40       6278.41        37.93 o                         
  -4   0   4         31.69         35.56         1.41 o                         
  -3   0   4        248.30        267.47         3.48 o                         
  -2   0   4        520.63        537.91         4.69 o                         
  -1   0   4       2126.14       2080.45        14.98 o                         
   0   0   4       1753.27       1705.87        18.19 o                         
   2   0   4       2590.76       2946.03        30.11 o                         
   3   0   4       1661.81       1666.46        15.69 o                         
   4   0   4       2891.43       3129.34        26.72 o                         
   5   0   4        986.07       1060.96        11.90 o                         
   6   0   4        120.42        173.11         5.20 o                         
   7   0   4         47.43         44.86         2.98 o                         
   8   0   4         30.77         34.53         2.29 o                         
   9   0   4        238.54        283.43         6.31 o                         
  10   0   4        135.23        143.22         5.58 o                         
  11   0   4        224.14        197.54         6.91 o                         
  12   0   4         41.51         49.67         4.00 o                         
  13   0   4        134.84        120.57         8.57 o                         
  14   0   4         15.45         17.72         3.31 o                         
  15   0   4         28.36         21.25         4.21 o                         
  16   0   4         17.17          6.61         5.22 o                         
 -16   1   4          2.27          2.73         1.76 o                         
 -15   1   4          0.07          8.02         2.37 o                         
 -14   1   4         17.21         20.53         2.32 o                         
 -13   1   4          0.38          4.93         2.41 o                         
 -12   1   4         15.92         18.99         1.84 o                         
 -11   1   4         21.21         23.12         1.84 o                         
 -10   1   4         25.59         25.85         1.72 o                         
  -9   1   4         70.96         76.20         2.40 o                         
  -8   1   4          3.45         12.90         1.06 o                         
  -7   1   4        433.16        386.14         4.04 o                         
  -6   1   4        133.00        136.51         2.32 o                         
  -5   1   4        235.79        261.70         4.28 o                         
  -4   1   4       1648.37       1621.48         9.25 o                         
  -3   1   4         27.52         15.87         0.63 o                         
  -2   1   4       3145.25       3186.81        13.03 o                         
  -1   1   4       2382.94       2627.61        16.04 o                         
   0   1   4       1752.24       1672.54         9.50 o                         
   1   1   4       2706.49       2602.85        14.94 o                         
   2   1   4         93.50         67.71         1.86 o                         
   3   1   4       2169.59       2465.30        16.77 o                         
   4   1   4         89.36         83.71         2.27 o                         
   5   1   4          2.44         33.07         1.24 o                         
   6   1   4         18.37         54.18         3.64 o                         
   7   1   4          0.16          9.54         1.07 o                         
   8   1   4        155.07        153.68         3.73 o                         
   9   1   4         17.23         31.66         2.51 o                         
  10   1   4          7.79         14.11         1.82 o                         
  11   1   4          0.06         16.99         3.34 o                         
  12   1   4          1.03          4.55         3.01 o                         
  13   1   4          4.22          5.20         2.96 o                         
  14   1   4          0.17          5.48         2.09 o                         
  15   1   4          6.23          3.75         1.94 o                         
  16   1   4          1.60          1.38         2.00 o                         
 -16   2   4         15.22         10.86         2.67 o                         
 -15   2   4         21.31         18.50         2.44 o                         
 -14   2   4         94.09         81.22         3.49 o                         
 -13   2   4         89.77        102.52         4.13 o                         
 -12   2   4         36.13         47.29         2.73 o                         
 -11   2   4        157.03        166.39         4.22 o                         
 -10   2   4        109.36        108.07         3.12 o                         
  -9   2   4          2.05          3.11         0.92 o                         
  -8   2   4        918.07        968.09         8.79 o                         
  -7   2   4        969.38        894.19         7.79 o                         
  -6   2   4       1028.32        965.56         7.38 o                         
  -5   2   4        376.61        395.69         3.76 o                         
  -4   2   4       3169.31       3541.44        15.16 o                         
  -3   2   4       1061.74        986.37         5.16 o                         
  -2   2   4        335.07        207.27         1.96 o                         
  -1   2   4          6.52         23.44         0.75 o                         
   0   2   4        779.46        680.87         3.83 o                         
   1   2   4        187.44        186.19         1.94 o                         
   2   2   4        736.56        709.74         4.90 o                         
   3   2   4       2602.24       2426.29        12.26 o                         
   4   2   4        851.85        825.02         7.93 o                         
   5   2   4         20.75         27.77         1.24 o                         
   6   2   4       1403.38       1398.58         9.81 o                         
   7   2   4        521.00        525.77         6.36 o                         
   8   2   4        386.93        396.26         5.62 o                         
   9   2   4         44.31         42.84         2.60 o                         
  10   2   4         67.04         75.27         3.35 o                         
  11   2   4          8.59          9.33         1.72 o                         
  12   2   4         51.45         65.29         3.60 o                         
  13   2   4         41.64         56.01         3.89 o                         
  14   2   4         17.95         16.47         5.75 o                         
  15   2   4         21.72         11.28         2.73 o                         
  16   2   4         20.35          7.79         5.42 o                         
 -16   3   4          0.02          1.35         2.27 o                         
 -15   3   4         22.41         12.56         2.23 o                         
 -14   3   4          2.04          0.59         1.40 o                         
 -13   3   4         10.45          6.32         1.28 o                         
 -12   3   4          7.73          9.92         1.41 o                         
 -11   3   4         32.80         37.62         2.17 o                         
 -10   3   4        274.40        252.72         4.60 o                         
  -9   3   4         39.28         33.15         1.77 o                         
  -8   3   4         88.49         85.14         2.14 o                         
  -7   3   4         23.45         21.76         1.11 o                         
  -6   3   4         20.93         30.10         1.29 o                         
  -5   3   4        122.48        174.12         4.01 o                         
  -4   3   4        102.93         95.63         1.98 o                         
  -3   3   4         56.99         94.92         2.21 o                         
  -2   3   4         84.68        113.67         1.46 o                         
  -1   3   4          6.28         16.68         0.65 o                         
   0   3   4        109.57         77.37         1.16 o                         
   1   3   4          0.66         10.99         0.54 o                         
   2   3   4         92.56         76.32         1.39 o                         
   3   3   4         57.28         84.55         2.31 o                         
   4   3   4        763.02        763.06         6.27 o                         
   5   3   4        113.75        118.26         2.24 o                         
   6   3   4          0.19         18.25         1.46 o                         
   7   3   4          2.42         15.49         1.59 o                         
   8   3   4         30.98         48.89         3.15 o                         
   9   3   4         28.64         37.19         5.58 o                         
  10   3   4          0.09          6.68         1.94 o                         
  11   3   4          9.55         18.99         3.81 o                         
  12   3   4          7.00         12.87         4.35 o                         
  13   3   4          0.82          6.57         2.91 o                         
  14   3   4          2.64          3.40         3.06 o                         
  15   3   4          0.39          1.18         5.15 o                         
 -15   4   4         25.27         19.41         2.44 o                         
 -14   4   4         13.11         14.35         1.94 o                         
 -13   4   4         48.93         49.28         5.08 o                         
 -12   4   4         94.80         83.90         3.61 o                         
 -11   4   4        101.93        113.33         3.45 o                         
 -10   4   4        282.78        294.30         5.19 o                         
  -9   4   4        425.73        429.62         6.02 o                         
  -8   4   4        347.21        345.50         5.05 o                         
  -7   4   4         40.51         40.98         2.24 o                         
  -6   4   4        144.06        157.07         3.01 o                         
  -5   4   4         37.25         36.18         1.45 o                         
  -4   4   4         44.41         52.71         1.43 o                         
  -3   4   4        352.64        389.34         3.45 o                         
  -2   4   4        804.03        838.48         5.00 o                         
  -1   4   4        916.78        839.59         5.14 o                         
   0   4   4       1875.90       1845.08        10.17 o                         
   1   4   4       1219.65       1214.58         6.76 o                         
   2   4   4        333.30        326.10         3.79 o                         
   3   4   4         55.73         53.90         1.36 o                         
   4   4   4        115.23        147.34         3.04 o                         
   5   4   4        133.47        157.79         3.39 o                         
   6   4   4        105.18        114.27         3.55 o                         
   7   4   4         33.19         27.15         2.34 o                         
   8   4   4        107.05        110.70         3.81 o                         
   9   4   4         25.62         24.76         2.41 o                         
  10   4   4        178.80        221.65         5.72 o                         
  11   4   4         86.10         94.02         4.16 o                         
  12   4   4         44.66         31.24         3.37 o                         
  13   4   4         29.27         16.18         3.37 o                         
  14   4   4         31.53         25.27         3.45 o                         
  15   4   4         21.48         21.14         6.29 o                         
 -14   5   4          3.64          0.98         2.99 o                         
 -13   5   4          2.85          5.40         1.41 o                         
 -12   5   4          3.74          2.21         1.14 o                         
 -11   5   4          3.96          4.45         1.58 o                         
 -10   5   4          0.09          0.99         1.27 o                         
  -9   5   4          6.32         12.89         2.36 o                         
  -8   5   4          5.60         14.39         2.16 o                         
  -7   5   4          1.36          6.88         1.75 o                         
  -6   5   4         86.86         76.75         2.40 o                         
  -5   5   4         77.93         76.59         3.04 o                         
  -4   5   4         40.13         40.34         2.07 o                         
  -3   5   4         59.57         73.37         2.52 o                         
  -2   5   4        273.55        283.15         3.19 o                         
  -1   5   4        185.56        175.31         2.66 o                         
   0   5   4         28.94         41.93         1.46 o                         
   1   5   4         21.13         14.86         0.89 o                         
   2   5   4          2.03         -0.34         0.41 o                         
   3   5   4         57.39         70.27         1.59 o                         
   4   5   4        116.23        139.67         3.47 o                         
   5   5   4          0.81         22.56         3.48 o                         
   6   5   4          1.94          6.97         1.59 o                         
   7   5   4         19.11         21.35         2.62 o                         
   8   5   4         68.66         58.13         3.90 o                         
   9   5   4          1.44          8.54         2.14 o                         
  10   5   4          1.48          7.42         2.12 o                         
  11   5   4          3.19          3.87         1.99 o                         
  12   5   4          4.28          6.02         2.13 o                         
  13   5   4          2.02          5.29         3.14 o                         
  14   5   4          4.93          6.05         3.47 o                         
 -13   6   4         11.41          7.62         2.99 o                         
 -12   6   4          6.66          8.65         2.85 o                         
 -11   6   4         32.07         43.16         4.06 o                         
 -10   6   4         92.20         93.77         6.43 o                         
  -9   6   4        127.74        124.76         6.30 o                         
  -8   6   4        220.29        234.82         7.13 o                         
  -7   6   4        268.07        266.02         9.35 o                         
  -6   6   4        102.53        120.51         4.43 o                         
  -5   6   4         29.17         26.41         1.82 o                         
  -4   6   4        129.42        123.93         3.59 o                         
  -3   6   4        146.57        135.75         2.89 o                         
  -2   6   4         30.19         50.60         1.73 o                         
  -1   6   4        301.40        327.60         5.83 o                         
   0   6   4         79.54         72.91         2.37 o                         
   1   6   4         58.04         56.86         2.03 o                         
   2   6   4         51.02         71.68         1.80 o                         
   3   6   4        146.47        157.85         2.67 o                         
   4   6   4         36.69         27.25         2.32 o                         
   5   6   4        128.46         96.22         3.77 o                         
   6   6   4        149.49        174.83         4.60 o                         
   7   6   4         64.36         94.19         4.70 o                         
   8   6   4         94.53         92.64         4.90 o                         
   9   6   4         77.74         64.11         8.36 o                         
  10   6   4         13.15         15.05         2.56 o                         
  11   6   4         15.12         17.66         2.76 o                         
  12   6   4         10.92         11.02         2.88 o                         
  13   6   4         12.35         15.25         5.08 o                         
 -12   7   4          0.26         -2.51         2.51 o                         
 -11   7   4          0.41          1.13         2.45 o                         
 -10   7   4          5.42          9.61         2.44 o                         
  -9   7   4         11.11         10.31         2.29 o                         
  -8   7   4         24.98         21.43         2.32 o                         
  -7   7   4         82.55         90.40         4.13 o                         
  -6   7   4          8.55          5.44         1.46 o                         
  -5   7   4          0.15          2.02         1.20 o                         
  -4   7   4         30.63         29.12         1.96 o                         
  -3   7   4          8.13         11.74         1.30 o                         
  -2   7   4         15.25         12.75         1.62 o                         
  -1   7   4          6.49          1.60         1.19 o                         
   0   7   4         34.78         28.74         2.78 o                         
   1   7   4         47.27         38.57         2.28 o                         
   2   7   4         36.92         42.39         1.82 o                         
   3   7   4         22.95         34.74         2.13 o                         
   4   7   4          0.52          2.31         0.97 o                         
   5   7   4          2.87          8.32         1.68 o                         
   6   7   4          0.46          5.22         1.46 o                         
   7   7   4          2.12          0.85         1.42 o                         
   8   7   4          2.35          3.57         2.12 o                         
   9   7   4          2.97          4.18         2.07 o                         
  10   7   4          0.34          2.62         2.16 o                         
  11   7   4          1.00          3.42         2.31 o                         
 -10   8   4         27.86         15.35         3.55 o                         
  -9   8   4         36.15         32.46         3.13 o                         
  -8   8   4         19.29         19.90         3.27 o                         
  -7   8   4         30.80         23.87         2.43 o                         
  -6   8   4         48.67         57.24         3.40 o                         
  -5   8   4          9.56         10.52         1.68 o                         
  -4   8   4         24.78         26.10         1.92 o                         
  -3   8   4         21.12         23.14         1.63 o                         
  -2   8   4         67.10         58.49         4.01 o                         
  -1   8   4         93.12         93.42         3.95 o                         
   0   8   4         73.79         80.09         3.73 o                         
   1   8   4        131.35        120.16         3.39 o                         
   2   8   4         65.36         61.30         2.47 o                         
   3   8   4         57.40         52.01         2.48 o                         
   4   8   4         19.64         21.41         2.51 o                         
   5   8   4          0.68         -1.14         1.29 o                         
   6   8   4          5.13          5.92         2.08 o                         
   7   8   4          3.92          3.70         4.12 o                         
   8   8   4         20.13         21.85         2.93 o                         
   9   8   4         20.91         11.72         3.07 o                         
  10   8   4         21.47          5.89         4.28 o                         
  -7   9   4          3.76         -1.35         1.73 o                         
  -6   9   4         12.06          9.21         2.10 o                         
  -5   9   4         13.18         14.21         2.41 o                         
  -4   9   4          3.06          4.16         1.51 o                         
  -3   9   4          1.16         -1.32         1.32 o                         
  -2   9   4          0.10         -0.89         1.34 o                         
  -1   9   4          3.04          1.48         1.94 o                         
   0   9   4          0.82         -1.35         1.35 o                         
   1   9   4          0.85         -0.96         1.31 o                         
   2   9   4          0.46         -0.68         1.42 o                         
   3   9   4          0.77          5.35         3.75 o                         
   4   9   4          0.28          3.12         2.55 o                         
   5   9   4          0.81          0.11         2.09 o                         
   6   9   4          0.41          1.91         1.98 o                         
   7   9   4          0.08         -1.27         2.41 o                         
  -2  10   4          2.74          0.49         6.42 o                         
  -1  10   4          2.72          3.57         6.35 o                         
   0  10   4          2.17          0.34         2.25 o                         
   1  10   4          6.53          1.17         2.12 o                         
   2  10   4         14.36          6.69         4.15 o                         
 -16   1   5         18.32         16.59         4.64 o                         
 -15   1   5         48.15         54.08         5.14 o                         
 -14   1   5         44.71         29.88         2.29 o                         
 -13   1   5         74.44         83.84         3.36 o                         
 -12   1   5         95.08        105.22         3.99 o                         
 -11   1   5         64.23         67.25         2.53 o                         
 -10   1   5          2.95          5.37         1.17 o                         
  -9   1   5        145.14        153.56         3.06 o                         
  -8   1   5         35.79         24.30         1.26 o                         
  -7   1   5        481.61        470.68         4.16 o                         
  -6   1   5        827.99        762.96         5.99 o                         
  -5   1   5        560.31        579.46         4.61 o                         
  -4   1   5       1418.97       1650.45         9.11 o                         
  -3   1   5        168.39        182.70         1.69 o                         
  -2   1   5          4.35         10.42         0.60 o                         
  -1   1   5        235.81        287.65         2.35 o                         
   0   1   5        107.67         92.13         1.55 o                         
   1   1   5         22.52         17.38         1.50 o                         
   2   1   5        616.73        521.30         6.11 o                         
   3   1   5       2934.56       2892.77        19.66 o                         
   4   1   5       1026.83       1121.96         9.76 o                         
   5   1   5        606.10        619.88         6.13 o                         
   6   1   5        287.05        247.21         3.92 o                         
   7   1   5         88.39         68.82         2.18 o                         
   8   1   5         50.10         65.15         2.56 o                         
   9   1   5        107.11        117.41         3.64 o                         
  10   1   5         70.70         70.71         3.53 o                         
  11   1   5        124.95        118.44         5.49 o                         
  12   1   5        184.85        203.97         8.63 o                         
  13   1   5         37.11         36.28         4.48 o                         
  14   1   5         49.08         42.55         3.80 o                         
  15   1   5         15.32          8.04         2.42 o                         
  16   1   5         11.92          5.75         2.83 o                         
 -16   2   5          5.91         10.64         2.38 o                         
 -15   2   5          0.58          1.48         1.84 o                         
 -14   2   5          2.37          1.85         1.72 o                         
 -13   2   5          4.75          1.28         1.44 o                         
 -12   2   5          0.08          4.06         1.29 o                         
 -11   2   5         94.95         93.23         3.59 o                         
 -10   2   5          0.61         10.99         1.91 o                         
  -9   2   5         32.45         36.49         2.33 o                         
  -8   2   5         82.27         85.69         2.45 o                         
  -7   2   5        359.64        368.74         4.40 o                         
  -6   2   5         12.95         28.35         2.21 o                         
  -5   2   5         51.37         54.19         1.16 o                         
  -4   2   5          0.52         10.77         0.63 o                         
  -3   2   5        455.08        507.04         3.34 o                         
  -2   2   5         70.98         81.54         1.36 o                         
  -1   2   5        303.98        241.10         1.86 o                         
   0   2   5         79.93        113.56         1.37 o                         
   1   2   5        690.15        593.32         5.65 o                         
   2   2   5       1069.69       1011.81         7.20 o                         
   3   2   5        220.83        254.64         3.68 o                         
   4   2   5        203.43        189.53         3.95 o                         
   5   2   5        248.74        264.21         3.53 o                         
   6   2   5         26.05         60.70         2.73 o                         
   7   2   5         29.60         37.16         1.64 o                         
   8   2   5         25.77         30.76         2.39 o                         
   9   2   5          0.31          5.97         1.60 o                         
  10   2   5         31.31         28.61         2.92 o                         
  11   2   5         33.73         39.22         3.34 o                         
  12   2   5          0.27          6.62         1.83 o                         
  13   2   5          2.78          4.91         2.97 o                         
  14   2   5          0.03         -0.47         2.27 o                         
  15   2   5          1.54         -1.07         2.94 o                         
  16   2   5          1.00         -0.43         2.93 o                         
 -15   3   5         12.92          6.16         2.03 o                         
 -14   3   5         38.74         31.27         2.79 o                         
 -13   3   5         14.14         17.99         1.79 o                         
 -12   3   5         80.79         91.06         3.19 o                         
 -11   3   5         36.82         29.31         1.94 o                         
 -10   3   5        111.87        101.82         2.89 o                         
  -9   3   5         66.71         70.87         2.72 o                         
  -8   3   5        172.07        201.79         3.26 o                         
  -7   3   5         90.26        112.81         2.56 o                         
  -6   3   5        113.10        101.02         1.94 o                         
  -5   3   5         16.95         24.02         1.12 o                         
  -4   3   5        137.45        136.04         2.23 o                         
  -3   3   5         25.45         31.23         1.08 o                         
  -2   3   5        687.58        730.21         4.62 o                         
  -1   3   5        204.08        232.65         2.31 o                         
   0   3   5        922.75        996.32         5.35 o                         
   1   3   5          2.74          6.80         0.92 o                         
   2   3   5        506.87        469.75         4.08 o                         
   3   3   5        510.97        461.43         5.52 o                         
   4   3   5          4.56          9.71         0.70 o                         
   5   3   5        290.97        335.65         3.47 o                         
   6   3   5         93.01         91.84         2.30 o                         
   7   3   5        235.79        241.55         5.96 o                         
   8   3   5        121.37        134.07         8.03 o                         
   9   3   5        177.79        180.47         7.37 o                         
  10   3   5         76.26         75.74         6.82 o                         
  11   3   5         73.63         77.84         5.67 o                         
  12   3   5         47.72         40.71         8.70 o                         
  13   3   5         46.08         58.22         5.77 o                         
  14   3   5         21.66         22.12         4.98 o                         
  15   3   5         29.06         20.32         7.63 o                         
 -15   4   5          1.96          3.27         1.77 o                         
 -14   4   5          2.19          1.18         1.43 o                         
 -13   4   5          0.07          1.16         1.25 o                         
 -12   4   5          3.41         12.14         1.93 o                         
 -11   4   5         15.79         22.31         1.84 o                         
 -10   4   5          0.41          8.10         1.25 o                         
  -9   4   5          2.11         13.59         1.28 o                         
  -8   4   5         16.98         32.38         1.67 o                         
  -7   4   5        111.03         88.19         2.39 o                         
  -6   4   5          6.12          9.92         0.97 o                         
  -5   4   5          0.66          1.19         0.57 o                         
  -4   4   5         10.46          8.85         0.76 o                         
  -3   4   5        308.70        334.99         3.15 o                         
  -2   4   5         77.16        108.29         1.65 o                         
  -1   4   5          0.58          9.50         0.69 o                         
   0   4   5         37.78         52.46         1.32 o                         
   1   4   5        116.45        101.71         2.17 o                         
   2   4   5        541.28        527.87         4.36 o                         
   3   4   5          2.17          2.81         0.58 o                         
   4   4   5          6.22         19.90         1.13 o                         
   5   4   5          2.54          6.35         0.71 o                         
   6   4   5         11.62         23.21         1.44 o                         
   7   4   5         35.95         32.41         3.17 o                         
   8   4   5          9.25         20.18         1.95 o                         
   9   4   5          0.04          1.98         1.32 o                         
  10   4   5         11.41         14.07         1.97 o                         
  11   4   5         20.28         17.60         2.35 o                         
  12   4   5          1.42          1.51         3.22 o                         
  13   4   5          0.39         -0.19         2.55 o                         
  14   4   5          0.56         -2.06         2.06 o                         
 -14   5   5         15.07         17.57         3.22 o                         
 -13   5   5         18.60         13.38         1.98 o                         
 -12   5   5          0.77         -1.15         1.15 o                         
 -11   5   5         32.37         34.29         2.82 o                         
 -10   5   5         68.29         92.15         3.77 o                         
  -9   5   5        228.44        234.41         7.35 o                         
  -8   5   5        108.79         88.67         3.21 o                         
  -7   5   5         59.99         58.75         2.09 o                         
  -6   5   5          7.57          7.33         1.37 o                         
  -5   5   5         75.14        103.08         2.96 o                         
  -4   5   5         17.27         22.07         1.50 o                         
  -3   5   5         63.23         66.65         1.79 o                         
  -2   5   5        147.02        146.14         2.45 o                         
  -1   5   5         86.65        104.27         1.80 o                         
   0   5   5        560.63        556.91         4.36 o                         
   1   5   5        329.82        352.93         3.57 o                         
   2   5   5         11.98         15.58         0.94 o                         
   3   5   5         12.75         10.01         0.99 o                         
   4   5   5         13.36         10.41         1.54 o                         
   5   5   5        239.79        248.19         5.42 o                         
   6   5   5        110.07        147.60         5.15 o                         
   7   5   5        224.89        236.19         8.56 o                         
   8   5   5        133.90        111.97         5.07 o                         
   9   5   5         76.59         81.91         5.87 o                         
  10   5   5        110.65        127.64         4.52 o                         
  11   5   5         17.49         21.57         3.05 o                         
  12   5   5          5.66          4.50         2.25 o                         
  13   5   5          6.53          1.10         2.88 o                         
  14   5   5         21.96         17.06         4.43 o                         
 -13   6   5          1.61         -1.83         2.64 o                         
 -12   6   5          4.58          3.34         2.08 o                         
 -11   6   5          6.35          7.77         2.10 o                         
 -10   6   5          0.10          5.57         2.18 o                         
  -9   6   5          0.02          5.55         1.70 o                         
  -8   6   5         34.18         37.98         2.85 o                         
  -7   6   5          0.01          3.04         1.19 o                         
  -6   6   5          0.82          1.24         0.85 o                         
  -5   6   5          7.75          8.72         1.25 o                         
  -4   6   5          4.37         10.19         1.30 o                         
  -3   6   5         61.41         64.61         2.56 o                         
  -2   6   5          0.20          2.72         0.86 o                         
  -1   6   5         69.13         75.00         2.24 o                         
   0   6   5          0.25         10.27         1.02 o                         
   1   6   5         18.64         15.91         1.21 o                         
   2   6   5          4.55          8.28         0.92 o                         
   3   6   5          0.10          1.65         0.80 o                         
   4   6   5         20.79         19.70         1.62 o                         
   5   6   5         13.68         22.69         2.79 o                         
   6   6   5          0.35          7.93         1.47 o                         
   7   6   5         17.30         15.11         3.12 o                         
   8   6   5          0.33          6.35         2.02 o                         
   9   6   5         11.11         13.12         2.65 o                         
  10   6   5          0.35          3.28         2.57 o                         
  11   6   5          1.09         -2.81         2.81 o                         
  12   6   5          0.03         -1.88         1.88 o                         
  13   6   5          6.77         -0.80         4.01 o                         
 -11   7   5         36.45         29.31         3.33 o                         
 -10   7   5         16.37         10.42         2.21 o                         
  -9   7   5         27.80         18.08         2.34 o                         
  -8   7   5         21.12         16.65         2.22 o                         
  -7   7   5         44.70         54.21         3.40 o                         
  -6   7   5          0.85          1.71         1.07 o                         
  -5   7   5          1.07          1.22         1.01 o                         
  -4   7   5          4.71          3.73         1.12 o                         
  -3   7   5          5.74         10.10         1.28 o                         
  -2   7   5        157.09        195.03         4.89 o                         
  -1   7   5        158.50        166.61         7.71 o                         
   0   7   5         62.02         58.19         2.97 o                         
   1   7   5         57.91         57.57         2.32 o                         
   2   7   5         53.99         69.31         2.87 o                         
   3   7   5         41.47         57.04         2.56 o                         
   4   7   5         19.74         18.51         1.80 o                         
   5   7   5          2.40          1.58         1.54 o                         
   6   7   5         14.09         11.15         2.01 o                         
   7   7   5         50.87         59.81         4.15 o                         
   8   7   5         56.60         61.75         4.44 o                         
   9   7   5         43.81         35.81         3.66 o                         
  10   7   5         30.86         19.33         2.97 o                         
  11   7   5         10.25          9.41         2.79 o                         
  -9   8   5          0.74          1.84         2.80 o                         
  -8   8   5          0.39          1.69         1.78 o                         
  -7   8   5          5.84          4.95         1.74 o                         
  -6   8   5          7.06         11.23         2.30 o                         
  -5   8   5          0.30         -0.90         1.04 o                         
  -4   8   5          2.26          4.58         1.27 o                         
  -3   8   5          8.72         12.16         1.42 o                         
  -2   8   5         12.68         10.24         3.11 o                         
  -1   8   5          0.46          2.47         1.37 o                         
   0   8   5          0.26          0.20         1.24 o                         
   1   8   5          1.21          1.02         1.49 o                         
   2   8   5          0.66          2.34         1.21 o                         
   3   8   5          0.38          2.76         1.62 o                         
   4   8   5         12.18          6.62         1.74 o                         
   5   8   5         16.33         17.48         3.68 o                         
   6   8   5         15.85         14.71         2.40 o                         
   7   8   5          4.81          0.64         2.94 o                         
   8   8   5          0.33          1.72         3.16 o                         
   9   8   5          0.31          1.52         2.22 o                         
  -7   9   5         12.29          9.21         2.05 o                         
  -6   9   5         20.77         13.27         2.10 o                         
  -5   9   5         26.13         24.56         2.47 o                         
  -4   9   5         25.08         48.30         6.29 o                         
  -3   9   5          6.35          3.55         1.93 o                         
  -2   9   5          7.21          4.15         1.65 o                         
  -1   9   5          0.67         -1.40         1.40 o                         
   0   9   5          1.44          3.46         1.74 o                         
   1   9   5         14.43         14.29         1.91 o                         
   2   9   5         12.23         12.85         2.88 o                         
   3   9   5         19.37         17.21         7.63 o                         
   4   9   5         31.84         34.54         4.55 o                         
   5   9   5         22.70         18.62         4.61 o                         
   6   9   5         14.61         12.13         2.63 o                         
 -16   0   6         31.25         21.11         3.05 o                         
 -15   0   6         39.21         43.61         3.94 o                         
 -14   0   6        189.58        201.01         6.65 o                         
 -13   0   6        146.75        150.37         6.76 o                         
 -12   0   6        404.04        445.64         9.03 o                         
 -11   0   6        470.56        485.81         9.13 o                         
 -10   0   6        708.96        680.19        10.54 o                         
  -9   0   6        400.35        394.23         7.21 o                         
  -8   0   6       1470.71       1502.06        13.18 o                         
  -7   0   6       1284.73       1312.49        11.47 o                         
  -6   0   6       1983.72       1769.83        13.76 o                         
  -5   0   6       2619.87       2422.08        19.09 o                         
  -4   0   6       5568.89       5416.75        37.32 o                         
  -3   0   6       5819.75       5921.12        35.76 o                         
  -2   0   6       7910.02       7815.00        45.98 o                         
  -1   0   6       2720.82       2498.80        26.26 o                         
   0   0   6       2938.73       2847.18        29.94 o                         
   1   0   6      10718.83      10928.98       100.91 o                         
   2   0   6      14540.65      14262.48       278.26 o                         
   3   0   6       2101.96       2111.55        24.70 o                         
   4   0   6      10157.10      10710.24       102.49 o                         
   5   0   6        793.65        748.61        10.18 o                         
   6   0   6        924.42        831.85        11.26 o                         
   7   0   6        945.77        888.87        16.64 o                         
   8   0   6        510.88        518.61         9.15 o                         
   9   0   6         19.52         37.33         4.95 o                         
  10   0   6        543.69        570.70        17.15 o                         
  11   0   6        813.01        793.01        21.46 o                         
  12   0   6        325.80        343.02        14.19 o                         
  13   0   6        106.93        117.61         8.83 o                         
  14   0   6        117.51         98.61         8.30 o                         
  15   0   6          9.53         12.98         4.28 o                         
  16   0   6          6.46          0.54         4.41 o                         
 -16   1   6          2.42         -2.16         2.16 o                         
 -15   1   6          0.16         -1.58         1.58 o                         
 -14   1   6          8.31          8.57         1.71 o                         
 -13   1   6          3.21          3.45         1.30 o                         
 -12   1   6          0.22          1.22         1.34 o                         
 -11   1   6          5.40          6.92         1.28 o                         
 -10   1   6          4.42          5.29         0.98 o                         
  -9   1   6         49.26         60.39         2.26 o                         
  -8   1   6          1.52          9.62         0.93 o                         
  -7   1   6        243.50        222.47         2.96 o                         
  -6   1   6          0.73         12.60         0.85 o                         
  -5   1   6          0.01          4.52         0.56 o                         
  -4   1   6       1141.01       1093.46         7.16 o                         
  -3   1   6        276.33        211.43         1.92 o                         
  -2   1   6        548.39        670.36         5.24 o                         
  -1   1   6          4.65          2.88         0.44 o                         
   0   1   6         16.50         29.04         1.10 o                         
   1   1   6        686.89        785.86         6.56 o                         
   2   1   6        128.26        120.33         2.89 o                         
   3   1   6       2676.85       2884.98        20.13 o                         
   4   1   6         56.73         56.45         2.03 o                         
   5   1   6        170.88        189.34         3.64 o                         
   6   1   6        114.54        120.43         3.01 o                         
   7   1   6          2.55          3.24         0.86 o                         
   8   1   6        228.01        194.59         4.35 o                         
   9   1   6          4.61          5.84         2.34 o                         
  11   1   6          2.21          6.38         2.41 o                         
  12   1   6         23.62         19.63         2.93 o                         
  13   1   6         11.58         14.18         4.28 o                         
  14   1   6          0.00         -1.07         2.46 o                         
  15   1   6          0.77         -2.02         2.02 o                         
  16   1   6          0.59          3.34         5.08 o                         
 -16   2   6         61.98         70.37         5.49 o                         
 -15   2   6         42.10         32.38         2.44 o                         
 -14   2   6         52.31         49.15         3.02 o                         
 -13   2   6        119.27        122.72         4.01 o                         
 -12   2   6        143.35        168.97         4.38 o                         
 -11   2   6        207.89        208.56         4.27 o                         
 -10   2   6        520.36        511.08         7.86 o                         
  -9   2   6        461.62        486.50         5.96 o                         
  -8   2   6       1267.48       1273.64        11.32 o                         
  -7   2   6       2788.47       2650.42        15.40 o                         
  -6   2   6       3190.85       3090.15        14.36 o                         
  -5   2   6       5089.07       5000.85        21.25 o                         
  -4   2   6       3193.34       3362.23        14.17 o                         
  -3   2   6       3039.29       2998.48        14.44 o                         
  -2   2   6       2347.32       1926.13         9.11 o                         
  -1   2   6       5876.54       5615.40        25.40 o                         
   0   2   6       1514.88       1564.79         7.94 o                         
   1   2   6       1418.71       1458.97        10.34 o                         
   2   2   6       4885.89       4670.41        24.93 o                         
   3   2   6       5047.91       4661.92        24.86 o                         
   4   2   6       4446.63       4285.29        25.68 o                         
   5   2   6       3066.73       2965.56        21.40 o                         
   6   2   6       2151.33       2100.58        18.07 o                         
   7   2   6        844.05        810.49         8.64 o                         
   8   2   6        478.88        522.44        10.10 o                         
   9   2   6        768.16        769.29        11.25 o                         
  10   2   6        237.39        251.28         7.33 o                         
  11   2   6        100.96         99.26         4.93 o                         
  12   2   6        139.89        141.08         9.90 o                         
  13   2   6        146.90        168.59         5.75 o                         
  14   2   6         20.33         22.19         4.59 o                         
  15   2   6         20.66         16.45         3.82 o                         
 -15   3   6          1.63          2.40         1.55 o                         
 -14   3   6          4.04          2.16         1.40 o                         
 -13   3   6          0.68          0.49         1.13 o                         
 -12   3   6          3.93          5.82         1.12 o                         
 -11   3   6         19.04         28.35         1.69 o                         
 -10   3   6         57.35         58.97         2.59 o                         
  -9   3   6         11.92          9.60         1.10 o                         
  -8   3   6         20.92         23.11         1.28 o                         
  -7   3   6          1.16         10.92         0.97 o                         
  -6   3   6         42.83         50.24         1.45 o                         
  -5   3   6         36.24         46.71         1.25 o                         
  -4   3   6         25.56         23.82         1.05 o                         
  -3   3   6         13.06         32.37         1.09 o                         
  -2   3   6         16.00         19.83         0.83 o                         
  -1   3   6        127.14         84.52         1.37 o                         
   0   3   6         14.43         10.89         0.61 o                         
   1   3   6       1111.64       1040.04         6.27 o                         
   2   3   6         88.37         58.31         1.47 o                         
   3   3   6        151.64        146.89         2.30 o                         
   4   3   6        427.22        372.01         4.37 o                         
   5   3   6         86.28         86.93         1.92 o                         
   6   3   6         13.46         13.97         0.88 o                         
   7   3   6         16.46         16.65         1.39 o                         
   8   3   6         41.05         35.08         3.50 o                         
   9   3   6         84.15         78.00         4.98 o                         
  10   3   6         33.59         19.80         5.49 o                         
  11   3   6         45.59         28.23         5.22 o                         
  12   3   6         16.40         21.44         3.81 o                         
  13   3   6         17.91         18.48         4.41 o                         
  14   3   6         20.91         19.32         4.01 o                         
  15   3   6          0.06         -1.07         4.41 o                         
 -14   4   6         82.45        101.46         4.97 o                         
 -13   4   6         93.17        120.81         4.43 o                         
 -12   4   6        119.52        105.18         3.35 o                         
 -11   4   6        224.32        211.82         3.84 o                         
 -10   4   6        474.43        486.51         5.73 o                         
  -9   4   6        605.43        616.23         6.38 o                         
  -8   4   6        774.57        789.82         8.19 o                         
  -7   4   6        501.34        491.36         5.47 o                         
  -6   4   6        471.54        481.01         5.25 o                         
  -5   4   6       1440.91       1444.81        11.47 o                         
  -4   4   6        729.02        710.89         5.58 o                         
  -3   4   6       2736.94       2615.61        12.67 o                         
  -2   4   6       2911.88       2867.75        14.35 o                         
  -1   4   6       3456.97       3494.39        16.63 o                         
   0   4   6       4722.43       4682.66        21.29 o                         
   1   4   6       4923.16       4708.09        19.46 o                         
   2   4   6       1796.23       1818.50        10.41 o                         
   3   4   6        885.84        883.28         6.28 o                         
   4   4   6        796.70        775.51         6.68 o                         
   5   4   6        865.61        842.69         6.69 o                         
   6   4   6        463.36        462.78         7.35 o                         
   7   4   6        753.04        762.03         9.94 o                         
   8   4   6        599.92        608.55         9.17 o                         
   9   4   6        337.61        334.27         7.08 o                         
  10   4   6        252.68        276.90         6.39 o                         
  11   4   6        259.95        298.43        10.84 o                         
  12   4   6         26.51         14.43         2.76 o                         
  13   4   6         29.36         24.04         3.99 o                         
  14   4   6         47.81         33.98         3.78 o                         
 -14   5   6         16.55          8.04         3.12 o                         
 -13   5   6         16.03         14.49         1.98 o                         
 -12   5   6          0.01         -0.12         1.36 o                         
 -11   5   6          3.07          1.25         1.28 o                         
 -10   5   6          2.20          6.48         1.45 o                         
  -9   5   6          0.52          3.31         0.90 o                         
  -8   5   6         15.81          9.80         1.28 o                         
  -7   5   6         10.94         18.80         1.35 o                         
  -6   5   6         19.86         14.72         1.28 o                         
  -5   5   6         57.52         39.96         1.82 o                         
  -4   5   6        223.59        197.80         3.30 o                         
  -3   5   6         63.83         85.41         1.64 o                         
  -2   5   6         32.87         42.86         1.24 o                         
  -1   5   6         10.43         12.34         0.82 o                         
   0   5   6         79.19         82.49         1.73 o                         
   1   5   6          6.34         10.87         0.92 o                         
   2   5   6          9.61          8.48         0.72 o                         
   3   5   6         71.99         75.65         2.02 o                         
   4   5   6        106.54        130.79         3.10 o                         
   5   5   6         22.84         19.49         2.95 o                         
   6   5   6          1.87          2.58         1.47 o                         
   7   5   6          0.10          2.13         1.61 o                         
   8   5   6          5.55          6.54         1.72 o                         
   9   5   6          0.85          1.73         1.87 o                         
  10   5   6         27.33         21.50         2.42 o                         
  11   5   6          3.72          5.41         3.51 o                         
  12   5   6          0.25         -3.17         3.33 o                         
  13   5   6          4.60          2.59         3.26 o                         
 -13   6   6         54.83         38.27         7.23 o                         
 -12   6   6         70.58         68.84         4.71 o                         
 -11   6   6         48.54         69.40         4.56 o                         
 -10   6   6        160.99        185.83         5.83 o                         
  -9   6   6        262.35        254.65         6.46 o                         
  -8   6   6        383.76        392.25         9.61 o                         
  -7   6   6        486.05        463.10         6.37 o                         
  -6   6   6        574.54        612.36         7.03 o                         
  -5   6   6        537.24        586.33         8.00 o                         
  -4   6   6        712.75        678.43         8.20 o                         
  -3   6   6       1062.24       1011.03         9.55 o                         
  -2   6   6        830.76        853.38         9.64 o                         
  -1   6   6       1232.47       1285.37         9.32 o                         
   0   6   6       1212.80       1198.40         8.60 o                         
   1   6   6        572.03        558.13         5.64 o                         
   2   6   6        642.74        658.81         6.85 o                         
   3   6   6        554.68        560.39         7.78 o                         
   4   6   6        472.03        460.59        11.88 o                         
   5   6   6        449.77        452.05        15.81 o                         
   6   6   6        744.78        750.30        12.51 o                         
   7   6   6        413.81        468.89        10.06 o                         
   8   6   6        322.56        323.84         8.75 o                         
   9   6   6        290.53        288.21         8.48 o                         
  10   6   6         74.46         84.27         5.24 o                         
  11   6   6         10.11         13.86         2.77 o                         
  12   6   6         15.76         11.79         3.12 o                         
 -11   7   6          1.15         -1.21         2.20 o                         
 -10   7   6          0.05         -1.69         1.69 o                         
  -9   7   6         11.14          7.70         1.92 o                         
  -8   7   6          7.25          6.84         1.75 o                         
  -7   7   6         32.06         22.89         1.87 o                         
  -6   7   6         10.17          8.92         1.42 o                         
  -5   7   6          0.76          0.61         0.99 o                         
  -4   7   6          4.02         -0.45         0.98 o                         
  -3   7   6         30.85         31.73         2.17 o                         
  -2   7   6         10.12         19.49         2.02 o                         
  -1   7   6         28.86         20.93         2.41 o                         
   0   7   6         11.47         15.28         1.76 o                         
   1   7   6         36.65         35.01         2.38 o                         
   2   7   6         28.98         19.12         1.76 o                         
   3   7   6         20.64         17.46         2.61 o                         
   4   7   6          2.69         -0.23         1.30 o                         
   5   7   6         15.31          9.23         1.90 o                         
   6   7   6          9.50          8.25         2.28 o                         
   7   7   6         10.84         15.13         4.04 o                         
   8   7   6         14.71          6.57         2.29 o                         
   9   7   6          2.45         -1.24         2.31 o                         
  10   7   6          1.36         -0.50         2.03 o                         
  11   7   6          0.53         -0.94         3.88 o                         
  -9   8   6         65.23         56.11         4.12 o                         
  -8   8   6         79.38         82.71         8.78 o                         
  -7   8   6         74.80         72.02         3.92 o                         
  -6   8   6        154.93        166.77         4.41 o                         
  -5   8   6        150.14        150.81         4.80 o                         
  -4   8   6        225.12        223.10         6.02 o                         
  -3   8   6        374.31        400.61         6.80 o                         
  -2   8   6        418.92        422.06         8.35 o                         
  -1   8   6        485.55        476.33         8.87 o                         
   0   8   6        350.96        358.73         7.59 o                         
   1   8   6        362.67        368.94        11.11 o                         
   2   8   6        320.56        327.07         5.64 o                         
   3   8   6        211.17        210.64        13.22 o                         
   4   8   6        213.10        227.74         9.62 o                         
   5   8   6        112.91        134.97         5.37 o                         
   6   8   6        109.09        108.39         5.21 o                         
   7   8   6        101.66         95.91         5.83 o                         
   8   8   6         74.89         82.26         5.26 o                         
   9   8   6         52.23         37.73         6.15 o                         
  -6   9   6          1.60         -0.18         1.61 o                         
  -5   9   6          3.34          1.65         2.09 o                         
  -4   9   6          0.65          0.74         1.41 o                         
  -3   9   6          0.24         -0.49         1.65 o                         
  -2   9   6          0.83         -0.05         1.63 o                         
  -1   9   6          2.96          4.99         1.70 o                         
   0   9   6          3.04          3.91         2.05 o                         
   1   9   6          0.00         -2.13         2.13 o                         
   2   9   6          0.26         -0.66         2.81 o                         
   3   9   6          2.92         -2.74         3.14 o                         
   4   9   6          5.48          4.82         4.28 o                         
   5   9   6          5.96          5.49         3.02 o                         
   6   9   6          7.37         -2.06         2.41 o                         
 -16   1   7         13.74          7.49         2.61 o                         
 -15   1   7         33.01         33.74         2.71 o                         
 -14   1   7         14.19          8.11         1.68 o                         
 -13   1   7         60.79         58.61         3.15 o                         
 -12   1   7         69.74         89.42         3.58 o                         
 -11   1   7        268.48        271.52         5.36 o                         
 -10   1   7         61.81         68.35         2.88 o                         
  -9   1   7        438.16        444.62         5.79 o                         
  -8   1   7        334.91        365.44         4.71 o                         
  -7   1   7        344.28        357.09         3.92 o                         
  -6   1   7        802.35        791.15         6.92 o                         
  -5   1   7         72.89         59.54         1.50 o                         
  -4   1   7        518.96        568.30         3.77 o                         
  -3   1   7       1082.29       1046.35         7.11 o                         
  -2   1   7        323.14        242.74         2.99 o                         
  -1   1   7        388.20        313.03         3.42 o                         
   0   1   7         68.19         80.59         1.88 o                         
   1   1   7        658.48        681.02         5.61 o                         
   2   1   7        445.99        418.36         5.35 o                         
   3   1   7       1695.49       1577.34        13.16 o                         
   4   1   7        433.62        435.60         5.88 o                         
   5   1   7        214.58        242.62         4.09 o                         
   6   1   7        260.44        271.89         4.38 o                         
   7   1   7        113.76        116.72         3.31 o                         
   8   1   7          2.92          7.56         1.28 o                         
   9   1   7         47.46         56.93         2.98 o                         
  10   1   7        109.80        108.69         5.53 o                         
  11   1   7        131.49        127.32        10.10 o                         
  12   1   7        133.30        147.82         8.30 o                         
  13   1   7         58.43         75.32         8.30 o                         
  14   1   7         12.50         10.36         2.86 o                         
  15   1   7         12.47          4.81         2.65 o                         
 -15   2   7          0.19         -1.42         1.42 o                         
 -14   2   7          1.95          1.89         1.51 o                         
 -13   2   7          8.19         12.63         1.68 o                         
 -12   2   7          0.01          0.79         1.21 o                         
 -11   2   7          0.92          1.57         1.10 o                         
 -10   2   7         22.41         18.68         1.58 o                         
  -9   2   7         22.24         22.87         1.67 o                         
  -8   2   7         95.98        100.27         2.73 o                         
  -7   2   7          3.73         11.55         0.92 o                         
  -6   2   7         57.07         51.82         1.46 o                         
  -5   2   7          4.41          8.25         0.80 o                         
  -4   2   7         70.58         76.71         2.01 o                         
  -3   2   7         38.42         61.27         1.28 o                         
  -2   2   7        265.10        320.47         3.12 o                         
  -1   2   7         44.25         54.27         1.01 o                         
   0   2   7          1.53          7.96         0.62 o                         
   1   2   7        196.22        199.96         2.49 o                         
   2   2   7          1.62         11.49         0.94 o                         
   3   2   7          0.32         16.68         0.96 o                         
   4   2   7         60.26         62.50         2.26 o                         
   5   2   7         29.70         47.42         2.20 o                         
   6   2   7          2.37         25.57         1.76 o                         
   7   2   7        111.19        116.54         3.62 o                         
   8   2   7          0.11          6.61         1.15 o                         
   9   2   7         74.37         79.60         4.45 o                         
  10   2   7         48.05         31.31         5.75 o                         
  11   2   7         11.85          8.80         2.21 o                         
  12   2   7          0.07          5.66         2.94 o                         
  13   2   7         10.89         15.46         2.77 o                         
  14   2   7          2.54          0.82         1.97 o                         
  15   2   7          2.25          1.47         4.55 o                         
 -15   3   7         48.26         43.07         3.75 o                         
 -14   3   7         32.83         25.84         2.09 o                         
 -13   3   7         34.95         45.41         2.58 o                         
 -12   3   7         77.55         81.54         3.02 o                         
 -11   3   7         76.58         66.95         2.47 o                         
 -10   3   7        142.45        142.71         3.14 o                         
  -9   3   7        210.05        230.18         4.51 o                         
  -8   3   7        232.17        253.64         3.56 o                         
  -7   3   7        153.62        159.08         2.74 o                         
  -6   3   7        557.24        522.90         5.43 o                         
  -5   3   7        362.92        370.19         3.58 o                         
  -4   3   7        216.16        263.22         3.17 o                         
  -3   3   7         55.99         50.56         1.40 o                         
  -2   3   7        468.01        437.10         3.23 o                         
  -1   3   7        419.14        419.62         3.14 o                         
   0   3   7        620.84        634.64         4.41 o                         
   1   3   7        662.61        635.19         4.95 o                         
   2   3   7        107.71         91.77         1.78 o                         
   3   3   7        386.15        386.63         4.22 o                         
   4   3   7         93.13        104.99         2.14 o                         
   5   3   7        249.11        244.49         3.39 o                         
   6   3   7        132.79        138.38         2.63 o                         
   7   3   7         31.85         31.35         1.50 o                         
   8   3   7        211.94        223.69         3.69 o                         
   9   3   7        134.31        152.71         8.36 o                         
  10   3   7         68.27         70.90         8.16 o                         
  11   3   7         32.87         33.31         6.56 o                         
  12   3   7         47.17         40.21        10.64 o                         
  13   3   7         15.42         29.17         6.29 o                         
  14   3   7         14.37         18.21        11.77 o                         
 -14   4   7          7.10          6.24         1.94 o                         
 -13   4   7          0.30          1.92         1.41 o                         
 -12   4   7          6.50          2.49         1.16 o                         
 -11   4   7         10.80         17.47         1.57 o                         
 -10   4   7          3.64          6.70         1.06 o                         
  -9   4   7          0.05          2.79         0.90 o                         
  -8   4   7          0.34          2.71         1.21 o                         
  -7   4   7          0.25          7.13         1.01 o                         
  -6   4   7          0.39          0.43         0.64 o                         
  -5   4   7        312.30        287.39         4.57 o                         
  -4   4   7          2.06          1.57         0.71 o                         
  -3   4   7          0.11          2.26         0.57 o                         
  -2   4   7          5.82         22.74         1.12 o                         
  -1   4   7         63.38         63.21         1.59 o                         
   0   4   7          8.90         16.39         1.18 o                         
   1   4   7         32.55         25.34         1.10 o                         
   2   4   7        104.26         94.91         1.93 o                         
   3   4   7          0.40          8.03         0.78 o                         
   4   4   7         52.60         50.19         1.61 o                         
   5   4   7         13.42         18.33         1.18 o                         
   6   4   7         36.61         40.48         2.12 o                         
   7   4   7          0.01          7.53         1.38 o                         
   8   4   7          7.61         28.26         3.67 o                         
   9   4   7          2.86          6.54         1.84 o                         
  10   4   7          0.29          4.93         2.03 o                         
  11   4   7         32.22         30.08         3.38 o                         
  12   4   7          0.24          0.62         2.06 o                         
  13   4   7          5.03          4.04         2.63 o                         
  14   4   7          0.19          1.32         2.52 o                         
 -13   5   7         48.61         57.71         4.00 o                         
 -12   5   7         13.97          8.39         1.98 o                         
 -11   5   7         21.97         24.52         2.68 o                         
 -10   5   7         98.38        118.10         3.36 o                         
  -9   5   7         51.76         60.59         2.68 o                         
  -8   5   7        162.43        138.71         3.38 o                         
  -7   5   7        161.67        165.79         3.28 o                         
  -6   5   7        156.43        182.64         3.85 o                         
  -5   5   7        103.10        118.97         4.55 o                         
  -4   5   7        412.02        396.99         4.36 o                         
  -3   5   7         57.28         42.29         1.45 o                         
  -2   5   7        227.01        261.95         3.14 o                         
  -1   5   7        185.70        213.25         2.79 o                         
   0   5   7        399.70        385.46         3.79 o                         
   1   5   7        144.57        139.96         2.22 o                         
   2   5   7         34.13         47.07         1.99 o                         
   3   5   7         54.18         67.92         1.62 o                         
   4   5   7         57.91         56.29         2.27 o                         
   5   5   7         53.93         41.67         1.87 o                         
   6   5   7        157.04        183.36         3.75 o                         
   7   5   7        134.49        152.09         8.00 o                         
   8   5   7        171.29        164.91         4.68 o                         
   9   5   7         44.60         44.67         3.27 o                         
  10   5   7         89.61         98.66         4.45 o                         
  11   5   7          4.82          4.84         3.10 o                         
  12   5   7          0.47         -1.14         2.74 o                         
  13   5   7          4.58         -1.39         2.28 o                         
 -12   6   7          6.89          2.39         2.28 o                         
 -11   6   7          1.97          1.12         1.74 o                         
 -10   6   7          0.23          0.95         1.53 o                         
  -9   6   7          3.38          6.98         1.84 o                         
  -8   6   7          5.33          8.40         1.41 o                         
  -7   6   7         15.87         15.75         1.46 o                         
  -6   6   7          3.96          1.11         1.05 o                         
  -5   6   7          2.07          2.60         1.07 o                         
  -4   6   7          9.10         17.39         1.71 o                         
  -3   6   7         10.43         19.39         1.80 o                         
  -2   6   7          1.93          3.32         0.84 o                         
  -1   6   7         42.01         56.84         2.57 o                         
   0   6   7         13.91         22.53         1.46 o                         
   1   6   7        105.24        106.12         3.74 o                         
   2   6   7         17.29         19.77         1.70 o                         
   3   6   7          7.39         12.64         1.41 o                         
   4   6   7         14.09         15.45         1.66 o                         
   5   6   7          3.64         10.50         2.01 o                         
   6   6   7          0.13          4.35         2.36 o                         
   7   6   7          1.55          5.15         1.90 o                         
   8   6   7          3.66         11.27         3.35 o                         
   9   6   7         11.71         18.12         3.03 o                         
  10   6   7          0.11          1.85         2.34 o                         
  11   6   7          6.43          0.65         2.16 o                         
  12   6   7          0.01         -3.01         3.01 o                         
 -11   7   7         48.14         39.41         5.22 o                         
 -10   7   7         12.71          9.59         2.23 o                         
  -9   7   7         38.78         29.94         2.84 o                         
  -8   7   7         21.24         15.87         2.17 o                         
  -7   7   7         33.37         34.41         2.32 o                         
  -6   7   7         39.46         62.76         3.01 o                         
  -5   7   7         38.83         40.78         2.47 o                         
  -4   7   7         78.57         62.40         2.84 o                         
  -3   7   7         96.03         92.50         5.05 o                         
  -2   7   7        152.85        177.48         4.45 o                         
  -1   7   7        181.03        199.33         4.63 o                         
   0   7   7         24.60         26.38         3.84 o                         
   1   7   7         82.10         76.79         3.24 o                         
   2   7   7         55.30         51.24         3.45 o                         
   3   7   7         14.56         11.41         2.88 o                         
   4   7   7         17.19         23.64         2.48 o                         
   5   7   7         51.68         52.17         5.93 o                         
   6   7   7         25.43         15.74         2.34 o                         
   7   7   7         45.60         40.37         3.74 o                         
   8   7   7         54.86         65.18         5.11 o                         
   9   7   7         25.83         21.66         3.22 o                         
  10   7   7          3.90          2.79         2.60 o                         
  -9   8   7          0.87         -3.34         3.34 o                         
  -8   8   7          0.68         -0.85         2.26 o                         
  -7   8   7          0.06         -0.37         1.50 o                         
  -6   8   7          4.64         -0.75         1.85 o                         
  -5   8   7          8.55         20.11         2.27 o                         
  -4   8   7          5.32          6.99         1.61 o                         
  -3   8   7          1.14          3.07         1.30 o                         
  -2   8   7          0.84          1.74         1.18 o                         
  -1   8   7         11.59         14.42         2.05 o                         
   0   8   7          4.14         12.87         1.89 o                         
   1   8   7          0.63          2.13         1.25 o                         
   2   8   7          1.30          0.54         1.78 o                         
   3   8   7          0.54         -0.37         1.74 o                         
   4   8   7          2.49          1.90         2.55 o                         
   5   8   7          4.30          2.32         2.38 o                         
   6   8   7          2.02          4.25         2.29 o                         
   7   8   7          4.36          5.41         3.21 o                         
   8   8   7          0.02          3.22         2.32 o                         
  -5   9   7         26.54         18.48         2.35 o                         
  -4   9   7         54.47         70.61         4.63 o                         
  -3   9   7         37.09         27.29         5.89 o                         
  -2   9   7         20.62          9.87         2.82 o                         
  -1   9   7         17.92          7.87         2.20 o                         
   0   9   7          3.97          1.80         1.97 o                         
   1   9   7          5.84         10.29         2.39 o                         
   2   9   7          8.71         12.27         3.21 o                         
   3   9   7         19.36         18.23         4.00 o                         
   4   9   7         33.81         14.71         3.60 o                         
   5   9   7         28.70         22.88         4.11 o                         
 -15   0   8          1.59         -1.34         2.72 o                         
 -14   0   8         25.43         24.30         2.92 o                         
 -13   0   8          8.57          3.83         1.92 o                         
 -12   0   8         70.13         70.79         4.11 o                         
 -11   0   8        197.61        219.40         7.01 o                         
 -10   0   8        210.70        195.49         6.04 o                         
  -9   0   8         88.75         80.26         3.78 o                         
  -8   0   8        319.67        368.43         6.35 o                         
  -7   0   8          1.59          4.84         1.33 o                         
  -6   0   8        182.91        184.18         4.12 o                         
  -5   0   8         30.87         47.81         2.18 o                         
  -4   0   8        347.34        406.35         5.20 o                         
  -3   0   8         19.37          5.17         1.18 o                         
  -2   0   8        509.22        483.25         6.26 o                         
  -1   0   8       1155.90       1028.17        10.16 o                         
   0   0   8       1163.55       1194.24        16.07 o                         
   1   0   8         20.76         24.71         2.44 o                         
   2   0   8       2308.87       2249.60        26.95 o                         
   3   0   8        154.98        162.07         7.76 o                         
   4   0   8         47.53         61.51         8.16 o                         
   5   0   8        173.54        193.54         5.31 o                         
   6   0   8        104.21         90.73         3.78 o                         
   7   0   8         30.09         23.69         3.24 o                         
   8   0   8         16.04         29.74         4.95 o                         
   9   0   8          6.71         11.93         3.75 o                         
  10   0   8        213.93        237.32        17.00 o                         
  11   0   8        251.16        231.58        11.91 o                         
  12   0   8        118.28        112.66         9.10 o                         
  13   0   8         26.59         30.24         6.02 o                         
  14   0   8         41.24         29.43         5.75 o                         
  15   0   8          2.93         -3.61         3.61 o                         
 -15   1   8          0.69         -1.44         1.44 o                         
 -14   1   8          0.24         -1.37         1.37 o                         
 -13   1   8          6.07          5.72         1.49 o                         
 -12   1   8         27.83         25.01         2.07 o                         
 -11   1   8          1.03          8.45         1.43 o                         
 -10   1   8          6.36         12.34         1.50 o                         
  -9   1   8         60.34         79.15         2.65 o                         
  -8   1   8          7.14         16.33         1.31 o                         
  -7   1   8        265.72        276.23         3.85 o                         
  -6   1   8         10.40         11.25         0.92 o                         
  -5   1   8         76.41         89.91         1.65 o                         
  -4   1   8         12.51         23.01         0.93 o                         
  -3   1   8        575.15        598.86         4.84 o                         
  -2   1   8          1.82          5.72         0.66 o                         
  -1   1   8        146.36        145.59         2.41 o                         
   0   1   8         53.94         60.64         1.93 o                         
   1   1   8        278.75        290.63         4.99 o                         
   2   1   8         61.40         87.15         2.28 o                         
   3   1   8        276.38        256.70         4.96 o                         
   4   1   8        373.42        399.25         6.61 o                         
   5   1   8         40.07         46.15         2.36 o                         
   6   1   8         15.59         25.31         2.68 o                         
   7   1   8        136.97        127.19         3.69 o                         
   8   1   8         31.10         28.00         2.41 o                         
   9   1   8          1.06          5.77         1.45 o                         
  10   1   8         49.08         55.49         6.02 o                         
  11   1   8          1.78          6.26         2.22 o                         
  12   1   8          1.56          4.98         4.28 o                         
  13   1   8          0.07          0.85         2.51 o                         
  14   1   8          1.23         -1.72         2.34 o                         
  15   1   8          0.45         -2.86         2.86 o                         
 -15   2   8          3.95          2.14         2.55 o                         
 -14   2   8          0.63         -1.49         1.49 o                         
 -13   2   8         25.29         16.37         1.91 o                         
 -12   2   8         22.83         23.28         2.08 o                         
 -11   2   8          4.24          5.58         1.51 o                         
 -10   2   8         89.11         79.48         3.00 o                         
  -9   2   8        152.93        149.00         3.55 o                         
  -8   2   8         18.89         27.01         1.34 o                         
  -7   2   8        593.72        601.72         5.58 o                         
  -6   2   8        235.05        230.61         2.95 o                         
  -5   2   8         51.31         66.81         1.37 o                         
  -4   2   8          2.48          5.18         0.56 o                         
  -3   2   8        391.74        370.85         3.17 o                         
  -2   2   8        103.75         65.67         1.33 o                         
  -1   2   8          3.82          8.10         0.63 o                         
   0   2   8          4.51          2.78         0.48 o                         
   1   2   8         24.20         28.97         1.08 o                         
   2   2   8        195.52        169.62         2.60 o                         
   3   2   8        236.72        241.86         3.21 o                         
   4   2   8        279.64        266.75         4.14 o                         
   5   2   8        371.61        366.86         7.03 o                         
   6   2   8         85.74         99.56         3.17 o                         
   7   2   8        283.64        307.95         6.03 o                         
   8   2   8        111.30        117.42         4.23 o                         
   9   2   8        115.26        112.81         3.99 o                         
  10   2   8         26.60         29.19         3.95 o                         
  11   2   8         39.84         40.90         3.91 o                         
  12   2   8         36.74         34.42         3.91 o                         
  13   2   8         31.25         25.73         3.34 o                         
  14   2   8         10.52          8.80         2.92 o                         
  15   2   8          9.93          5.08         5.08 o                         
 -14   3   8         16.25          9.80         1.67 o                         
 -13   3   8         14.18         18.85         2.01 o                         
 -12   3   8          1.24          2.08         1.19 o                         
 -11   3   8          1.54          5.64         1.13 o                         
 -10   3   8          0.01          1.17         0.94 o                         
  -9   3   8         87.33         70.88         2.34 o                         
  -8   3   8         27.85         20.37         1.51 o                         
  -7   3   8          2.53         12.35         1.00 o                         
  -6   3   8         85.15         94.06         1.94 o                         
  -5   3   8          1.33          4.05         0.69 o                         
  -4   3   8        409.55        412.18         3.76 o                         
  -3   3   8        228.78        184.24         2.36 o                         
  -2   3   8        121.62        107.42         1.60 o                         
  -1   3   8         17.25         34.48         1.02 o                         
   0   3   8         19.85         17.52         0.92 o                         
   1   3   8          8.28         15.18         0.91 o                         
   2   3   8         14.87         23.54         1.36 o                         
   3   3   8         53.38         50.83         1.69 o                         
   4   3   8          0.15          7.31         0.85 o                         
   5   3   8         91.09        105.07         2.53 o                         
   6   3   8          0.76          4.33         0.79 o                         
   7   3   8         16.46         26.30         1.88 o                         
   8   3   8         28.06         39.19         2.24 o                         
   9   3   8         26.64         23.75         2.12 o                         
  10   3   8         30.39         19.67         4.95 o                         
  11   3   8          9.11         13.24         4.68 o                         
  12   3   8          0.42          2.27         3.61 o                         
  13   3   8          6.16          0.67         3.88 o                         
  14   3   8          3.81         -2.53         9.97 o                         
 -14   4   8         76.58         92.47         5.44 o                         
 -13   4   8         11.15         10.66         1.89 o                         
 -12   4   8         26.54         16.28         1.63 o                         
 -11   4   8         44.22         28.17         2.17 o                         
 -10   4   8         27.97         31.41         1.80 o                         
  -9   4   8         17.62         25.40         1.67 o                         
  -8   4   8         11.93         10.80         1.43 o                         
  -7   4   8         41.58         32.26         1.99 o                         
  -6   4   8          2.10          2.13         0.78 o                         
  -5   4   8        278.61        297.78         4.65 o                         
  -4   4   8         30.70         31.76         1.50 o                         
  -3   4   8         23.57         22.23         1.27 o                         
  -2   4   8         97.31        115.22         2.16 o                         
  -1   4   8        288.45        305.33         3.22 o                         
   0   4   8        431.10        418.79         3.92 o                         
   1   4   8        241.60        244.37         3.13 o                         
   2   4   8         82.34        103.82         2.09 o                         
   3   4   8         88.24        103.47         2.16 o                         
   4   4   8         18.30         18.93         1.24 o                         
   5   4   8         52.21         62.65         2.01 o                         
   6   4   8         11.01         11.86         1.21 o                         
   7   4   8         30.73         33.00         2.03 o                         
   8   4   8         72.55         75.16         4.61 o                         
   9   4   8        113.83        110.97         5.20 o                         
  10   4   8         66.28         53.09         5.25 o                         
  11   4   8         53.49         64.47         4.90 o                         
  12   4   8         11.27          3.55         3.29 o                         
  13   4   8         12.17          3.27         2.50 o                         
 -13   5   8          5.77          5.96         2.29 o                         
 -12   5   8          4.08          1.02         1.78 o                         
 -11   5   8         11.27          8.48         1.59 o                         
 -10   5   8          1.98          7.03         1.32 o                         
  -9   5   8          6.72         11.66         1.59 o                         
  -8   5   8         10.46          8.10         1.43 o                         
  -7   5   8          1.38          4.15         1.07 o                         
  -6   5   8         10.58         11.94         1.31 o                         
  -5   5   8          5.46         13.53         1.39 o                         
  -4   5   8        146.24        140.32         2.77 o                         
  -3   5   8          4.94          7.28         0.93 o                         
  -2   5   8          9.84          6.67         0.98 o                         
  -1   5   8          4.90         11.69         1.08 o                         
   0   5   8          3.25          7.06         0.83 o                         
   1   5   8         59.75         66.48         1.95 o                         
   2   5   8         13.31          8.97         0.99 o                         
   3   5   8         12.38         12.24         1.22 o                         
   4   5   8         11.88         16.06         1.42 o                         
   5   5   8          9.08         16.77         1.30 o                         
   6   5   8          1.75          3.37         1.09 o                         
   7   5   8         10.00          9.36         1.52 o                         
   8   5   8          0.06          5.27         3.17 o                         
   9   5   8          0.05          6.50         1.72 o                         
  10   5   8          1.50          3.29         1.94 o                         
  11   5   8          0.03         -0.24         1.95 o                         
  12   5   8          2.66          2.81         4.15 o                         
  13   5   8          3.73          0.40         3.88 o                         
 -12   6   8         16.66         10.62         2.87 o                         
 -11   6   8          0.42         -0.52         1.56 o                         
 -10   6   8          0.79          1.81         1.48 o                         
  -9   6   8         14.24          5.10         1.86 o                         
  -8   6   8         12.18          4.04         1.31 o                         
  -7   6   8         57.64         62.62         2.38 o                         
  -6   6   8        113.80        141.49         3.60 o                         
  -5   6   8         80.74        101.17         2.99 o                         
  -4   6   8         48.11         33.01         1.79 o                         
  -3   6   8         61.38         49.00         1.95 o                         
  -2   6   8         14.72         24.68         1.52 o                         
  -1   6   8         16.94          4.44         1.76 o                         
   0   6   8         16.65         24.96         1.57 o                         
   1   6   8          1.68          2.28         0.88 o                         
   2   6   8         14.10         16.74         1.60 o                         
   3   6   8         38.29         61.95         2.61 o                         
   4   6   8         73.35         90.43         3.13 o                         
   5   6   8         54.99         55.34         3.69 o                         
   6   6   8        111.31         97.15         4.70 o                         
   7   6   8         93.84        113.23         5.38 o                         
   8   6   8         46.29         54.77         5.00 o                         
   9   6   8         44.30         37.56         7.21 o                         
  10   6   8         13.51          9.22         2.75 o                         
  11   6   8          0.30          5.29        13.24 o                         
 -10   7   8          0.15          0.37         1.79 o                         
  -9   7   8          0.91         -0.17         1.80 o                         
  -8   7   8          0.02          0.15         1.32 o                         
  -7   7   8          2.84          9.13         1.53 o                         
  -6   7   8          1.38          3.97         1.37 o                         
  -5   7   8          2.43         -0.56         1.12 o                         
  -4   7   8          0.14          0.70         1.24 o                         
  -3   7   8          9.71         10.89         1.61 o                         
  -2   7   8         11.45         18.72         1.57 o                         
  -1   7   8         23.01         25.88         2.20 o                         
   0   7   8         14.02          8.31         1.09 o                         
   1   7   8          4.44          3.55         1.40 o                         
   2   7   8          2.06          0.89         1.49 o                         
   3   7   8          3.93          2.29         1.56 o                         
   4   7   8          2.39          7.46         1.91 o                         
   5   7   8          0.63         -0.27         1.66 o                         
   6   7   8          7.93          4.64         2.12 o                         
   7   7   8          9.91         17.40         2.84 o                         
   8   7   8         17.87          6.76         2.38 o                         
   9   7   8          3.72          1.60         2.22 o                         
  10   7   8          0.17         -2.49         2.49 o                         
  -8   8   8          2.42          2.36         1.76 o                         
  -7   8   8          0.38         -1.20         1.41 o                         
  -6   8   8          1.05         -0.28         2.07 o                         
  -5   8   8          9.66          7.34         1.70 o                         
  -4   8   8          7.23          9.87         2.07 o                         
  -3   8   8         39.06         50.23         3.35 o                         
  -2   8   8         32.54         30.63         2.32 o                         
  -1   8   8         26.88         20.35         2.26 o                         
   0   8   8         14.17         19.13         2.32 o                         
   1   8   8          7.54         14.89         3.06 o                         
   2   8   8         16.08         10.17         4.28 o                         
   3   8   8          7.31          0.16         5.55 o                         
   4   8   8         14.38          4.57         2.97 o                         
   5   8   8         17.70         20.61         2.72 o                         
   6   8   8         13.03         17.69         3.95 o                         
   7   8   8         23.07         16.46         2.85 o                         
   8   8   8          8.23          3.69         6.56 o                         
  -4   9   8          1.61          7.50         1.91 o                         
  -3   9   8          1.38          5.40         1.95 o                         
  -2   9   8          2.23          1.36         3.02 o                         
  -1   9   8          0.41         -1.75         1.75 o                         
   0   9   8          0.37         -0.16         1.57 o                         
   1   9   8          5.87          6.13         5.95 o                         
   2   9   8          7.29         11.42         3.06 o                         
   3   9   8          6.92          0.26         4.55 o                         
   4   9   8          9.46          8.16         3.12 o                         
 -15   1   9         12.92          5.35         1.91 o                         
 -14   1   9         47.65         51.87         3.17 o                         
 -13   1   9         56.84         44.55         4.09 o                         
 -12   1   9        214.64        236.62         5.35 o                         
 -11   1   9        317.31        315.45         5.90 o                         
 -10   1   9        620.03        613.42         8.36 o                         
  -9   1   9        671.59        652.59        10.89 o                         
  -8   1   9       1725.04       1720.27        13.55 o                         
  -7   1   9        443.29        437.28         5.47 o                         
  -6   1   9        999.84        935.47         7.28 o                         
  -5   1   9       1016.68        977.49         6.07 o                         
  -4   1   9       1612.47       1602.42         9.86 o                         
  -3   1   9       3843.10       3834.94        22.12 o                         
  -2   1   9       3352.39       3131.33        23.72 o                         
  -1   1   9       3428.44       3190.43        18.62 o                         
   0   1   9       3829.26       3700.73        23.01 o                         
   1   1   9       3268.83       3184.62        22.59 o                         
   2   1   9       2167.69       2054.78        14.94 o                         
   3   1   9        957.83        869.61        10.80 o                         
   4   1   9       1356.35       1345.56        12.76 o                         
   5   1   9       1010.30       1032.99        14.73 o                         
   6   1   9       1418.30       1387.90        13.45 o                         
   7   1   9        817.20        796.31        22.25 o                         
   8   1   9        337.66        358.31         7.13 o                         
   9   1   9        270.04        291.38         6.57 o                         
  10   1   9        279.79        271.12         6.52 o                         
  11   1   9        143.15        141.04         7.75 o                         
  12   1   9         85.18         81.10         5.61 o                         
  13   1   9         51.20         62.76         8.42 o                         
  14   1   9         18.77         17.44         3.52 o                         
 -15   2   9          0.02          1.37         2.00 o                         
 -14   2   9          0.16         -1.43         1.43 o                         
 -13   2   9          7.36          7.03         1.72 o                         
 -12   2   9          3.02          7.45         1.61 o                         
 -11   2   9          6.32          2.21         1.01 o                         
 -10   2   9          2.71          3.44         1.10 o                         
  -9   2   9          7.11         12.44         1.23 o                         
  -8   2   9        140.47        119.20         2.73 o                         
  -7   2   9        222.50        239.30         3.43 o                         
  -6   2   9          4.23          9.71         0.85 o                         
  -5   2   9         18.36         18.22         1.02 o                         
  -4   2   9        196.20        204.49         2.44 o                         
  -3   2   9        124.33        115.82         2.10 o                         
  -2   2   9         23.24         34.35         1.40 o                         
  -1   2   9          0.18          2.28         0.62 o                         
   0   2   9         15.28         12.28         0.84 o                         
   1   2   9         21.98         18.73         1.03 o                         
   2   2   9         95.64        123.88         2.43 o                         
   3   2   9         30.71         27.37         1.33 o                         
   4   2   9         28.19         39.64         1.85 o                         
   5   2   9         72.46         73.35         2.85 o                         
   6   2   9         13.08         12.12         1.52 o                         
   7   2   9          6.34          6.66         1.53 o                         
   8   2   9         10.27          9.05         1.87 o                         
   9   2   9         25.32         16.13         2.15 o                         
  10   2   9          0.96          1.40         1.86 o                         
  11   2   9          0.13          2.02         1.88 o                         
  12   2   9          0.31         -1.14         2.08 o                         
  13   2   9          0.24          0.36         2.61 o                         
  14   2   9          0.00          2.53         4.68 o                         
 -14   3   9         31.33         20.58         2.03 o                         
 -13   3   9         93.48        111.29         3.90 o                         
 -12   3   9        105.46        123.21         3.68 o                         
 -11   3   9        299.80        288.56         5.37 o                         
 -10   3   9        247.66        224.32         4.38 o                         
  -9   3   9        391.98        410.26         5.75 o                         
  -8   3   9        359.37        383.26         4.91 o                         
  -7   3   9       1070.70       1104.60         7.86 o                         
  -6   3   9       1302.17       1301.52         9.99 o                         
  -5   3   9       1487.10       1394.47         8.89 o                         
  -4   3   9        760.14        729.92         6.15 o                         
  -3   3   9       1719.84       1697.31        10.76 o                         
  -2   3   9       1825.26       1776.21        10.29 o                         
  -1   3   9       2618.52       2563.79        12.83 o                         
   0   3   9       1549.93       1479.25         9.86 o                         
   1   3   9       2152.67       2064.45        11.89 o                         
   2   3   9       1222.29       1193.47         8.11 o                         
   3   3   9       1897.64       1863.54        12.59 o                         
   4   3   9       1530.87       1493.43        11.86 o                         
   5   3   9        498.26        471.41         5.54 o                         
   6   3   9        495.92        536.75         6.02 o                         
   7   3   9        389.40        404.09         5.81 o                         
   8   3   9        481.40        460.33         7.48 o                         
   9   3   9        280.24        290.62         5.88 o                         
  10   3   9        143.67        159.74         7.70 o                         
  11   3   9         82.44         94.72         9.90 o                         
  12   3   9         65.89         63.56         9.37 o                         
  13   3   9         41.67         34.25         7.22 o                         
  14   3   9         25.89         19.53         6.29 o                         
 -13   4   9          3.49          1.45         1.33 o                         
 -12   4   9          8.23          6.66         1.75 o                         
 -11   4   9          1.74         -1.07         1.07 o                         
 -10   4   9          4.63          1.16         1.06 o                         
  -9   4   9          2.46         -0.83         0.83 o                         
  -8   4   9         23.38         20.14         2.15 o                         
  -7   4   9         13.45         16.99         1.47 o                         
  -6   4   9          8.69          8.46         1.17 o                         
  -5   4   9         28.00         23.55         1.30 o                         
  -4   4   9          1.17          4.04         0.87 o                         
  -3   4   9        108.96         91.69         3.13 o                         
  -2   4   9          0.89          1.93         0.69 o                         
  -1   4   9          0.16          2.09         0.59 o                         
   0   4   9          6.82          3.17         0.64 o                         
   1   4   9         38.35         42.34         1.63 o                         
   2   4   9         24.41         26.15         1.38 o                         
   3   4   9         39.77         44.53         1.88 o                         
   4   4   9          2.67          0.68         0.76 o                         
   5   4   9          1.26          0.39         0.78 o                         
   6   4   9         12.76          7.06         1.02 o                         
   7   4   9          6.32          3.09         1.05 o                         
   8   4   9          0.10          2.48         1.55 o                         
   9   4   9          0.55          3.25         1.63 o                         
  10   4   9          0.38          0.77         2.38 o                         
  11   4   9          0.11         -2.49         2.53 o                         
  12   4   9          0.60         -0.39         2.49 o                         
  13   4   9          0.01         -1.82         2.14 o                         
 -12   5   9         55.36         27.31         2.92 o                         
 -11   5   9         37.47         33.81         3.86 o                         
 -10   5   9        120.29        167.70         4.77 o                         
  -9   5   9        142.40        168.12         5.21 o                         
  -8   5   9        311.29        270.79         5.54 o                         
  -7   5   9        478.44        433.32         6.86 o                         
  -6   5   9        815.60        887.45        11.08 o                         
  -5   5   9       1062.53       1153.28        10.88 o                         
  -4   5   9       1288.90       1287.73        11.74 o                         
  -3   5   9        595.92        541.14         7.63 o                         
  -2   5   9        431.45        418.18         4.52 o                         
  -1   5   9        781.27        838.19         7.81 o                         
   0   5   9        670.39        664.97         6.50 o                         
   1   5   9        995.13        953.68         7.80 o                         
   2   5   9        926.53        914.17         9.49 o                         
   3   5   9        817.62        858.85        10.89 o                         
   4   5   9        618.55        629.68         7.09 o                         
   5   5   9        549.35        504.70         7.41 o                         
   6   5   9        424.60        404.45         6.29 o                         
   7   5   9        181.29        205.49         5.72 o                         
   8   5   9        162.84        169.63         4.45 o                         
   9   5   9        149.97        139.19         8.29 o                         
  10   5   9         78.05         64.64         4.91 o                         
  11   5   9         59.65         53.82         8.66 o                         
  12   5   9         19.93         19.61         3.18 o                         
 -11   6   9          3.73          0.66         1.53 o                         
 -10   6   9          0.08         -0.93         2.00 o                         
  -9   6   9          7.10         10.59         1.54 o                         
  -8   6   9          0.12         -0.18         1.36 o                         
  -7   6   9          9.81          9.04         1.40 o                         
  -6   6   9          0.22          3.74         1.15 o                         
  -5   6   9          6.39          9.39         1.33 o                         
  -4   6   9         11.20         12.80         1.39 o                         
  -3   6   9          3.83          4.96         1.32 o                         
  -2   6   9         17.11         13.89         1.24 o                         
  -1   6   9          0.00          0.47         0.77 o                         
   0   6   9          8.72          9.39         1.22 o                         
   1   6   9          0.57          0.53         0.98 o                         
   2   6   9          1.67          1.04         1.02 o                         
   3   6   9          4.34          7.82         1.08 o                         
   4   6   9         10.12         10.93         1.29 o                         
   5   6   9          0.00         -1.22         1.22 o                         
   6   6   9          2.23          6.22         1.93 o                         
   7   6   9          0.67          0.35         1.54 o                         
   8   6   9         20.09         12.37         2.38 o                         
   9   6   9          3.07         -1.49         2.62 o                         
  10   6   9          0.74          0.66         2.47 o                         
 -10   7   9         55.35         30.62         4.17 o                         
  -9   7   9         48.47         28.19         2.51 o                         
  -8   7   9        115.10        125.11         4.44 o                         
  -7   7   9        147.82        178.56         4.88 o                         
  -6   7   9        296.79        339.72         6.52 o                         
  -5   7   9        232.33        244.80         6.84 o                         
  -4   7   9        345.51        304.38         6.75 o                         
  -3   7   9        444.49        431.51         5.93 o                         
  -2   7   9        331.05        395.62         5.58 o                         
  -1   7   9        361.78        405.80         5.45 o                         
   0   7   9        314.18        291.56         5.13 o                         
   1   7   9        298.46        279.17         7.51 o                         
   2   7   9        377.80        373.51         7.74 o                         
   3   7   9        296.41        333.70         8.21 o                         
   4   7   9        268.15        297.76         9.26 o                         
   5   7   9        191.72        195.58         6.45 o                         
   6   7   9        118.78        103.58         5.14 o                         
   7   7   9        102.22         89.93         7.05 o                         
   8   7   9         82.84        105.14         7.07 o                         
   9   7   9         37.01         30.24         4.24 o                         
  -7   8   9          1.82          3.11         1.63 o                         
  -6   8   9          0.16         -1.48         1.48 o                         
  -5   8   9         10.53         26.22         2.67 o                         
  -4   8   9         11.53         17.64         2.25 o                         
  -3   8   9         17.94          6.25         1.49 o                         
  -2   8   9         10.65          2.73         1.25 o                         
  -1   8   9          0.03          0.70         1.16 o                         
   0   8   9          1.83          2.20         2.26 o                         
   1   8   9          5.59         -1.01         2.11 o                         
   2   8   9          3.07         10.46         4.28 o                         
   3   8   9          3.29          5.33         4.41 o                         
   4   8   9          0.00          1.42         3.81 o                         
   5   8   9          0.02         -2.29         2.37 o                         
   6   8   9          0.04         -1.98         1.98 o                         
   7   8   9          1.22         -2.74         2.74 o                         
  -3   9   9        133.88        168.79         6.63 o                         
  -2   9   9        109.86         79.25         4.38 o                         
  -1   9   9        126.58         87.98         4.57 o                         
   0   9   9         86.68         93.73         7.05 o                         
   1   9   9         69.45         99.67        10.30 o                         
   2   9   9         84.02         93.35         7.04 o                         
 -14   0  10         19.34         22.98         3.58 o                         
 -13   0  10        117.98        121.67         6.67 o                         
 -12   0  10         58.32         56.27         4.62 o                         
 -11   0  10        199.32        208.64         7.71 o                         
 -10   0  10        196.72        208.79        10.84 o                         
  -9   0  10        583.52        603.09        12.60 o                         
  -8   0  10        272.21        297.93         8.27 o                         
  -7   0  10         48.50         50.31         5.75 o                         
  -6   0  10        149.48        166.68         4.83 o                         
  -5   0  10         33.92         43.36         3.12 o                         
  -4   0  10        416.77        460.93         6.97 o                         
  -3   0  10        928.93        924.01        10.46 o                         
  -2   0  10        481.20        445.35         6.62 o                         
  -1   0  10       1536.78       1519.95        14.43 o                         
   0   0  10        634.16        603.43         9.09 o                         
   1   0  10       1087.03       1087.36        17.04 o                         
   2   0  10        513.26        503.90        10.86 o                         
   3   0  10          3.27          4.32         1.79 o                         
   4   0  10        701.95        658.62        26.89 o                         
   5   0  10        905.97        926.09        17.13 o                         
   6   0  10        256.27        269.19         8.75 o                         
   7   0  10        125.46        133.11         8.30 o                         
   8   0  10         80.20         93.41         5.96 o                         
   9   0  10        145.27        148.77         7.05 o                         
  10   0  10         18.45         20.71         3.43 o                         
  11   0  10         89.66        100.08         9.10 o                         
  12   0  10         39.52         27.83         5.49 o                         
  13   0  10          4.60          4.41         4.28 o                         
  14   0  10          4.63          7.63         5.22 o                         
 -14   1  10          0.00          0.13         1.75 o                         
 -13   1  10          1.91          1.10         1.42 o                         
 -12   1  10          0.06         -0.32         1.27 o                         
 -11   1  10         11.32         12.03         1.67 o                         
 -10   1  10         17.56         20.25         1.96 o                         
  -9   1  10          6.30          8.12         1.79 o                         
  -8   1  10          5.84          7.56         1.59 o                         
  -7   1  10        109.78        111.12         2.45 o                         
  -6   1  10         22.63         20.39         1.67 o                         
  -5   1  10          7.80          6.49         1.32 o                         
  -4   1  10          5.06          2.67         0.77 o                         
  -3   1  10        100.70        105.49         2.28 o                         
  -2   1  10          7.98          8.06         0.92 o                         
  -1   1  10         20.87         25.52         1.38 o                         
   0   1  10         25.57         30.81         1.45 o                         
   1   1  10          0.72          4.76         0.84 o                         
   2   1  10          0.06          1.60         0.72 o                         
   3   1  10        104.12        113.33         2.94 o                         
   4   1  10        533.39        524.71         9.63 o                         
   5   1  10        170.21        174.65         8.90 o                         
   6   1  10         43.33         55.90         3.21 o                         
   7   1  10         29.79         31.06         2.61 o                         
   8   1  10          0.64          8.68         2.05 o                         
   9   1  10         30.74         35.09         3.02 o                         
  10   1  10          2.66          8.53         1.78 o                         
  11   1  10          0.83          2.37         2.13 o                         
  12   1  10          1.34          0.09         2.44 o                         
  13   1  10          0.77         -0.46         2.82 o                         
  14   1  10         13.54          9.36         5.62 o                         
 -14   2  10          4.60          0.16         1.36 o                         
 -13   2  10         31.07         25.94         2.23 o                         
 -12   2  10         66.32         73.28         2.99 o                         
 -11   2  10         80.91         94.70         3.15 o                         
 -10   2  10        128.35        127.18         3.43 o                         
  -9   2  10        186.43        177.80         3.24 o                         
  -8   2  10         93.33        105.64         2.49 o                         
  -7   2  10        401.30        433.82         4.70 o                         
  -6   2  10        652.84        663.05         6.26 o                         
  -5   2  10         67.31         64.40         1.85 o                         
  -4   2  10        264.96        255.64         4.25 o                         
  -3   2  10        306.74        322.30         4.90 o                         
  -2   2  10        456.46        450.73         5.04 o                         
  -1   2  10        200.86        176.13         3.04 o                         
   0   2  10        522.58        541.41         5.61 o                         
   1   2  10         14.04         18.53         1.23 o                         
   2   2  10          1.90          2.81         0.96 o                         
   3   2  10        324.90        329.98         4.65 o                         
   4   2  10        419.07        455.58         5.40 o                         
   5   2  10        120.43        141.11         3.35 o                         
   6   2  10        139.98        145.31         4.40 o                         
   7   2  10        282.71        280.81        10.74 o                         
   8   2  10        166.19        175.19         8.36 o                         
   9   2  10         38.44         51.78         3.57 o                         
  10   2  10         69.58         74.08         3.81 o                         
  11   2  10          7.50          4.66         2.36 o                         
  12   2  10          1.77          1.90         2.72 o                         
  13   2  10         15.87         16.45         3.34 o                         
  14   2  10         27.08         22.21         6.29 o                         
 -14   3  10          1.76          0.58         1.67 o                         
 -13   3  10         17.33         19.84         2.45 o                         
 -12   3  10          0.33         -1.18         1.18 o                         
 -11   3  10          0.04          2.55         1.11 o                         
 -10   3  10          4.03          5.78         1.20 o                         
  -9   3  10         49.05         31.77         1.95 o                         
  -8   3  10         92.66         72.19         2.32 o                         
  -7   3  10         43.89         46.81         2.61 o                         
  -6   3  10         70.35         74.77         2.84 o                         
  -5   3  10         11.31          9.45         1.12 o                         
  -4   3  10        482.37        487.21         4.76 o                         
  -3   3  10        179.61        167.37         3.02 o                         
  -2   3  10          0.07          0.52         0.66 o                         
  -1   3  10         28.39         36.68         1.40 o                         
   0   3  10         83.07         70.00         1.73 o                         
   1   3  10        377.07        399.44         4.77 o                         
   2   3  10         87.83         99.87         2.47 o                         
   3   3  10         23.49         26.82         1.95 o                         
   4   3  10          0.96          6.56         0.94 o                         
   5   3  10         19.21         19.23         1.53 o                         
   6   3  10         59.35         58.11         2.68 o                         
   7   3  10         15.08         15.86         1.51 o                         
   8   3  10          6.25          9.95         1.27 o                         
   9   3  10          2.72          3.21         1.09 o                         
  10   3  10          0.19          1.35         1.64 o                         
  11   3  10          5.45          7.09         1.98 o                         
  12   3  10          0.01          0.98         2.11 o                         
  13   3  10          7.34          7.59         4.21 o                         
 -13   4  10         34.38         26.03         2.59 o                         
 -12   4  10         49.47         38.13         3.49 o                         
 -11   4  10         82.48         76.56         2.99 o                         
 -10   4  10         54.84         68.26         3.96 o                         
  -9   4  10         45.38         65.72         3.13 o                         
  -8   4  10         50.85         50.91         2.74 o                         
  -7   4  10         99.71         85.08         2.73 o                         
  -6   4  10        160.86        168.15         4.32 o                         
  -5   4  10        201.44        219.68         3.83 o                         
  -4   4  10        355.81        376.50         5.06 o                         
  -3   4  10          4.81          5.53         0.99 o                         
  -2   4  10        273.91        280.68         3.79 o                         
  -1   4  10        202.89        201.82         2.81 o                         
   0   4  10        111.18        100.42         2.08 o                         
   1   4  10        273.37        278.24         4.16 o                         
   2   4  10        524.27        546.19         5.92 o                         
   3   4  10        189.15        209.44         3.92 o                         
   4   4  10         78.77         68.97         2.53 o                         
   5   4  10         46.70         41.30         2.09 o                         
   6   4  10         28.86         34.46         2.20 o                         
   7   4  10          0.85         -0.03         1.09 o                         
   8   4  10         52.96         51.15         3.45 o                         
   9   4  10         52.67         43.14         3.86 o                         
  10   4  10         28.54         24.59         3.95 o                         
  11   4  10         32.75         49.91        13.18 o                         
  12   4  10         66.87         72.18         6.95 o                         
 -12   5  10          0.19         -1.92         1.92 o                         
 -11   5  10          0.66         -1.49         1.49 o                         
 -10   5  10          0.70         -0.25         1.60 o                         
  -9   5  10          1.89          0.77         1.36 o                         
  -8   5  10          0.28          0.55         1.15 o                         
  -7   5  10          0.27          0.81         1.13 o                         
  -6   5  10         16.42         13.20         1.71 o                         
  -5   5  10          1.17          3.28         1.15 o                         
  -4   5  10         39.14         40.43         1.96 o                         
  -3   5  10         24.78         31.73         1.77 o                         
  -2   5  10          5.96          1.91         0.73 o                         
  -1   5  10         20.47         12.55         1.21 o                         
   0   5  10         34.00         25.96         2.06 o                         
   1   5  10          7.44          7.55         1.10 o                         
   2   5  10          3.34          3.87         1.08 o                         
   3   5  10          0.02          4.91         1.08 o                         
   4   5  10         10.07         15.76         1.44 o                         
   5   5  10         14.37         24.93         1.75 o                         
   6   5  10          4.95          9.03         1.38 o                         
   7   5  10          0.94         -0.05         1.29 o                         
   8   5  10          1.29          4.80         1.93 o                         
   9   5  10          9.75          4.37         3.74 o                         
  10   5  10          4.81          3.39         2.24 o                         
  11   5  10          2.58          0.79         2.76 o                         
 -11   6  10          9.69          8.33         2.65 o                         
 -10   6  10          5.09         10.97         2.55 o                         
  -9   6  10         37.62         29.65         2.20 o                         
  -8   6  10         60.89         40.24         3.01 o                         
  -7   6  10        126.14        152.41         5.12 o                         
  -6   6  10        228.68        281.10         5.22 o                         
  -5   6  10        216.52        230.91         5.08 o                         
  -4   6  10        128.12        109.01         3.28 o                         
  -3   6  10         60.17         45.81         2.23 o                         
  -2   6  10         12.48         21.08         1.72 o                         
  -1   6  10          3.87         -0.08         1.14 o                         
   0   6  10         13.22         11.48         1.75 o                         
   1   6  10         77.29         53.74         3.19 o                         
   2   6  10         43.61         38.78         3.28 o                         
   3   6  10        170.07        212.18         4.20 o                         
   4   6  10        160.23        181.21         4.59 o                         
   5   6  10         72.93         54.23         2.50 o                         
   6   6  10         29.01         17.64         1.71 o                         
   7   6  10         44.40         40.93         3.24 o                         
   8   6  10          7.40          8.88         2.54 o                         
   9   6  10          8.15          1.49         1.99 o                         
  10   6  10         23.10         16.12         3.33 o                         
  -9   7  10          2.16          5.28         3.68 o                         
  -8   7  10          2.15          1.19         1.58 o                         
  -7   7  10          0.98          0.60         1.77 o                         
  -6   7  10          1.65         -1.52         1.52 o                         
  -5   7  10          3.54          9.14         1.92 o                         
  -4   7  10          1.56          2.77         1.31 o                         
  -3   7  10          7.62          2.08         1.27 o                         
  -2   7  10          0.09         -0.90         1.11 o                         
  -1   7  10          0.06         -0.21         1.16 o                         
   0   7  10          8.75          0.26         1.37 o                         
   1   7  10          0.49         -0.50         1.33 o                         
   2   7  10          1.11          4.00         1.52 o                         
   3   7  10          2.51          6.09         1.81 o                         
   4   7  10         16.07         26.47         2.73 o                         
   5   7  10         12.67         16.46         2.85 o                         
   6   7  10          0.01          0.15         2.00 o                         
   7   7  10          1.26          7.83         2.46 o                         
   8   7  10          3.56         -0.69         2.90 o                         
  -6   8  10         12.20          6.07         1.80 o                         
  -5   8  10         29.07         25.76         2.85 o                         
  -4   8  10         24.22         30.50         2.73 o                         
  -3   8  10         32.56         33.80         3.30 o                         
  -2   8  10         48.85         48.03         2.95 o                         
  -1   8  10         40.44         31.07         3.08 o                         
   0   8  10         43.75         52.39         3.95 o                         
   1   8  10         31.45         27.26         5.62 o                         
   2   8  10         34.99         26.43         6.56 o                         
   3   8  10         22.72         16.19         4.82 o                         
   4   8  10         10.29          1.19         2.69 o                         
   5   8  10         17.27         10.79         3.50 o                         
   6   8  10         10.19         10.12         3.75 o                         
 -14   1  11         26.94         16.20         2.45 o                         
 -13   1  11         22.50         16.49         2.72 o                         
 -12   1  11         26.84         18.89         2.90 o                         
 -11   1  11         17.59         15.40         2.04 o                         
 -10   1  11         72.22         53.37         3.30 o                         
  -9   1  11         42.14         39.30         1.99 o                         
  -8   1  11        111.92        116.17         2.91 o                         
  -7   1  11          5.53          8.37         1.66 o                         
  -6   1  11         25.41         28.35         2.94 o                         
  -5   1  11         62.12         60.98         2.84 o                         
  -4   1  11         11.75         10.01         1.65 o                         
  -3   1  11        172.30        201.89         7.00 o                         
  -2   1  11        227.69        237.94         5.84 o                         
  -1   1  11         68.29         67.37         2.77 o                         
   0   1  11        222.27        233.73         4.76 o                         
   1   1  11        101.33        113.82         5.16 o                         
   2   1  11         11.98          9.91         2.32 o                         
   3   1  11         55.89         51.75         2.91 o                         
   4   1  11         21.69         27.90         2.19 o                         
   5   1  11        127.79        139.44         5.46 o                         
   6   1  11        179.55        190.12         5.51 o                         
   7   1  11        203.37        205.34         6.78 o                         
   8   1  11        102.30         99.43         4.30 o                         
   9   1  11         44.71         56.40         3.67 o                         
  10   1  11         41.61         45.00         3.59 o                         
  11   1  11         10.39          8.78         2.08 o                         
  12   1  11          2.21          0.43         3.07 o                         
  13   1  11          5.72         -2.65         2.65 o                         
 -14   2  11          8.19          6.34         1.89 o                         
 -13   2  11          6.30          4.47         1.38 o                         
 -12   2  11          0.19          4.43         1.36 o                         
 -11   2  11          0.20          0.39         1.09 o                         
 -10   2  11         19.21         15.43         1.38 o                         
  -9   2  11         10.54          8.23         1.21 o                         
  -8   2  11          5.61          5.11         0.98 o                         
  -7   2  11        160.82        167.00         3.30 o                         
  -6   2  11         47.08         52.07         2.51 o                         
  -5   2  11         19.54         19.98         1.91 o                         
  -4   2  11         52.24         48.78         2.95 o                         
  -3   2  11         25.39         20.31         2.30 o                         
  -2   2  11          2.48          1.22         1.15 o                         
  -1   2  11          1.19          1.74         1.06 o                         
   0   2  11          8.34         11.69         2.26 o                         
   1   2  11        166.90        175.87         3.89 o                         
   2   2  11        100.50        110.17         3.32 o                         
   3   2  11          1.75          3.92         0.92 o                         
   4   2  11        217.70        234.96         4.68 o                         
   5   2  11         75.66         72.09         2.82 o                         
   6   2  11          9.22         12.66         1.90 o                         
   7   2  11          0.01          8.62         1.54 o                         
   8   2  11          7.14          9.25         2.06 o                         
   9   2  11          2.09          3.39         1.60 o                         
  10   2  11          0.69          5.25         1.80 o                         
  11   2  11          6.96          3.76         2.08 o                         
  12   2  11          0.03         -2.20         2.20 o                         
  13   2  11          7.15         -1.29         3.88 o                         
 -13   3  11          5.10          1.04         1.76 o                         
 -12   3  11         41.49         38.38         2.49 o                         
 -11   3  11         57.63         50.11         3.03 o                         
 -10   3  11         26.29         21.96         2.12 o                         
  -9   3  11          1.29          1.56         1.04 o                         
  -8   3  11          8.56          7.66         1.19 o                         
  -7   3  11         47.47         37.01         1.84 o                         
  -6   3  11         46.01         51.34         1.94 o                         
  -5   3  11         42.76         46.49         1.91 o                         
  -4   3  11         15.95         17.34         1.28 o                         
  -3   3  11         13.02         14.40         1.39 o                         
  -2   3  11         50.30         51.31         3.05 o                         
  -1   3  11         92.40         92.65         2.54 o                         
   0   3  11         37.24         45.20         1.85 o                         
   1   3  11          5.99          7.37         1.00 o                         
   2   3  11         75.65         76.68         2.38 o                         
   3   3  11        109.17        109.45         2.99 o                         
   4   3  11        152.31        163.38         3.59 o                         
   5   3  11          6.00          8.01         1.38 o                         
   6   3  11         24.23         20.13         1.61 o                         
   7   3  11         57.50         54.61         2.58 o                         
   8   3  11         30.43         19.09         1.67 o                         
   9   3  11         60.92         69.25         3.58 o                         
  10   3  11         22.60         25.41         2.58 o                         
  11   3  11         13.43         11.30         2.41 o                         
  12   3  11         21.86         11.64         2.78 o                         
  13   3  11         34.32         16.59         5.62 o                         
 -12   4  11          2.68          2.08         1.56 o                         
 -11   4  11          0.01          1.29         1.81 o                         
 -10   4  11         17.76         20.56         2.13 o                         
  -9   4  11          0.70          2.94         1.35 o                         
  -8   4  11          0.29         -0.17         1.08 o                         
  -7   4  11          1.86          3.24         1.07 o                         
  -6   4  11          1.97          5.03         1.03 o                         
  -5   4  11         19.58         20.44         1.60 o                         
  -4   4  11          0.78          7.81         1.55 o                         
  -3   4  11         71.30         78.09         2.91 o                         
  -2   4  11          6.43          2.29         1.00 o                         
  -1   4  11          9.60         12.45         1.36 o                         
   0   4  11         46.72         35.04         2.12 o                         
   1   4  11          9.32         14.36         2.12 o                         
   2   4  11          1.31          7.10         1.13 o                         
   3   4  11         19.55         15.09         1.45 o                         
   4   4  11          7.16         12.59         1.57 o                         
   5   4  11         13.85         10.66         1.55 o                         
   6   4  11         51.06         34.92         2.45 o                         
   7   4  11          0.73         -0.92         0.92 o                         
   8   4  11          1.16          1.27         1.38 o                         
   9   4  11          3.25          2.42         1.41 o                         
  10   4  11          7.85          7.13         2.12 o                         
  11   4  11          1.50          7.28         3.12 o                         
  12   4  11         12.22          6.59         3.40 o                         
 -11   5  11          3.16          1.65         1.63 o                         
 -10   5  11          5.69         11.20         1.95 o                         
  -9   5  11         26.85         24.68         2.60 o                         
  -8   5  11          2.09         -0.11         1.27 o                         
  -7   5  11         45.02         36.62         2.50 o                         
  -6   5  11         63.76         72.77         3.58 o                         
  -5   5  11         78.28         76.68         3.45 o                         
  -4   5  11         15.47         16.18         1.58 o                         
  -3   5  11         31.48         35.64         2.38 o                         
  -2   5  11          8.32          3.08         1.00 o                         
  -1   5  11          3.60          1.38         1.76 o                         
   0   5  11          4.72          3.70         1.20 o                         
   1   5  11         50.17         49.47         2.61 o                         
   2   5  11        111.06        136.32         4.40 o                         
   3   5  11         88.76        115.98         4.24 o                         
   4   5  11         85.74         82.65         4.98 o                         
   5   5  11         51.85         35.58         2.43 o                         
   6   5  11          7.56          4.81         1.36 o                         
   7   5  11          6.24         12.42         1.78 o                         
   8   5  11          7.51          9.96         2.03 o                         
   9   5  11         13.44          4.46         2.29 o                         
  10   5  11         10.18          4.91         2.35 o                         
  11   5  11         49.51         39.27         6.02 o                         
 -10   6  11          0.42         -1.55         1.55 o                         
  -9   6  11          2.38          3.45         1.47 o                         
  -8   6  11          1.40          8.33         1.52 o                         
  -7   6  11          6.37         13.02         1.84 o                         
  -6   6  11          1.66          9.77         1.69 o                         
  -5   6  11          3.55          7.18         1.50 o                         
  -4   6  11          0.02          1.36         1.18 o                         
  -3   6  11          2.01          2.31         1.32 o                         
  -2   6  11          0.07          0.13         1.12 o                         
  -1   6  11          0.13         -1.24         1.24 o                         
   0   6  11          8.33          9.72         1.73 o                         
   1   6  11         16.55         18.05         2.21 o                         
   2   6  11          2.49          4.96         2.17 o                         
   3   6  11          3.82          7.24         1.69 o                         
   4   6  11          0.75          6.25         1.29 o                         
   5   6  11          1.65         -0.16         1.22 o                         
   6   6  11          0.12          3.39         1.72 o                         
   7   6  11          2.22         -1.61         1.61 o                         
   8   6  11          1.76         -1.37         1.59 o                         
   9   6  11          1.37          0.97         2.55 o                         
  -8   7  11         13.94          6.74         2.15 o                         
  -7   7  11         10.70         15.51         1.95 o                         
  -6   7  11          9.20         10.39         2.46 o                         
  -5   7  11          9.62          9.47         1.67 o                         
  -4   7  11          4.61         -1.21         1.21 o                         
  -3   7  11          4.54          2.56         1.42 o                         
  -2   7  11          0.52          1.63         1.23 o                         
  -1   7  11          5.28         12.07         2.03 o                         
   0   7  11         32.74         29.62         3.12 o                         
   1   7  11          7.72          2.34         2.22 o                         
   2   7  11         38.33         34.68         2.89 o                         
   3   7  11         41.31         49.62         5.29 o                         
   4   7  11         14.49         20.26         2.30 o                         
   5   7  11          6.30          7.88         2.08 o                         
   6   7  11          7.87         -2.00         2.00 o                         
   7   7  11          1.78         -0.42         2.67 o                         
  -5   8  11          0.63          1.75         1.82 o                         
  -4   8  11          3.01          3.51         2.15 o                         
  -3   8  11          4.14         -0.23         2.14 o                         
  -2   8  11          0.51          3.95         1.69 o                         
  -1   8  11          2.47          1.54         1.65 o                         
   0   8  11          5.21          1.56         1.74 o                         
   1   8  11         13.24         12.04         2.58 o                         
   2   8  11         17.27         33.09         4.49 o                         
   3   8  11          2.47         -3.21         3.21 o                         
   4   8  11          0.70         -3.88         4.15 o                         
 -13   0  12        168.13        188.09         8.19 o                         
 -12   0  12         81.67         76.26         6.04 o                         
 -11   0  12         91.45         92.43         8.63 o                         
 -10   0  12        368.43        382.86        10.60 o                         
  -9   0  12        418.88        400.78        10.68 o                         
  -8   0  12        348.38        336.40         9.58 o                         
  -7   0  12        394.72        432.89        10.77 o                         
  -5   0  12        657.65        607.76        19.04 o                         
  -4   0  12       1334.40       1309.54        30.23 o                         
  -3   0  12       1862.37       1833.58        37.56 o                         
  -2   0  12       1026.70       1033.76        26.18 o                         
  -1   0  12       1860.05       1704.91        36.22 o                         
   0   0  12       2630.60       2485.88        47.11 o                         
   1   0  12       1827.05       1862.83        39.04 o                         
   2   0  12        565.81        566.65        19.17 o                         
   3   0  12        525.68        478.37        17.69 o                         
   4   0  12        226.80        247.25        12.85 o                         
   5   0  12        790.68        794.45        16.97 o                         
   6   0  12        708.52        721.22        25.26 o                         
   7   0  12        263.56        242.88         9.32 o                         
   8   0  12        325.50        327.24        11.27 o                         
   9   0  12        200.98        219.26         9.08 o                         
  10   0  12         64.81         62.99         5.91 o                         
  11   0  12         55.93         60.27         5.96 o                         
  12   0  12         25.91         22.21         5.75 o                         
  13   0  12          4.31          0.94         4.41 o                         
 -13   1  12          9.67         11.55         1.81 o                         
 -12   1  12         20.08         14.22         1.80 o                         
 -11   1  12         23.84         19.68         1.86 o                         
 -10   1  12         14.99         15.13         2.26 o                         
  -9   1  12          1.86          1.37         1.06 o                         
  -8   1  12          0.04          2.00         1.24 o                         
  -7   1  12          0.09          1.11         3.61 o                         
  -6   1  12         11.52          9.25         1.94 o                         
  -5   1  12         32.20         36.20         2.98 o                         
  -4   1  12         11.22         10.05         1.88 o                         
  -3   1  12         64.08         61.97         3.47 o                         
  -2   1  12        167.08        164.86         6.48 o                         
  -1   1  12         64.64         64.08         3.38 o                         
   0   1  12          2.46          3.55         1.31 o                         
   1   1  12          0.11         -1.50         1.50 o                         
   2   1  12         26.59         34.33         4.02 o                         
   3   1  12         16.64         13.16         1.55 o                         
   4   1  12         51.14         61.78         2.97 o                         
   5   1  12        157.32        154.77         7.38 o                         
   6   1  12         19.88         19.60         2.70 o                         
   7   1  12          1.57          3.58         1.74 o                         
   8   1  12         14.65         11.00         2.14 o                         
   9   1  12          8.01          6.46         1.74 o                         
  10   1  12          5.94         -0.31         1.74 o                         
  11   1  12          0.96          0.37         1.79 o                         
  12   1  12          4.14          2.78         3.10 o                         
  13   1  12          2.37         -1.36         3.02 o                         
 -13   2  12         42.14         32.88         2.98 o                         
 -12   2  12        141.66        147.71         4.89 o                         
 -11   2  12        126.70        133.39         4.37 o                         
 -10   2  12        101.76         89.60         2.89 o                         
  -9   2  12        284.56        262.00         4.43 o                         
  -8   2  12        535.46        544.52         6.91 o                         
  -7   2  12        464.20        480.28         8.18 o                         
  -6   2  12       1104.65       1087.07        12.92 o                         
  -5   2  12        925.76        891.44        15.52 o                         
  -4   2  12        990.46        989.42        13.88 o                         
  -3   2  12       1093.15       1096.99        19.32 o                         
  -2   2  12       1249.13       1215.47        20.61 o                         
  -1   2  12       1014.14       1001.80        14.41 o                         
   0   2  12        775.02        778.92        11.82 o                         
   1   2  12        659.92        671.44        14.79 o                         
   2   2  12        649.48        616.86        25.13 o                         
   3   2  12        891.37        855.92         9.07 o                         
   4   2  12        759.52        749.83        10.59 o                         
   5   2  12        519.94        530.27         7.49 o                         
   6   2  12        611.59        610.83        11.75 o                         
   7   2  12        383.67        391.02        14.05 o                         
   8   2  12        260.34        273.77         6.02 o                         
   9   2  12        130.39        152.23         5.43 o                         
  10   2  12         79.52         82.68         4.43 o                         
  11   2  12         10.94          8.59         2.20 o                         
  12   2  12          9.84          8.90         3.28 o                         
 -12   3  12          6.09          1.86         1.74 o                         
 -11   3  12         20.09         22.24         2.37 o                         
 -10   3  12          2.70          5.69         1.57 o                         
  -9   3  12          0.46          1.72         1.49 o                         
  -8   3  12         25.49         12.39         1.70 o                         
  -7   3  12          2.78          2.22         0.88 o                         
  -6   3  12          5.46          4.00         1.06 o                         
  -5   3  12          0.08         -0.82         1.03 o                         
  -4   3  12          8.42         14.95         2.00 o                         
  -3   3  12         72.19         77.06         3.57 o                         
  -2   3  12          8.38          5.06         1.41 o                         
  -1   3  12          1.34          2.61         1.12 o                         
   0   3  12         40.15         35.42         2.08 o                         
   1   3  12        129.93        135.07         3.19 o                         
   2   3  12         13.24         12.47         1.34 o                         
   3   3  12          0.58          1.01         0.99 o                         
   4   3  12          0.02         -0.87         0.97 o                         
   5   3  12         26.14         13.97         1.69 o                         
   6   3  12          5.14          0.64         1.26 o                         
   7   3  12          4.04          1.28         1.41 o                         
   8   3  12          0.38          1.91         1.55 o                         
   9   3  12          0.02          1.25         1.70 o                         
  10   3  12          8.88         11.06         2.52 o                         
  11   3  12          3.73         -1.11         2.76 o                         
  12   3  12          5.88          8.70         5.08 o                         
 -12   4  12         60.88         52.36         5.49 o                         
 -11   4  12        174.75        185.36         5.67 o                         
 -10   4  12        188.49        198.86         6.90 o                         
  -9   4  12        138.44        149.56         5.37 o                         
  -8   4  12        149.25        147.05         4.70 o                         
  -7   4  12        275.79        247.46         5.79 o                         
  -6   4  12        415.98        420.12         6.15 o                         
  -5   4  12        295.09        318.42         7.13 o                         
  -4   4  12        702.68        707.61         8.89 o                         
  -3   4  12        730.19        709.68        16.50 o                         
  -2   4  12        651.64        629.19         9.97 o                         
  -1   4  12        945.82        963.58        11.74 o                         
   0   4  12        581.70        559.54         6.45 o                         
   1   4  12        772.38        777.92         9.03 o                         
   2   4  12        826.44        841.08         9.92 o                         
   3   4  12        630.66        634.33         8.41 o                         
   4   4  12        410.65        412.51         6.65 o                         
   5   4  12        222.36        220.53         5.89 o                         
   6   4  12        136.71        156.63         5.60 o                         
   7   4  12         91.19        105.81         4.13 o                         
   8   4  12         97.64         89.11         3.34 o                         
   9   4  12         69.16         61.15         3.75 o                         
  10   4  12         41.96         40.85         3.25 o                         
  11   4  12         78.71        102.33         7.79 o                         
 -11   5  12          0.31          0.07         2.30 o                         
 -10   5  12          1.33         -0.13         2.30 o                         
  -9   5  12          2.25          0.31         1.43 o                         
  -8   5  12          1.96          5.28         1.54 o                         
  -7   5  12          3.35          0.92         1.63 o                         
  -6   5  12          2.08         -0.05         1.28 o                         
  -5   5  12          5.74          3.55         1.34 o                         
  -4   5  12          1.72          0.44         1.08 o                         
  -3   5  12         49.62         53.34         2.65 o                         
  -2   5  12         14.10         13.06         2.53 o                         
  -1   5  12         14.18         11.13         1.62 o                         
   0   5  12          4.39         -0.52         0.84 o                         
   1   5  12          3.91          3.60         1.03 o                         
   2   5  12         26.05         17.77         2.07 o                         
   3   5  12          3.88          2.26         1.42 o                         
   4   5  12         10.66         10.18         1.92 o                         
   5   5  12          5.94          8.66         1.78 o                         
   6   5  12          0.70         -0.50         1.41 o                         
   7   5  12          2.05          4.02         1.57 o                         
   8   5  12          0.44         -1.05         1.97 o                         
   9   5  12         11.79          3.75         2.30 o                         
  10   5  12          0.14         -2.81         4.68 o                         
  -9   6  12        110.13        101.89         4.68 o                         
  -8   6  12        184.69        163.45         4.90 o                         
  -7   6  12        173.99        194.89         6.59 o                         
  -6   6  12        264.38        306.83         6.35 o                         
  -5   6  12        321.35        319.90         6.38 o                         
  -4   6  12        276.48        259.99         5.74 o                         
  -3   6  12        240.17        242.81         6.09 o                         
  -2   6  12        234.85        280.99         7.93 o                         
  -1   6  12        209.43        241.75        10.46 o                         
   0   6  12        185.36        167.23         5.43 o                         
   1   6  12        351.38        311.40         7.06 o                         
   2   6  12        292.91        299.49         6.97 o                         
   3   6  12        309.90        359.11         7.85 o                         
   4   6  12        284.48        310.66         7.15 o                         
   5   6  12        168.42        139.37         5.01 o                         
   6   6  12         93.08         90.38         3.81 o                         
   7   6  12         70.57         79.43         3.92 o                         
   8   6  12         33.64         54.04         5.93 o                         
  -7   7  12          0.76         -0.65         1.65 o                         
  -6   7  12          0.58         -1.55         1.55 o                         
  -5   7  12          0.39          2.60         1.72 o                         
  -4   7  12          1.17          1.08         1.40 o                         
  -3   7  12          0.16         -1.34         1.34 o                         
  -2   7  12          0.25         -0.92         1.87 o                         
  -1   7  12          0.40          1.03         1.55 o                         
   0   7  12          0.07         -0.20         1.56 o                         
   1   7  12          1.03         -1.48         1.48 o                         
   2   7  12          0.41         -1.74         1.74 o                         
   3   7  12          0.00         -2.06         2.06 o                         
   4   7  12          3.66          6.29         1.68 o                         
   5   7  12          3.74          2.03         1.84 o                         
   6   7  12          0.13         -3.25         4.41 o                         
  -3   8  12         74.77         74.63         4.11 o                         
  -2   8  12        127.24        137.69        10.84 o                         
  -1   8  12        156.09        163.75         6.19 o                         
   0   8  12        174.61        193.25         9.50 o                         
   1   8  12        156.00        178.13         7.07 o                         
   2   8  12        119.71        120.21         5.94 o                         
 -13   1  13         70.39         68.89         4.14 o                         
 -12   1  13         12.82         10.07         2.41 o                         
 -11   1  13         30.10         29.11         2.80 o                         
 -10   1  13         34.36         32.13         2.77 o                         
  -9   1  13        105.61        110.69         4.36 o                         
  -8   1  13         63.66         68.14         4.25 o                         
  -7   1  13        276.67        297.61         9.84 o                         
  -6   1  13         83.87         90.94         5.81 o                         
  -5   1  13        381.25        381.17        11.08 o                         
  -4   1  13        267.14        279.00        13.66 o                         
  -3   1  13        103.39        111.77         6.80 o                         
  -2   1  13        131.02        127.24         6.72 o                         
  -1   1  13        116.89         98.93         5.96 o                         
   0   1  13        193.55        217.10         8.47 o                         
   1   1  13        225.12        244.58        13.99 o                         
   2   1  13         62.77         65.57         9.23 o                         
   3   1  13         69.46         72.65         6.20 o                         
   4   1  13         88.29         91.96         3.25 o                         
   5   1  13        197.34        221.45         5.54 o                         
   6   1  13         67.95         76.82         5.71 o                         
   7   1  13         88.17         89.77         4.40 o                         
   8   1  13         60.86         70.68         4.60 o                         
   9   1  13         36.19         41.34         3.45 o                         
  10   1  13         23.61         22.91         3.24 o                         
  11   1  13          8.86          8.86         2.30 o                         
  12   1  13          1.06         -4.16         4.41 o                         
 -12   2  13         19.96         16.98         1.92 o                         
 -11   2  13          0.01         -1.36         2.61 o                         
 -10   2  13          2.61         -0.72         1.42 o                         
  -9   2  13          0.08          0.21         1.61 o                         
  -8   2  13          2.63          3.30         1.83 o                         
  -7   2  13          0.16         -0.72         1.60 o                         
  -6   2  13          0.79          3.32         2.36 o                         
  -5   2  13          6.13          7.26         2.22 o                         
  -4   2  13         38.32         31.58         3.27 o                         
  -3   2  13         11.28          8.60         1.82 o                         
  -2   2  13          0.37          1.52         1.52 o                         
  -1   2  13          5.79          4.97         1.51 o                         
   0   2  13          8.61          8.37         1.66 o                         
   1   2  13         15.73         11.52         4.48 o                         
   2   2  13         18.36         22.14         7.43 o                         
   3   2  13          1.93          4.08         1.22 o                         
   4   2  13         11.08         13.91         1.88 o                         
   5   2  13          2.63          6.47         1.34 o                         
   6   2  13          0.36          2.05         1.23 o                         
   7   2  13          0.09          2.91         1.41 o                         
   8   2  13          0.19          2.70         1.61 o                         
   9   2  13          1.06          0.30         1.53 o                         
  10   2  13          0.32         -0.91         1.77 o                         
  11   2  13          5.21          1.99         2.05 o                         
  12   2  13          0.24         -0.40         5.55 o                         
 -12   3  13         72.29         56.70         5.89 o                         
 -11   3  13         68.33         80.33         4.11 o                         
 -10   3  13         61.06         54.78         4.99 o                         
  -9   3  13         27.90         28.43         3.59 o                         
  -8   3  13         91.49         99.00         3.73 o                         
  -7   3  13         72.08         82.36         3.81 o                         
  -6   3  13        138.79        144.55         5.21 o                         
  -5   3  13         78.16         83.48         4.06 o                         
  -4   3  13        159.18        158.99        10.57 o                         
  -3   3  13         99.53        118.07         7.17 o                         
  -2   3  13        303.74        334.69         8.93 o                         
  -1   3  13        130.43        131.97         4.94 o                         
   0   3  13         64.83         64.86         4.17 o                         
   1   3  13         32.52         35.39         2.16 o                         
   2   3  13        195.59        191.57         5.22 o                         
   3   3  13        112.96        108.91         3.28 o                         
   4   3  13         94.01         86.19         3.31 o                         
   5   3  13         57.16         60.83         3.37 o                         
   6   3  13         31.77         29.75         2.45 o                         
   7   3  13         52.52         51.85         3.28 o                         
   8   3  13         36.01         37.07         3.60 o                         
   9   3  13         24.13         21.66         2.34 o                         
  10   3  13          9.61         10.02         2.57 o                         
  11   3  13          9.74          8.64         2.70 o                         
 -11   4  13          6.49          8.75         2.99 o                         
 -10   4  13          2.63          4.61         1.61 o                         
  -9   4  13          0.06         -1.30         1.30 o                         
  -8   4  13         10.20         10.79         1.74 o                         
  -7   4  13          0.01         -1.24         1.41 o                         
  -6   4  13          0.34          0.37         1.35 o                         
  -5   4  13          3.04         -0.38         1.18 o                         
  -4   4  13         27.05         24.79         2.81 o                         
  -3   4  13         13.56         11.70         1.94 o                         
  -2   4  13          2.35          0.55         1.54 o                         
  -1   4  13         28.97         30.07         2.60 o                         
   0   4  13          4.52          4.02         1.27 o                         
   1   4  13          1.12         -0.63         0.86 o                         
   2   4  13          4.25          4.50         2.00 o                         
   3   4  13          0.55          0.96         1.12 o                         
   4   4  13          8.19         10.42         1.72 o                         
   5   4  13          0.28          3.50         1.64 o                         
   6   4  13          0.01          3.02         1.64 o                         
   7   4  13          0.23          0.68         1.45 o                         
   8   4  13          0.65         -0.12         1.94 o                         
   9   4  13          4.98          3.13         1.89 o                         
  10   4  13          3.23          2.40         1.77 o                         
 -10   5  13         51.68         62.38         5.17 o                         
  -9   5  13         72.97         88.74         3.97 o                         
  -8   5  13         37.27         31.38         2.67 o                         
  -7   5  13         40.29         30.38         2.78 o                         
  -6   5  13         50.76         65.45         8.93 o                         
  -5   5  13         38.13         48.05         4.25 o                         
  -4   5  13         85.92         91.03         3.85 o                         
  -3   5  13        146.19        119.48         9.86 o                         
  -2   5  13         71.28         81.49         4.88 o                         
  -1   5  13         29.27         26.52         2.42 o                         
   0   5  13         76.57         83.90         3.13 o                         
   1   5  13         49.68         45.14         2.90 o                         
   2   5  13         63.69         63.90         3.75 o                         
   3   5  13         53.91         64.25         3.81 o                         
   4   5  13         58.46         56.96         4.17 o                         
   5   5  13         34.62         26.52         3.02 o                         
   6   5  13         33.71         38.79         3.31 o                         
   7   5  13         26.65         34.24         3.16 o                         
   8   5  13          7.70          6.18         1.85 o                         
   9   5  13          4.53          1.07         3.41 o                         
  -8   6  13          6.74          5.27         1.96 o                         
  -7   6  13          0.01         -1.54         1.54 o                         
  -6   6  13          2.22         -1.30         1.30 o                         
  -5   6  13          1.80          0.39         1.64 o                         
  -4   6  13          2.28          2.97         1.50 o                         
  -3   6  13          1.86          1.48         2.02 o                         
  -2   6  13         12.79         18.42         2.65 o                         
  -1   6  13          3.85          3.05         2.01 o                         
   0   6  13          1.58          0.32         1.64 o                         
   1   6  13          0.90          0.68         1.66 o                         
   2   6  13          0.19          2.12         2.01 o                         
   3   6  13          0.00          0.43         2.00 o                         
   4   6  13          0.02          3.44         2.20 o                         
   5   6  13          0.96         -1.72         1.94 o                         
   6   6  13          0.04          2.52         1.87 o                         
   7   6  13          0.22          6.48         4.36 o                         
  -5   7  13         25.82         18.85         3.30 o                         
  -4   7  13         10.09          3.85         2.80 o                         
  -3   7  13         20.84         17.03         2.80 o                         
  -2   7  13         46.94         52.99         6.84 o                         
  -1   7  13         51.63         80.62         4.25 o                         
   0   7  13         60.18         54.82         5.48 o                         
   1   7  13         42.68         25.58         4.03 o                         
   2   7  13         29.94         23.22         5.63 o                         
   3   7  13         31.13         31.12         3.17 o                         
   4   7  13          9.13          6.88         2.08 o                         
   5   7  13          9.19          1.63         3.29 o                         
 -12   0  14          6.79          3.21         4.55 o                         
 -11   0  14          2.43         -2.44         2.44 o                         
 -10   0  14         17.60          6.12         2.47 o                         
  -9   0  14          2.45          2.54         2.94 o                         
  -8   0  14         14.20          6.69         3.61 o                         
  -7   0  14         19.30         19.80         5.35 o                         
  -6   0  14         36.80         40.94         6.69 o                         
  -5   0  14         10.84          6.02         3.21 o                         
  -4   0  14         95.64        109.45         9.37 o                         
  -3   0  14          2.67          0.00         2.94 o                         
  -2   0  14         27.72         19.67         4.82 o                         
  -1   0  14          2.86          3.75         3.48 o                         
   0   0  14        317.42        343.84        15.94 o                         
   1   0  14         44.06         59.00         7.76 o                         
   2   0  14         43.88         38.53         6.82 o                         
   3   0  14         79.04         80.27         8.43 o                         
   4   0  14         44.84         39.60         6.82 o                         
   5   0  14         10.89          5.36         2.67 o                         
   6   0  14         99.80        105.65        12.78 o                         
   7   0  14          3.03          2.92         2.69 o                         
   8   0  14          3.60         -0.78         2.45 o                         
   9   0  14         30.60         22.68         5.02 o                         
  10   0  14         55.39         53.92         5.99 o                         
  11   0  14          5.27          2.88         7.22 o                         
 -12   1  14          5.20          2.20         3.23 o                         
 -11   1  14          3.64         -1.66         1.66 o                         
 -10   1  14         13.13         11.35         2.83 o                         
  -9   1  14          2.08          1.87         1.92 o                         
  -8   1  14         24.23         20.14         6.82 o                         
  -7   1  14          8.75         12.99         3.07 o                         
  -6   1  14          7.51          3.69         2.49 o                         
  -5   1  14          0.05          5.21         2.41 o                         
  -4   1  14         25.50         20.32         3.47 o                         
  -3   1  14        109.95        106.92         6.58 o                         
  -2   1  14         12.64          6.20         4.41 o                         
  -1   1  14         62.54         57.34         5.95 o                         
   0   1  14          8.05          9.42         2.79 o                         
   1   1  14          3.36          5.02         2.34 o                         
   2   1  14         40.67         41.32         4.95 o                         
   3   1  14         17.57         20.82         3.59 o                         
   4   1  14         10.23          8.07         2.37 o                         
   5   1  14         11.24          6.97         1.27 o                         
   6   1  14          1.50          4.68         1.48 o                         
   7   1  14         20.05         20.47         2.15 o                         
   8   1  14          0.10         -0.12         1.88 o                         
   9   1  14          2.48          4.26         2.09 o                         
  10   1  14          2.83          1.79         2.43 o                         
  11   1  14          2.51          0.34         3.26 o                         
 -11   2  14          3.78         -1.86         1.98 o                         
 -10   2  14          0.68         -0.44         2.03 o                         
  -9   2  14         10.17          3.33         2.14 o                         
  -8   2  14         37.00         34.73         7.69 o                         
  -7   2  14         19.28         20.24         3.52 o                         
  -6   2  14        107.92        114.65         6.76 o                         
  -5   2  14        151.23        146.00         7.47 o                         
  -4   2  14          4.80          3.52         2.41 o                         
  -3   2  14          4.54          9.04         2.83 o                         
  -2   2  14         14.29         19.06         3.54 o                         
  -1   2  14          1.32         -1.06         1.86 o                         
   0   2  14         21.73         17.31         3.35 o                         
   1   2  14         17.05         20.42         3.95 o                         
   2   2  14         16.27         16.85         3.31 o                         
   3   2  14         26.88         18.22         2.91 o                         
   4   2  14        114.59        123.81         3.56 o                         
   5   2  14         98.22         97.54         3.38 o                         
   6   2  14         11.94          6.25         1.52 o                         
   7   2  14         20.58         16.91         2.06 o                         
   8   2  14         49.26         45.58         3.15 o                         
   9   2  14         25.14         28.27         2.66 o                         
  10   2  14          1.35         -1.88         1.88 o                         
  11   2  14          7.33         -1.10         2.28 o                         
 -11   3  14         18.25         15.39         5.49 o                         
 -10   3  14          0.90         -1.95         1.95 o                         
  -9   3  14          5.00          2.66         2.88 o                         
  -8   3  14          1.06         -1.33         2.68 o                         
  -7   3  14          5.05          1.53         2.41 o                         
  -6   3  14         21.73         21.31         3.09 o                         
  -5   3  14         20.03         18.15         2.48 o                         
  -4   3  14         30.16         25.55         2.66 o                         
  -3   3  14         14.32          9.00         2.61 o                         
  -2   3  14         10.76          7.42         1.87 o                         
  -1   3  14          0.32          1.91         1.93 o                         
   0   3  14         41.13         40.70         4.73 o                         
   1   3  14          1.08         -0.25         1.69 o                         
   2   3  14          5.88          8.65         2.34 o                         
   3   3  14          0.08          1.96         1.20 o                         
   4   3  14          0.17          5.21         1.38 o                         
   5   3  14         15.54         19.72         1.96 o                         
   6   3  14          2.66          4.47         1.82 o                         
   7   3  14         10.50         10.67         1.93 o                         
   8   3  14         15.73         21.38         3.04 o                         
   9   3  14          0.14         -1.70         1.70 o                         
  10   3  14          0.01          2.07         2.88 o                         
 -10   4  14         37.32         30.50         5.89 o                         
  -9   4  14          7.16          7.76         4.32 o                         
  -8   4  14          2.82         -0.11         3.04 o                         
  -7   4  14          0.85         -0.81         2.26 o                         
  -6   4  14          8.62         11.60         3.73 o                         
  -5   4  14          9.19          9.14         2.93 o                         
  -4   4  14         14.16         10.57         2.13 o                         
  -3   4  14        122.93        132.78         6.38 o                         
  -2   4  14          7.51         10.54         5.28 o                         
  -1   4  14         58.10         52.14         3.28 o                         
   0   4  14         31.30         30.12         2.71 o                         
   1   4  14          6.06          6.66         1.59 o                         
   2   4  14         19.84         20.56         1.84 o                         
   3   4  14         25.43         21.50         1.96 o                         
   4   4  14          1.04         -0.33         1.28 o                         
   5   4  14          2.82          0.74         1.61 o                         
   6   4  14         28.89         30.25         2.90 o                         
   7   4  14         36.21         33.69         3.45 o                         
   8   4  14          1.92         -1.71         1.71 o                         
   9   4  14          6.04          2.49         1.92 o                         
  -9   5  14          2.02         -3.75         3.75 o                         
  -8   5  14          5.54          2.27         2.98 o                         
  -7   5  14          4.00          0.29         2.59 o                         
  -6   5  14          0.01          2.11         3.67 o                         
  -5   5  14          0.65          0.31         2.55 o                         
  -4   5  14          0.19         -0.50         3.01 o                         
  -3   5  14         15.55         20.40         3.07 o                         
  -2   5  14         18.23         15.77         3.03 o                         
  -1   5  14          3.77          2.26         2.05 o                         
   0   5  14          0.70          5.60         1.44 o                         
   1   5  14          8.76         10.46         1.79 o                         
   2   5  14         35.75         22.64         2.43 o                         
   3   5  14          9.33          4.99         1.93 o                         
   4   5  14          0.00          1.46         1.78 o                         
   5   5  14          3.86          4.77         2.26 o                         
   6   5  14          2.15          3.83         2.30 o                         
   7   5  14          4.67          2.37         1.82 o                         
   8   5  14          2.75          0.07         2.99 o                         
  -7   6  14          1.91          0.00         3.75 o                         
  -6   6  14          0.96         -0.44         1.78 o                         
  -5   6  14          4.59          1.31         1.62 o                         
  -4   6  14          2.90         -0.22         2.03 o                         
  -3   6  14          7.39          1.09         2.09 o                         
  -2   6  14         20.94         22.00         3.23 o                         
  -1   6  14         12.11         22.35         3.54 o                         
   0   6  14          1.02         -1.41         1.66 o                         
   1   6  14          2.58         -1.73         1.73 o                         
   2   6  14          4.95          4.44         3.68 o                         
   3   6  14          0.38         -1.65         1.65 o                         
   4   6  14         15.31          8.20         2.23 o                         
   5   6  14         25.22         19.69         2.66 o                         
   6   6  14         15.54          5.36         2.34 o                         
  -3   7  14         12.55         10.75         2.91 o                         
  -2   7  14          0.22          4.65         2.26 o                         
  -1   7  14          0.15         -2.58         3.11 o                         
   0   7  14          0.91          2.42         2.04 o                         
   1   7  14          0.19          1.49         2.10 o                         
   2   7  14          0.47         -0.51         1.97 o                         
 -11   1  15         40.26         27.18         4.11 o                         
 -10   1  15         83.53         87.31         7.09 o                         
  -9   1  15        139.67        125.52         7.95 o                         
  -8   1  15        213.44        227.99         9.75 o                         
  -7   1  15        425.35        425.38        13.07 o                         
  -6   1  15        572.87        603.23        15.68 o                         
  -5   1  15        491.38        458.47        13.59 o                         
  -4   1  15        625.85        653.61        16.30 o                         
  -3   1  15        228.18        239.79         9.89 o                         
  -2   1  15        303.16        310.39        11.21 o                         
  -1   1  15        451.65        441.63        13.21 o                         
   0   1  15        462.23        472.30        13.87 o                         
   1   1  15        572.06        596.36        15.68 o                         
   2   1  15        587.83        610.78        15.92 o                         
   3   1  15        545.05        560.31        15.39 o                         
   4   1  15        351.06        360.34        10.23 o                         
   5   1  15        225.97        232.66         6.87 o                         
   6   1  15        105.91        111.26         4.80 o                         
   7   1  15         54.26         49.13         3.34 o                         
   8   1  15         81.69         83.98         6.85 o                         
   9   1  15         72.26         80.43         4.26 o                         
  10   1  15         48.02         42.69         4.54 o                         
 -10   2  15          0.00         -0.68         2.49 o                         
  -9   2  15          6.19          5.36         5.15 o                         
  -8   2  15          1.81         -0.69         3.68 o                         
  -7   2  15         17.75         19.78         3.82 o                         
  -6   2  15         11.68         17.93         3.47 o                         
  -5   2  15          1.44          3.28         2.46 o                         
  -4   2  15         77.09         67.95         5.95 o                         
  -3   2  15         22.91         18.84         3.50 o                         
  -2   2  15          5.27          2.51         3.14 o                         
  -1   2  15         26.41         16.75         3.50 o                         
   0   2  15          6.36          6.50         3.68 o                         
   1   2  15         17.28         13.57         3.36 o                         
   2   2  15          0.13         -2.00         2.94 o                         
   3   2  15          0.61          1.36         2.74 o                         
   4   2  15         18.38         13.79         4.13 o                         
   5   2  15          6.53          4.08         1.36 o                         
   6   2  15          8.01          7.65         1.80 o                         
   7   2  15          1.93          0.08         1.58 o                         
   8   2  15         11.73         11.15         2.80 o                         
   9   2  15          3.41         -2.65         2.65 o                         
  10   2  15          0.00         -2.05         2.05 o                         
 -10   3  15         89.07         75.45         9.37 o                         
  -9   3  15        130.88        131.13         8.03 o                         
  -8   3  15        138.19        154.17        18.27 o                         
  -7   3  15        203.41        207.92         9.51 o                         
  -6   3  15        231.23        237.95        10.07 o                         
  -5   3  15        268.31        291.96        10.98 o                         
  -4   3  15        315.52        319.86        11.50 o                         
  -3   3  15        470.28        456.23        13.64 o                         
  -2   3  15        441.43        448.77        13.59 o                         
  -1   3  15        435.88        464.76        14.32 o                         
   0   3  15        341.25        367.85        12.21 o                         
   1   3  15        370.86        387.85        10.54 o                         
   2   3  15        278.21        272.52         8.91 o                         
   3   3  15        263.65        267.18         8.85 o                         
   4   3  15        211.59        231.90         4.84 o                         
   5   3  15        193.57        210.49         6.05 o                         
   6   3  15        104.04        107.06         7.45 o                         
   7   3  15        111.96        107.43         4.90 o                         
   8   3  15         78.82         85.56         4.31 o                         
   9   3  15         25.52         21.06         3.10 o                         
  -9   4  15          0.03         -4.15         4.15 o                         
  -8   4  15          7.51          8.48         3.29 o                         
  -7   4  15          2.69          1.34         4.15 o                         
  -6   4  15          2.74          5.13         3.08 o                         
  -5   4  15         19.51         13.26         3.24 o                         
  -4   4  15         15.51         13.21         3.68 o                         
  -3   4  15         19.74         18.28         2.65 o                         
  -2   4  15          0.00          0.27         2.43 o                         
  -1   4  15          0.45          2.03         2.22 o                         
   0   4  15          6.92          8.05         2.24 o                         
   1   4  15         11.36          8.60         2.49 o                         
   2   4  15          3.12         -0.60         1.50 o                         
   3   4  15          0.08         -1.34         1.55 o                         
   4   4  15          1.93         -0.90         1.56 o                         
   5   4  15         10.32          5.83         3.52 o                         
   6   4  15          1.29         -1.79         1.79 o                         
   7   4  15          4.96         -0.55         1.81 o                         
   8   4  15          0.10         -1.70         3.24 o                         
  -7   5  15         60.05         45.47         5.33 o                         
  -6   5  15         78.25         78.50         6.91 o                         
  -5   5  15        106.65        125.42         7.80 o                         
  -4   5  15        242.39        279.23         9.65 o                         
  -3   5  15        316.05        340.00         9.99 o                         
  -2   5  15        353.42        344.10        10.00 o                         
  -1   5  15        244.54        255.51         8.65 o                         
   0   5  15        208.88        213.98        10.13 o                         
   1   5  15        134.03        149.24         5.31 o                         
   2   5  15        124.29        144.36         6.25 o                         
   3   5  15         93.87         97.94         4.43 o                         
   4   5  15         71.37         60.07         5.15 o                         
   5   5  15        116.77        117.84         5.62 o                         
   6   5  15        152.60        175.96         6.30 o                         
   7   5  15         84.00         96.21         7.48 o                         
  -5   6  15          0.50         -2.23         2.23 o                         
  -4   6  15          3.56          1.05         2.39 o                         
  -3   6  15          0.89          0.64         2.36 o                         
  -2   6  15          0.40          0.77         2.97 o                         
  -1   6  15          1.05         -2.10         2.10 o                         
   0   6  15          1.20          1.12         2.69 o                         
   1   6  15          0.05         -1.62         1.62 o                         
   2   6  15          0.05         -0.21         2.11 o                         
   3   6  15          2.79         -2.21         2.38 o                         
   4   6  15          1.24         -2.03         2.03 o                         
  -9   0  16         67.96         65.16         8.96 o                         
  -8   0  16         41.91         48.97         7.76 o                         
  -7   0  16         89.11        113.72        10.84 o                         
  -6   0  16        118.82        127.65        11.11 o                         
  -5   0  16        120.86        123.50        10.71 o                         
  -4   0  16         46.54         37.06         7.22 o                         
  -3   0  16         28.49         36.93         6.56 o                         
  -2   0  16         39.72         35.72         6.69 o                         
  -1   0  16         62.03         63.29         8.70 o                         
   0   0  16        127.67        124.44        10.97 o                         
   1   0  16        170.46        182.41        13.25 o                         
   2   0  16        176.69        200.75        13.65 o                         
   3   0  16        197.86        234.48        14.99 o                         
   4   0  16         54.72         65.03         9.10 o                         
   5   0  16          0.80          2.83         2.88 o                         
   6   0  16          4.55         -2.07         2.35 o                         
   7   0  16          3.36          1.61         4.15 o                         
   8   0  16          0.70         -3.08         3.61 o                         
   9   0  16         47.49         40.74         5.48 o                         
 -10   1  16          8.53         14.18         6.15 o                         
  -9   1  16          2.25         -2.12         2.57 o                         
  -8   1  16          1.93         -2.49         2.49 o                         
  -7   1  16          2.03         -3.21         3.21 o                         
  -6   1  16          0.09          1.35         2.68 o                         
  -5   1  16         17.78         10.45         3.36 o                         
  -4   1  16         12.58         16.75         3.81 o                         
  -3   1  16         36.01         22.81         4.11 o                         
  -2   1  16          0.71         -0.05         3.81 o                         
  -1   1  16          0.05          1.20         2.08 o                         
   0   1  16         22.23         18.08         3.56 o                         
   1   1  16          5.70         12.74         5.08 o                         
   2   1  16         18.93         14.88         3.26 o                         
   3   1  16          1.32          5.86         2.99 o                         
   4   1  16          6.01          4.30         2.65 o                         
   5   1  16          0.73         -0.12         2.34 o                         
   6   1  16          0.87          0.67         1.91 o                         
   7   1  16          9.41          2.48         1.82 o                         
   8   1  16          3.75          2.12         1.95 o                         
   9   1  16          2.06          0.43         3.11 o                         
  -9   2  16         34.66         25.45         4.76 o                         
  -8   2  16         81.05        100.20        17.60 o                         
  -7   2  16        123.15        142.69         8.47 o                         
  -6   2  16        109.76        121.69         7.85 o                         
  -5   2  16        166.15        175.93        17.00 o                         
  -4   2  16         52.98         63.40         6.57 o                         
  -3   2  16         31.32         25.17         4.08 o                         
  -2   2  16         48.14         37.60         4.73 o                         
  -1   2  16         28.79         20.87         4.00 o                         
   0   2  16         39.60         41.00         5.30 o                         
   1   2  16         72.11         92.76        11.44 o                         
   2   2  16         64.58         73.95         7.35 o                         
   3   2  16         59.61         62.66         6.41 o                         
   4   2  16        114.99        127.00         6.75 o                         
   5   2  16         57.13         57.79         3.59 o                         
   6   2  16          6.42          2.49         1.83 o                         
   7   2  16         22.71         19.14         2.33 o                         
   8   2  16         30.50         30.27         2.79 o                         
   9   2  16         10.77          8.21         2.55 o                         
  -9   3  16          0.01          2.68         3.88 o                         
  -8   3  16          0.89         -3.75         3.75 o                         
  -7   3  16          0.13         -2.64         2.64 o                         
  -6   3  16          0.42          1.15         2.83 o                         
  -5   3  16         12.82         12.82         4.48 o                         
  -4   3  16         27.23         18.58         3.94 o                         
  -3   3  16          0.30         -0.73         2.17 o                         
  -2   3  16         13.82         12.95         3.63 o                         
  -1   3  16          2.26         -1.61         3.08 o                         
   0   3  16         11.80         12.86         5.28 o                         
   1   3  16          2.37          3.19         2.37 o                         
   2   3  16          3.37          3.51         2.34 o                         
   3   3  16          1.41          2.80         2.15 o                         
   4   3  16         20.42         20.66         3.38 o                         
   5   3  16         51.25         54.37         4.13 o                         
   6   3  16          0.96         -1.66         2.57 o                         
   7   3  16         15.57         12.25         2.40 o                         
   8   3  16         10.99         11.20         2.67 o                         
  -7   4  16         13.69         13.31         4.11 o                         
  -6   4  16          8.06          7.64         3.58 o                         
  -5   4  16         16.80         17.59         4.36 o                         
  -4   4  16         49.64         59.95         6.62 o                         
  -3   4  16        130.97        148.89         8.74 o                         
  -2   4  16        101.63        109.95        13.58 o                         
  -1   4  16         68.91         66.45         5.61 o                         
   0   4  16        110.09        117.29         8.47 o                         
   1   4  16         29.48         31.68         3.96 o                         
   2   4  16         30.81         29.05         6.82 o                         
   3   4  16         14.03         13.52         2.90 o                         
   4   4  16          3.50          2.12         1.86 o                         
   5   4  16         16.64         15.02         2.63 o                         
   6   4  16         57.81         59.58         7.32 o                         
   7   4  16         31.61         30.29         3.70 o                         
  -6   5  16          1.79         -0.88         4.35 o                         
  -5   5  16          4.66          0.82         2.43 o                         
  -4   5  16          6.27          1.79         2.50 o                         
  -3   5  16          3.74          0.81         3.22 o                         
  -2   5  16         11.50          7.00         2.65 o                         
  -1   5  16          0.76         -0.40         2.52 o                         
   0   5  16          1.75         -2.29         2.29 o                         
   1   5  16          0.64          4.65         2.40 o                         
   2   5  16          0.90         -0.39         3.22 o                         
   3   5  16          0.01         -1.72         1.72 o                         
   4   5  16          1.61          1.20         2.92 o                         
   5   5  16          1.22          4.69         4.51 o                         
  -1   6  16         35.06         24.10         3.98 o                         
   0   6  16         14.02         21.81         6.02 o                         
  -8   1  17          8.10         -2.53         3.15 o                         
  -7   1  17          5.29          4.86         2.98 o                         
  -6   1  17         32.92         23.23         4.55 o                         
  -5   1  17          1.01          0.94         4.01 o                         
  -4   1  17          3.42          0.29         2.64 o                         
  -3   1  17          0.56          1.01         2.79 o                         
  -2   1  17          0.56         -1.67         2.46 o                         
  -1   1  17          7.21          7.30         3.17 o                         
   0   1  17          4.85          5.03         3.14 o                         
   1   1  17         11.56         12.36         3.58 o                         
   2   1  17         48.13         44.68         5.61 o                         
   3   1  17         35.49         28.37         5.01 o                         
   4   1  17         18.60         18.49         3.52 o                         
   5   1  17          1.93         -2.76         2.76 o                         
   6   1  17          1.31         -2.36         2.36 o                         
   7   1  17          0.54          1.64         2.51 o                         
   8   1  17         10.99          3.07         2.63 o                         
  -8   2  17          0.35          0.13         4.01 o                         
  -7   2  17          1.41         -0.20         3.12 o                         
  -6   2  17          0.00          1.87         2.98 o                         
  -5   2  17          7.17          5.88         5.42 o                         
  -4   2  17          0.15          4.02         3.50 o                         
  -3   2  17          0.80          6.56         3.16 o                         
  -2   2  17          5.70          0.56         2.79 o                         
  -1   2  17          0.53         -2.36         4.28 o                         
   0   2  17          4.04          7.43         3.21 o                         
   1   2  17         12.17         14.88         3.55 o                         
   2   2  17          2.88         13.35         5.55 o                         
   3   2  17          5.25          8.96         3.44 o                         
   4   2  17          9.65         12.28         3.04 o                         
   5   2  17          7.61          9.97         3.81 o                         
   6   2  17          0.18         -1.21         2.13 o                         
   7   2  17          3.20          0.00         2.88 o                         
  -7   3  17          6.78         12.31         5.08 o                         
  -6   3  17          0.70         -1.71         2.78 o                         
  -5   3  17          2.88          1.07         4.68 o                         
  -4   3  17          2.02          0.71         4.88 o                         
  -3   3  17          8.84          9.81         3.86 o                         
  -2   3  17          0.83         -3.55         3.55 o                         
  -1   3  17         14.74         17.17         4.01 o                         
   0   3  17         18.04         16.12         4.07 o                         
   1   3  17         11.25          6.68         3.57 o                         
   2   3  17          2.13          4.64         3.34 o                         
   3   3  17          6.98          2.36         2.57 o                         
   4   3  17          4.73          6.49         2.89 o                         
   5   3  17          7.79          3.53         4.95 o                         
   6   3  17         11.70          7.56         4.34 o                         
  -6   4  17          1.64          3.61         4.28 o                         
  -5   4  17          0.47         -2.64         2.64 o                         
  -4   4  17          0.46          1.67         3.81 o                         
  -3   4  17          0.24         -3.75         3.75 o                         
  -2   4  17          1.34          2.27         5.22 o                         
  -1   4  17         15.48         16.20         4.53 o                         
   0   4  17          0.46         -2.81         2.81 o                         
   1   4  17          1.06         -0.58         3.81 o                         
   2   4  17          1.73          3.92         2.68 o                         
   3   4  17          0.02          1.28         2.59 o                         
   4   4  17          4.15          2.01         4.28 o                         
   5   4  17          0.93         -1.87         4.55 o                         
  -3   5  17          9.63          6.26         3.24 o                         
  -2   5  17         10.54          4.26         2.73 o                         
  -1   5  17          3.78         -2.50         2.50 o                         
   0   5  17          0.85         -2.67         2.67 o                         
   1   5  17          4.25          1.61         4.15 o                         
   2   5  17          0.64         -3.48         3.48 o                         
  -6   0  18        121.02        129.12        12.71 o                         
  -5   0  18        112.62        106.37        11.24 o                         
  -4   0  18        112.22        123.10        12.31 o                         
  -3   0  18        308.34        387.01        19.95 o                         
  -2   0  18        333.29        361.46        19.82 o                         
  -1   0  18        199.84        179.34        17.27 o                         
   0   0  18        160.85        151.35        15.26 o                         
   1   0  18        323.66        329.74        21.96 o                         
   2   0  18        182.32        202.07        14.72 o                         
   3   0  18        149.68        159.78        13.38 o                         
   4   0  18        107.05         89.64        11.51 o                         
   5   0  18         41.47         36.84         5.23 o                         
   6   0  18         11.85         14.31         6.15 o                         
  -6   1  18          0.16          1.31         3.21 o                         
  -5   1  18          6.70          0.27         2.94 o                         
  -4   1  18          0.53          3.67         4.88 o                         
  -3   1  18          0.69          2.44         3.12 o                         
  -2   1  18         17.18         11.73         8.63 o                         
  -1   1  18          6.21          5.82         6.89 o                         
   0   1  18          6.55          6.06         4.37 o                         
   1   1  18          6.59         -0.66         3.25 o                         
   2   1  18          0.00         -2.41         2.41 o                         
   3   1  18          3.12         -2.03         4.62 o                         
   4   1  18          0.26          2.52         2.38 o                         
   5   1  18          2.56         -1.69         2.22 o                         
   6   1  18          0.96         -0.92         3.08 o                         
  -6   2  18        109.84        117.21        12.31 o                         
  -5   2  18        170.50        173.19        19.34 o                         
  -4   2  18        213.94        239.93        12.45 o                         
  -3   2  18         91.17         95.92         8.04 o                         
  -2   2  18        164.51        183.03        10.08 o                         
  -1   2  18        229.09        259.05        11.54 o                         
   0   2  18        163.13        164.59        14.52 o                         
   1   2  18         95.74         91.62         8.03 o                         
   2   2  18        147.83        137.97         7.57 o                         
   3   2  18        130.92        132.38         7.49 o                         
   4   2  18         93.72         97.39        12.46 o                         
   5   2  18         80.96         77.27        13.71 o                         
  -5   3  18          4.89         -4.15         4.15 o                         
  -4   3  18          0.01         -1.34         4.01 o                         
  -3   3  18          1.13          2.45         3.95 o                         
  -2   3  18         12.42          1.13         3.08 o                         
  -1   3  18          0.03         -1.43         4.35 o                         
   0   3  18          9.22          6.79         3.74 o                         
   1   3  18          0.25         -2.52         2.52 o                         
   2   3  18          0.05         -2.17         2.17 o                         
   3   3  18          4.01         -2.80         2.80 o                         
   4   3  18          4.89         -2.81         4.28 o                         
  -2   4  18        145.62        145.58        11.17 o                         
  -1   4  18         92.75         91.87         8.14 o                         
   0   4  18        179.31        200.99        10.50 o                         
   1   4  18        165.87        176.85        13.78 o                         
   2   4  18         72.06         41.75         8.70 o                         
  -3   1  19        104.81        149.32        17.13 o                         
  -2   1  19         65.36         91.35         8.53 o                         
  -1   1  19         49.25         38.59         6.76 o                         
   0   1  19         25.36         32.36         5.82 o                         
   1   1  19         16.21         21.67         4.68 o                         
   2   1  19         22.65         19.27         6.82 o                         
   3   1  19         26.00         20.60         8.43 o                         
  -1   2  19          8.13         16.04         6.76 o                         
   0   2  19          2.70         -2.01         4.15 o                         
   1   2  19          0.07         -4.01         4.68 o                         
   2   2  19          0.99         -3.34         5.62 o                         
                                                                                
